# Supplementary material for: Characterisation of pharmacogenomic variation in the Shetland and Orkney Isles in Scotland
Source: Sci Rep. 2025 Nov 26;15:42240. doi: 10.1038/s41598-025-26258-9 (PMC12658080; doi:10.1038/s41598-025-26258-9)
Supplement: Supplementary file 4 — Supplementary Information 4. [file 41598_2025_26258_MOESM4_ESM.xlsx]

## Sheet: Sheet1
Table S3: Single Nucleotide Polymorphisms and InDels in the 41 Very Important Pharmacogenes across Shetland and Orkney cohorts in the Viking Genes programme. This analysis is based on whole genome sequence datasets as described in the main text of the manuscript.
	AF	Allele frequency
	am	AlphaMissense

## Sheet: ABCB1
Existing_variation	Location	UPLOADED_ALLELE	SYMBOL	MANE_SELECT	Consequence	Protein_position	Amino_acids	SIFT	PolyPhen-2	LRT_score	MutationAssessor_score	PROVEAN_score	CADD_PHRED	am_class	am_pathogenicity	AF_Shetland (%)	AF_Orkney (%)	AF_1000G_European_populations (%)
rs941397439	7:87498058-87498058	G/C	ABCB1	NM_001348946.2	downstream_gene_variant	-	-	-	-	-	-	-	2.910	-	-	0	0.1	0
rs1452492279	7:87498075-87498075	G/T	ABCB1	NM_001348946.2	downstream_gene_variant	-	-	-	-	-	-	-	4.581	-	-	0	0.2	0
rs80150823	7:87498246-87498246	T/C	ABCB1	NM_001348946.2	downstream_gene_variant	-	-	-	-	-	-	-	3.008	-	-	2.8	2.5	4.3
rs78773466	7:87498266-87498266	A/T	ABCB1	NM_001348946.2	downstream_gene_variant	-	-	-	-	-	-	-	3.084	-	-	0.3	0.0	1.3
rs75645354	7:87498524-87498524	A/G	ABCB1	NM_001348946.2	downstream_gene_variant	-	-	-	-	-	-	-	1.250	-	-	2.8	2.3	4.3
rs60541816	7:87498545-87498545	G/A	ABCB1	NM_001348946.2	downstream_gene_variant	-	-	-	-	-	-	-	5.330	-	-	15.9	12.4	14.1
rs1405292668	7:87498699-87498699	C/T	ABCB1	NM_001348946.2	downstream_gene_variant	-	-	-	-	-	-	-	0.688	-	-	0.3	0	0
rs60916103	7:87499040-87499040	A/G	ABCB1	NM_001348946.2	downstream_gene_variant	-	-	-	-	-	-	-	10.52	-	-	16.0	10.7	14.0
rs58496736	7:87499349-87499349	A/T	ABCB1	NM_001348946.2	downstream_gene_variant	-	-	-	-	-	-	-	0.604	-	-	0	0.1	0.0
rs527756564	7:87499372-87499372	C/T	ABCB1	NM_001348946.2	downstream_gene_variant	-	-	-	-	-	-	-	1.078	-	-	0.3	0.7	0
rs747705432	7:87499403-87499403	T/A	ABCB1	NM_001348946.2	downstream_gene_variant	-	-	-	-	-	-	-	8.481	-	-	0.1	0	0
rs11983624	7:87499467-87499467	A/G	ABCB1	NM_001348946.2	downstream_gene_variant	-	-	-	-	-	-	-	10.26	-	-	0	0.0	0.0
rs144099862	7:87499514-87499514	T/C	ABCB1	NM_001348946.2	downstream_gene_variant	-	-	-	-	-	-	-	0.882	-	-	2.7	2.4	1.3
rs116851614	7:87499542-87499542	T/A	ABCB1	NM_001348946.2	downstream_gene_variant	-	-	-	-	-	-	-	13.46	-	-	0	0.2	0.3
rs6946119	7:87499549-87499549	T/C	ABCB1	NM_001348946.2	downstream_gene_variant	-	-	-	-	-	-	-	4.996	-	-	30.1	28.0	23.9
rs1814364722	7:87499565-87499565	C/T	ABCB1	NM_001348946.2	downstream_gene_variant	-	-	-	-	-	-	-	2.781	-	-	0.1	0	0
rs73198349	7:87499594-87499594	C/A	ABCB1	NM_001348946.2	downstream_gene_variant	-	-	-	-	-	-	-	0.044	-	-	5.8	5.7	7.6
rs75681573	7:87499676-87499676	C/T	ABCB1	NM_001348946.2	downstream_gene_variant	-	-	-	-	-	-	-	0.495	-	-	0.4	0.1	2.6
rs566618734	7:87500017-87500017	C/T	ABCB1	NM_001348946.2	downstream_gene_variant	-	-	-	-	-	-	-	1.266	-	-	0.2	0	0
rs143455925	7:87500137-87500137	C/T	ABCB1	NM_001348946.2	downstream_gene_variant	-	-	-	-	-	-	-	0.332	-	-	0	0.1	0.3
rs73383416	7:87500204-87500204	A/G	ABCB1	NM_001348946.2	downstream_gene_variant	-	-	-	-	-	-	-	0.689	-	-	2.8	2.3	4.3
rs73383419	7:87500222-87500222	G/A	ABCB1	NM_001348946.2	downstream_gene_variant	-	-	-	-	-	-	-	0.006	-	-	2.8	2.4	4.3
rs1054232616	7:87500241-87500241	A/C	ABCB1	NM_001348946.2	downstream_gene_variant	-	-	-	-	-	-	-	8.073	-	-	0	0.1	0
rs551177965	7:87500251-87500251	T/A	ABCB1	NM_001348946.2	downstream_gene_variant	-	-	-	-	-	-	-	9.904	-	-	0.1	0	0.0
rs73383421	7:87500279-87500279	T/C	ABCB1	NM_001348946.2	downstream_gene_variant	-	-	-	-	-	-	-	4.150	-	-	2.8	2.3	4.3
rs181274171	7:87500414-87500414	A/G	ABCB1	NM_001348946.2	downstream_gene_variant	-	-	-	-	-	-	-	3.667	-	-	0	0.3	0.0
rs201016291	7:87500426-87500427	T/-	ABCB1	NM_001348946.2	downstream_gene_variant	-	-	-	-	-	-	-	0.576	-	-	0	0	0
rs780832037	7:87500488-87500488	-/CCGATTTCTG	ABCB1	NM_001348946.2	downstream_gene_variant	-	-	-	-	-	-	-	1.074	-	-	1.4	0.4	0.2
rs928260272	7:87500559-87500559	T/C	ABCB1	NM_001348946.2	downstream_gene_variant	-	-	-	-	-	-	-	14.21	-	-	0.1	0.8	0
rs777294525	7:87500741-87500741	A/G	ABCB1	NM_001348946.2	downstream_gene_variant	-	-	-	-	-	-	-	0.158	-	-	0	0.1	0
rs73383422	7:87500791-87500791	A/G	ABCB1	NM_001348946.2	downstream_gene_variant	-	-	-	-	-	-	-	11.77	-	-	2.8	2.5	4.3
-	7:87500818-87500818	C/G	ABCB1	NM_001348946.2	downstream_gene_variant	-	-	-	-	-	-	-	1.409	-	-	0	0.1	0
rs150969390	7:87500870-87500870	C/G	ABCB1	NM_001348946.2	downstream_gene_variant	-	-	-	-	-	-	-	3.479	-	-	0.2	0.2	0.1
rs5885586	7:87500928-87500928	-/G	ABCB1	NM_001348946.2	downstream_gene_variant	-	-	-	-	-	-	-	6.416	-	-	18.8	15.0	18.4
rs142013460	7:87501011-87501011	G/A	ABCB1	NM_001348946.2	downstream_gene_variant	-	-	-	-	-	-	-	0.107	-	-	0.4	1.8	1.1
rs7802555	7:87501034-87501034	A/C	ABCB1	NM_001348946.2	downstream_gene_variant	-	-	-	-	-	-	-	2.819	-	-	15.7	12.6	14.0
rs7802783	7:87501081-87501081	C/T	ABCB1	NM_001348946.2	downstream_gene_variant	-	-	-	-	-	-	-	3.148	-	-	15.7	12.5	14.0
rs552170287	7:87501101-87501101	G/A	ABCB1	NM_001348946.2	downstream_gene_variant	-	-	-	-	-	-	-	1.406	-	-	1.2	1.4	0.0
rs192207895	7:87501246-87501246	A/G	ABCB1	NM_001348946.2	downstream_gene_variant	-	-	-	-	-	-	-	7.113	-	-	0.6	0.1	0.2
rs1231858461	7:87501308-87501310	GA/-	ABCB1	NM_001348946.2	downstream_gene_variant	-	-	-	-	-	-	-	8.070	-	-	0	0	0
rs759710903	7:87501394-87501394	C/G	ABCB1	NM_001348946.2	downstream_gene_variant	-	-	-	-	-	-	-	0.176	-	-	0.4	0.1	0
rs1343026036	7:87501659-87501659	T/C	ABCB1	NM_001348946.2	downstream_gene_variant	-	-	-	-	-	-	-	0.345	-	-	0	0.1	0
rs754737460	7:87501798-87501798	-/AAAG	ABCB1	NM_001348946.2	downstream_gene_variant	-	-	-	-	-	-	-	9.809	-	-	0.2	0	0
rs562272269	7:87501824-87501824	T/A	ABCB1	NM_001348946.2	downstream_gene_variant	-	-	-	-	-	-	-	7.032	-	-	0.1	0	0
rs184306587	7:87501871-87501871	G/T	ABCB1	NM_001348946.2	downstream_gene_variant	-	-	-	-	-	-	-	1.050	-	-	0.1	0	0.2
rs187491833	7:87501872-87501872	C/T	ABCB1	NM_001348946.2	downstream_gene_variant	-	-	-	-	-	-	-	1.626	-	-	0.1	0	0.2
rs548249588	7:87502092-87502092	G/A	ABCB1	NM_001348946.2	downstream_gene_variant	-	-	-	-	-	-	-	2.192	-	-	0	0.0	0.2
rs12539997	7:87502107-87502107	T/C	ABCB1	NM_001348946.2	downstream_gene_variant	-	-	-	-	-	-	-	1.362	-	-	18.5	5.6	18.5
rs1022107799	7:87502117-87502117	A/G	ABCB1	NM_001348946.2	downstream_gene_variant	-	-	-	-	-	-	-	3.293	-	-	0	0.0	0
rs533028647	7:87502163-87502164	A/-	ABCB1	NM_001348946.2	downstream_gene_variant	-	-	-	-	-	-	-	0.951	-	-	0	0	0
rs533028647	7:87502163-87502163	-/A	ABCB1	NM_001348946.2	downstream_gene_variant	-	-	-	-	-	-	-	1.209	-	-	0	0.8	0.1
rs59768761	7:87502228-87502228	A/T	ABCB1	NM_001348946.2	downstream_gene_variant	-	-	-	-	-	-	-	2.163	-	-	2.8	0.5	4.3
rs189036558	7:87502280-87502280	G/A	ABCB1	NM_001348946.2	downstream_gene_variant	-	-	-	-	-	-	-	0.063	-	-	0.3	0	0.0
rs149363203	7:87502413-87502413	T/C	ABCB1	NM_001348946.2	downstream_gene_variant	-	-	-	-	-	-	-	1.066	-	-	2.6	0	4.1
rs1283783494	7:87502420-87502429	ATTATATAT/-	ABCB1	NM_001348946.2	downstream_gene_variant	-	-	-	-	-	-	-	1.001	-	-	0	0	0
rs527689487	7:87502431-87502431	-/TA	ABCB1	NM_001348946.2	downstream_gene_variant	-	-	-	-	-	-	-	1.326	-	-	2.6	0.2	4.1
rs1386059860	7:87502432-87502432	T/A	ABCB1	NM_001348946.2	downstream_gene_variant	-	-	-	-	-	-	-	3.923	-	-	0.3	0	0
rs199993454	7:87502441-87502442	A/-	ABCB1	NM_001348946.2	downstream_gene_variant	-	-	-	-	-	-	-	1.748	-	-	0	0	0
rs867118791	7:87502450-87502450	A/T	ABCB1	NM_001348946.2	downstream_gene_variant	-	-	-	-	-	-	-	0.224	-	-	0.1	0	0.1
rs1491257479	7:87502451-87502451	-/T	ABCB1	NM_001348946.2	downstream_gene_variant	-	-	-	-	-	-	-	0.849	-	-	1.2	0	0.0
rs1173990318	7:87502452-87502453	A/-	ABCB1	NM_001348946.2	downstream_gene_variant	-	-	-	-	-	-	-	0.266	-	-	0	0	0
rs1365374289	7:87502455-87502455	A/T	ABCB1	NM_001348946.2	downstream_gene_variant	-	-	-	-	-	-	-	2.260	-	-	0.7	0	0.2
rs1386192000	7:87502457-87502458	T/-	ABCB1	NM_001348946.2	downstream_gene_variant	-	-	-	-	-	-	-	0.518	-	-	0	0	0
rs543888190	7:87502458-87502460	TA/-	ABCB1	NM_001348946.2	downstream_gene_variant	-	-	-	-	-	-	-	0.511	-	-	0	0	0
rs1211029103	7:87502486-87502487	T/-	ABCB1	NM_001348946.2	downstream_gene_variant	-	-	-	-	-	-	-	0.505	-	-	0	0	0
rs1322597219	7:87502487-87502487	-/A	ABCB1	NM_001348946.2	downstream_gene_variant	-	-	-	-	-	-	-	0.798	-	-	0.1	0	0.0
rs372338262	7:87502502-87502502	-/A	ABCB1	NM_001348946.2	downstream_gene_variant	-	-	-	-	-	-	-	0.554	-	-	17.7	0.1	17.8
rs1352184403	7:87502505-87502515	ATATATATAA/-	ABCB1	NM_001348946.2	downstream_gene_variant	-	-	-	-	-	-	-	0.789	-	-	0	0	0
rs1814488066	7:87502516-87502516	-/TATATAATATAAAATTATATATAATTA	ABCB1	NM_001348946.2	downstream_gene_variant	-	-	-	-	-	-	-	0.141	-	-	0.2	0	0
rs1204209146	7:87502516-87502516	-/TATATATATAAAATTATATATAATTA	ABCB1	NM_001348946.2	downstream_gene_variant	-	-	-	-	-	-	-	0.144	-	-	15.7	0	15.0
rs1204209146	7:87502516-87502516	-/TATATATATAAAATTATATATAATTATATATATATAAAATTATATATAATTA	ABCB1	NM_001348946.2	downstream_gene_variant	-	-	-	-	-	-	-	-	-	-	0.2	0	0
rs1228940900	7:87502521-87502522	A/-	ABCB1	NM_001348946.2	downstream_gene_variant	-	-	-	-	-	-	-	0.679	-	-	0	0	0
rs1398975338	7:87502522-87502547	TATAAAATTATATATAATTATATAT/-	ABCB1	NM_001348946.2	downstream_gene_variant	-	-	-	-	-	-	-	1.405	-	-	0	0	0
rs1229260940	7:87502527-87502527	A/T	ABCB1	NM_001348946.2	downstream_gene_variant	-	-	-	-	-	-	-	3.120	-	-	2.5	0	0
rs1309948376	7:87502529-87502530	T/-	ABCB1	NM_001348946.2	downstream_gene_variant	-	-	-	-	-	-	-	0.380	-	-	0	0	0
rs1381866340	7:87502542-87502542	A/T	ABCB1	NM_001348946.2	downstream_gene_variant	-	-	-	-	-	-	-	0.360	-	-	2.5	0	0
rs573291065	7:87502547-87502548	A/-	ABCB1	NM_001348946.2	downstream_gene_variant	-	-	-	-	-	-	-	0.583	-	-	0	0	0
rs547605098	7:87502553-87502553	A/T	ABCB1	NM_001348946.2	downstream_gene_variant	-	-	-	-	-	-	-	0.609	-	-	2.5	0	4.1
rs577627147	7:87502566-87502594	TATATATATATAAAATTATATATAATTA/-	ABCB1	NM_001348946.2	downstream_gene_variant	-	-	-	-	-	-	-	1.004	-	-	0	0	0
rs1219333290	7:87502566-87502568	TA/-	ABCB1	NM_001348946.2	downstream_gene_variant	-	-	-	-	-	-	-	0.881	-	-	0	0	0
rs375709236	7:87502572-87502573	T/-	ABCB1	NM_001348946.2	downstream_gene_variant	-	-	-	-	-	-	-	0.279	-	-	0	0	0
rs180940676	7:87502590-87502590	A/G	ABCB1	NM_001348946.2	downstream_gene_variant	-	-	-	-	-	-	-	3.021	-	-	2.6	0	4.1
rs201080790	7:87502592-87502594	TA/-	ABCB1	NM_001348946.2	downstream_gene_variant	-	-	-	-	-	-	-	0.998	-	-	0	0	0
rs1312981770	7:87502777-87502777	T/A	ABCB1	NM_001348946.2	downstream_gene_variant	-	-	-	-	-	-	-	2.946	-	-	0.2	0	0
rs11984161	7:87502935-87502935	T/G	ABCB1	NM_001348946.2	downstream_gene_variant	-	-	-	-	-	-	-	8.566	-	-	2.9	1.7	4.8
rs1182559857	7:87503167-87503167	-/T	ABCB1	NM_001348946.2	3_prime_UTR_variant	-	-	-	-	-	-	-	1.192	-	-	0	0.0	0
rs1182559857	7:87503167-87503168	T/-	ABCB1	NM_001348946.2	3_prime_UTR_variant	-	-	-	-	-	-	-	0.703	-	-	0	0	0
rs558395209	7:87503237-87503237	T/C	ABCB1	NM_001348946.2	3_prime_UTR_variant	-	-	-	-	-	-	-	1.062	-	-	1.3	0	0.0
rs1055302	7:87503600-87503600	C/T	ABCB1	NM_001348946.2	3_prime_UTR_variant	-	-	-	-	-	-	-	0.528	-	-	14.9	12.4	13.7
rs200204333	7:87503737-87503737	T/A	ABCB1	NM_001348946.2	3_prime_UTR_variant	-	-	-	-	-	-	-	5.167	-	-	0	0.0	0
rs202046468,COSV55957886	7:87503817-87503817	T/C	ABCB1	NM_001348946.2	3_prime_UTR_variant	-	-	-	-	-	-	-	0.030	-	-	0.7	0	0.0
rs202177063	7:87503982-87503982	A/T	ABCB1	NM_001348946.2	3_prime_UTR_variant	-	-	-	-	-	-	-	7.296	-	-	0.5	0.1	0.1
rs3842,COSV105051408,CR093436	7:87504050-87504050	T/C	ABCB1	NM_001348946.2	3_prime_UTR_variant	-	-	-	-	-	-	-	0.174	-	-	16.5	11.9	14.0
rs17064	7:87504154-87504154	T/A	ABCB1	NM_001348946.2	3_prime_UTR_variant	-	-	-	-	-	-	-	2.311	-	-	5.8	6.1	7.4
rs2235052	7:87504160-87504164	GTAA/-	ABCB1	NM_001348946.2	3_prime_UTR_variant	-	-	-	-	-	-	-	0.873	-	-	0	0	0
rs149482536,COSV99714553	7:87504318-87504318	C/T	ABCB1	NM_001348946.2	synonymous_variant	1256	T	-	-	-	-	-	0.036	-	-	0.2	0	0
rs139750664	7:87504377-87504377	T/C	ABCB1	NM_001348946.2	missense_variant	1237	I/V	tolerated_low_confidence(0.08)	benign(0.013)	0.000000	0.415	-	21.3	likely_benign	0.1213	0.2	0.0	0
rs561730767	7:87504529-87504529	A/C	ABCB1	NM_001348946.2	intron_variant	-	-	-	-	-	-	-	0.689	-	-	0.2	0	0.0
rs10244116	7:87504535-87504535	A/G	ABCB1	NM_001348946.2	intron_variant	-	-	-	-	-	-	-	0.691	-	-	0.6	1.2	1.6
rs2235049	7:87504536-87504536	T/C	ABCB1	NM_001348946.2	intron_variant	-	-	-	-	-	-	-	0.354	-	-	0.2	0.9	0.5
rs28364273	7:87504547-87504547	G/A	ABCB1	NM_001348946.2	intron_variant	-	-	-	-	-	-	-	1.351	-	-	2.6	1.8	1.5
rs1216202760	7:87504564-87504564	T/C	ABCB1	NM_001348946.2	intron_variant	-	-	-	-	-	-	-	3.883	-	-	0.1	0	0
rs529041425	7:87504584-87504584	A/G	ABCB1	NM_001348946.2	intron_variant	-	-	-	-	-	-	-	0.725	-	-	0.2	0.1	0.0
rs28364271	7:87504601-87504601	T/C	ABCB1	NM_001348946.2	intron_variant	-	-	-	-	-	-	-	1.489	-	-	1.0	1.9	0.8
rs1814641865	7:87504602-87504602	G/A	ABCB1	NM_001348946.2	intron_variant	-	-	-	-	-	-	-	0.424	-	-	0.1	0	0
rs560820953	7:87504612-87504612	T/C	ABCB1	NM_001348946.2	intron_variant	-	-	-	-	-	-	-	1.944	-	-	0	0.1	0.0
rs548064861	7:87504614-87504614	G/A	ABCB1	NM_001348946.2	intron_variant	-	-	-	-	-	-	-	0.773	-	-	0.1	0.2	0.3
rs28364270	7:87504616-87504616	T/C	ABCB1	NM_001348946.2	intron_variant	-	-	-	-	-	-	-	1.574	-	-	0.7	1.3	1.4
rs1186744	7:87504617-87504617	A/G	ABCB1	NM_001348946.2	intron_variant	-	-	-	-	-	-	-	1.599	-	-	2.0	3.3	2.3
rs1186745	7:87504631-87504631	C/A	ABCB1	NM_001348946.2	intron_variant	-	-	-	-	-	-	-	0.248	-	-	13.5	13.0	12.5
rs111609902	7:87504661-87504661	T/C	ABCB1	NM_001348946.2	intron_variant	-	-	-	-	-	-	-	1.372	-	-	4.3	2.7	3.3
rs546642204	7:87504666-87504666	T/A	ABCB1	NM_001348946.2	intron_variant	-	-	-	-	-	-	-	0.814	-	-	0.1	0	0.0
rs546642204	7:87504666-87504666	T/G	ABCB1	NM_001348946.2	intron_variant	-	-	-	-	-	-	-	0.883	-	-	0.3	1.5	0.8
rs549748039	7:87504669-87504669	G/T	ABCB1	NM_001348946.2	intron_variant	-	-	-	-	-	-	-	1.370	-	-	0.2	1.5	0.7
rs148377756	7:87504673-87504673	T/C	ABCB1	NM_001348946.2	intron_variant	-	-	-	-	-	-	-	0.763	-	-	0.8	1.5	0.9
rs1186746	7:87504677-87504677	T/C	ABCB1	NM_001348946.2	intron_variant	-	-	-	-	-	-	-	0.366	-	-	24.0	21.1	24.5
rs1024717154	7:87504678-87504678	G/A	ABCB1	NM_001348946.2	intron_variant	-	-	-	-	-	-	-	0.370	-	-	0.6	0	0
rs573089699	7:87504685-87504685	G/T	ABCB1	NM_001348946.2	intron_variant	-	-	-	-	-	-	-	1.023	-	-	0.1	0	0
rs973366459	7:87504697-87504697	C/T	ABCB1	NM_001348946.2	intron_variant	-	-	-	-	-	-	-	0.349	-	-	0	0.0	0
rs1283991845	7:87504798-87504798	C/G	ABCB1	NM_001348946.2	intron_variant	-	-	-	-	-	-	-	1.554	-	-	1.2	0	0
rs113719447	7:87504808-87504809	A/-	ABCB1	NM_001348946.2	intron_variant	-	-	-	-	-	-	-	0.269	-	-	0	0	0
rs113719447	7:87504808-87504808	-/A	ABCB1	NM_001348946.2	intron_variant	-	-	-	-	-	-	-	0.432	-	-	0	1.6	0.3
rs78401686	7:87504819-87504819	A/T	ABCB1	NM_001348946.2	intron_variant	-	-	-	-	-	-	-	3.076	-	-	5.6	5.9	7.3
rs956222957	7:87504967-87504967	-/T	ABCB1	NM_001348946.2	intron_variant	-	-	-	-	-	-	-	1.009	-	-	0	0.4	0.0
rs956222957	7:87504967-87504968	T/-	ABCB1	NM_001348946.2	intron_variant	-	-	-	-	-	-	-	0.220	-	-	0	0	0
-	7:87505004-87505005	C/-	ABCB1	NM_001348946.2	intron_variant	-	-	-	-	-	-	-	-	-	-	0	0	0
rs10274623	7:87505219-87505219	C/G	ABCB1	NM_001348946.2	intron_variant	-	-	-	-	-	-	-	0.837	-	-	11.2	11.2	13.0
rs10274623	7:87505219-87505219	C/T	ABCB1	NM_001348946.2	intron_variant	-	-	-	-	-	-	-	1.025	-	-	0.3	0.9	0.7
rs1047412492	7:87505385-87505385	G/C	ABCB1	NM_001348946.2	intron_variant	-	-	-	-	-	-	-	6.816	-	-	0	0.0	0
rs770766745	7:87505704-87505716	GCTCTAAGACTA/-	ABCB1	NM_001348946.2	intron_variant	-	-	-	-	-	-	-	6.139	-	-	0	0	0
rs748851709	7:87506424-87506424	T/G	ABCB1	NM_001348946.2	intron_variant	-	-	-	-	-	-	-	7.127	-	-	0.2	0.0	0
rs780369158	7:87506499-87506499	G/A	ABCB1	NM_001348946.2	intron_variant	-	-	-	-	-	-	-	3.038	-	-	0.1	0.0	0
rs141768073	7:87507052-87507052	G/A	ABCB1	NM_001348946.2	intron_variant	-	-	-	-	-	-	-	0.158	-	-	1.2	0.3	0.1
rs997692181	7:87507280-87507280	G/A	ABCB1	NM_001348946.2	intron_variant	-	-	-	-	-	-	-	0.463	-	-	0	0.1	0
rs28401815	7:87507355-87507355	T/G	ABCB1	NM_001348946.2	intron_variant	-	-	-	-	-	-	-	0.073	-	-	0	0.1	0
rs756103995	7:87507525-87507525	G/T	ABCB1	NM_001348946.2	intron_variant	-	-	-	-	-	-	-	6.207	-	-	0.3	0.0	0
rs777360779	7:87507583-87507583	T/C	ABCB1	NM_001348946.2	intron_variant	-	-	-	-	-	-	-	1.272	-	-	0	0.0	0
rs753447487	7:87507676-87507676	C/T	ABCB1	NM_001348946.2	intron_variant	-	-	-	-	-	-	-	0.775	-	-	0.1	0.0	0
rs6978925	7:87507699-87507699	C/T	ABCB1	NM_001348946.2	intron_variant	-	-	-	-	-	-	-	2.989	-	-	25.9	19.8	24.3
rs1882478	7:87507702-87507702	C/T	ABCB1	NM_001348946.2	intron_variant	-	-	-	-	-	-	-	0.033	-	-	27.3	20.1	26.4
rs28401812	7:87507703-87507703	G/A	ABCB1	NM_001348946.2	intron_variant	-	-	-	-	-	-	-	0.031	-	-	0	0.0	0
rs529653964	7:87507746-87507746	T/C	ABCB1	NM_001348946.2	intron_variant	-	-	-	-	-	-	-	3.436	-	-	0	0.4	0.0
rs11304553	7:87507995-87507996	G/-	ABCB1	NM_001348946.2	intron_variant	-	-	-	-	-	-	-	0.985	-	-	0	0	0
rs6979885	7:87508145-87508145	G/A	ABCB1	NM_001348946.2	intron_variant	-	-	-	-	-	-	-	1.565	-	-	25.9	20.0	24.3
rs28746509	7:87508162-87508162	G/A	ABCB1	NM_001348946.2	intron_variant	-	-	-	-	-	-	-	2.184	-	-	3.7	3.6	3.7
rs764078103	7:87508497-87508497	T/C	ABCB1	NM_001348946.2	intron_variant	-	-	-	-	-	-	-	3.475	-	-	0.2	0.2	0
rs1453614909	7:87508595-87508595	A/C	ABCB1	NM_001348946.2	intron_variant	-	-	-	-	-	-	-	4.144	-	-	0.1	0	0
rs757044802	7:87508665-87508665	G/A	ABCB1	NM_001348946.2	intron_variant	-	-	-	-	-	-	-	1.061	-	-	0.9	0.3	0
rs6946379	7:87508870-87508870	A/G	ABCB1	NM_001348946.2	intron_variant	-	-	-	-	-	-	-	1.969	-	-	96.8	95.8	95.8
rs2235048	7:87509195-87509195	G/A	ABCB1	NM_001348946.2	intron_variant	-	-	-	-	-	-	-	4.962	-	-	44.5	38.3	48.6
rs2235047,COSV55964648	7:87509216-87509216	A/C	ABCB1	NM_001348946.2	intron_variant	-	-	-	-	-	-	-	8.114	-	-	1.4	0.3	2.0
rs1045642,CM000496,COSV55952233	7:87509329-87509329	A/G	ABCB1	NM_001348946.2	synonymous_variant	1145	I	-	-	-	-	-	0.026	-	-	44.7	36.1	48.6
rs55852620	7:87509444-87509444	T/G	ABCB1	NM_001348946.2	missense_variant	1107	Q/P	deleterious_low_confidence(0)	probably_damaging(0.998)	0.000112	0.58	-	24.0	likely_benign	0.0999	0.2	0.4	1.3
rs61040122	7:87509531-87509531	G/A	ABCB1	NM_001348946.2	intron_variant	-	-	-	-	-	-	-	0.370	-	-	0.3	0.1	0.2
rs28401807	7:87509549-87509549	T/C	ABCB1	NM_001348946.2	intron_variant	-	-	-	-	-	-	-	8.470	-	-	0.1	0	0
rs141255866	7:87509789-87509789	T/C	ABCB1	NM_001348946.2	intron_variant	-	-	-	-	-	-	-	0.086	-	-	0	0.3	0.3
-	7:87509957-87509957	G/A	ABCB1	NM_001348946.2	intron_variant	-	-	-	-	-	-	-	2.784	-	-	0	0.1	0
rs4437575	7:87510000-87510000	A/G	ABCB1	NM_001348946.2	intron_variant	-	-	-	-	-	-	-	5.275	-	-	44.5	38.5	46.8
rs543167944	7:87510115-87510115	G/T	ABCB1	NM_001348946.2	intron_variant	-	-	-	-	-	-	-	3.112	-	-	0	0.0	0
rs28401804	7:87510643-87510643	T/C	ABCB1	NM_001348946.2	intron_variant	-	-	-	-	-	-	-	2.331	-	-	0.7	0.2	0.1
rs28401803	7:87510856-87510856	G/C	ABCB1	NM_001348946.2	intron_variant	-	-	-	-	-	-	-	5.080	-	-	0	0.0	0.0
rs1032021531	7:87510922-87510922	A/G	ABCB1	NM_001348946.2	intron_variant	-	-	-	-	-	-	-	12.99	-	-	0	0.0	0
-	7:87511008-87511008	C/A	ABCB1	NM_001348946.2	intron_variant	-	-	-	-	-	-	-	4.712	-	-	0	0.1	0
rs188534131	7:87511274-87511274	A/C	ABCB1	NM_001348946.2	intron_variant	-	-	-	-	-	-	-	2.893	-	-	0.5	0.1	0.2
-	7:87511311-87511312	A/-	ABCB1	NM_001348946.2	intron_variant	-	-	-	-	-	-	-	-	-	-	0	0	0
rs757594443	7:87511345-87511345	G/A	ABCB1	NM_001348946.2	intron_variant	-	-	-	-	-	-	-	8.416	-	-	0.2	0	0
rs138866486	7:87511395-87511395	G/A	ABCB1	NM_001348946.2	intron_variant	-	-	-	-	-	-	-	1.353	-	-	0.5	1.0	1.4
rs10808071	7:87511492-87511492	A/G	ABCB1	NM_001348946.2	intron_variant	-	-	-	-	-	-	-	12.24	-	-	16.9	18.6	21.7
rs1002205	7:87511858-87511858	G/C	ABCB1	NM_001348946.2	intron_variant	-	-	-	-	-	-	-	2.456	-	-	5.5	2.8	6.3
rs191479569	7:87511994-87511994	C/T	ABCB1	NM_001348946.2	intron_variant	-	-	-	-	-	-	-	7.300	-	-	0.3	0	0.2
rs183995057	7:87512097-87512097	C/G	ABCB1	NM_001348946.2	intron_variant	-	-	-	-	-	-	-	0.161	-	-	0.2	0	0.1
rs200926340	7:87512130-87512130	-/T	ABCB1	NM_001348946.2	intron_variant	-	-	-	-	-	-	-	6.160	-	-	0	0.0	0.0
rs113498569	7:87512180-87512181	A/-	ABCB1	NM_001348946.2	intron_variant	-	-	-	-	-	-	-	0.020	-	-	0	0	0
rs113498569	7:87512180-87512180	-/A	ABCB1	NM_001348946.2	intron_variant	-	-	-	-	-	-	-	4.855	-	-	0	0.1	0.0
rs1002204	7:87512181-87512181	A/C	ABCB1	NM_001348946.2	intron_variant	-	-	-	-	-	-	-	0.101	-	-	44.0	38.7	48.9
rs866270902	7:87512182-87512182	A/C	ABCB1	NM_001348946.2	intron_variant	-	-	-	-	-	-	-	0.267	-	-	0.1	0.1	0.3
rs5885587	7:87512190-87512191	T/-	ABCB1	NM_001348946.2	intron_variant	-	-	-	-	-	-	-	0.246	-	-	0	0	0
rs5885587	7:87512190-87512192	TT/-	ABCB1	NM_001348946.2	intron_variant	-	-	-	-	-	-	-	0.260	-	-	0	0	0
rs17149699	7:87512435-87512435	C/T	ABCB1	NM_001348946.2	intron_variant	-	-	-	-	-	-	-	0.054	-	-	4.7	2.1	5.2
rs543433126	7:87512442-87512442	-/T	ABCB1	NM_001348946.2	intron_variant	-	-	-	-	-	-	-	1.685	-	-	0.8	1.1	0.6
rs6949448	7:87512498-87512498	T/C	ABCB1	NM_001348946.2	intron_variant	-	-	-	-	-	-	-	5.197	-	-	54.6	50.2	59.0
rs573412784	7:87512547-87512547	C/T	ABCB1	NM_001348946.2	intron_variant	-	-	-	-	-	-	-	1.744	-	-	0.1	0.1	0.1
rs117088408	7:87512673-87512673	G/A	ABCB1	NM_001348946.2	intron_variant	-	-	-	-	-	-	-	0.886	-	-	1.2	1.3	1.3
rs117334763	7:87512868-87512868	G/A	ABCB1	NM_001348946.2	intron_variant	-	-	-	-	-	-	-	3.000	-	-	2.3	1.8	1.4
rs189843925	7:87512939-87512939	A/C	ABCB1	NM_001348946.2	intron_variant	-	-	-	-	-	-	-	1.614	-	-	0.3	0.3	0.0
-	7:87513101-87513101	A/G	ABCB1	NM_001348946.2	intron_variant	-	-	-	-	-	-	-	2.107	-	-	0.1	0	0
rs73705238	7:87513158-87513158	G/T	ABCB1	NM_001348946.2	intron_variant	-	-	-	-	-	-	-	8.830	-	-	0	0.1	0.0
rs4148752	7:87513243-87513243	-/CTTTT	ABCB1	NM_001348946.2	intron_variant	-	-	-	-	-	-	-	2.190	-	-	54.8	50.3	59.2
rs761763279	7:87513406-87513407	A/-	ABCB1	NM_001348946.2	intron_variant	-	-	-	-	-	-	-	0.202	-	-	0	0	0
rs4148751	7:87513837-87513837	T/C	ABCB1	NM_001348946.2	intron_variant	-	-	-	-	-	-	-	0.860	-	-	4.7	2.1	5.0
rs185229127	7:87513863-87513863	C/T	ABCB1	NM_001348946.2	intron_variant	-	-	-	-	-	-	-	2.525	-	-	0.6	0.1	0.4
rs769978563	7:87513929-87513929	G/A	ABCB1	NM_001348946.2	intron_variant	-	-	-	-	-	-	-	0.088	-	-	0	0.0	0
rs28401801	7:87513939-87513939	T/A	ABCB1	NM_001348946.2	intron_variant	-	-	-	-	-	-	-	3.734	-	-	0	0.1	0.0
rs4148750	7:87513959-87513959	T/C	ABCB1	NM_001348946.2	intron_variant	-	-	-	-	-	-	-	1.688	-	-	4.7	2.4	5.5
rs1922243	7:87514188-87514188	C/T	ABCB1	NM_001348946.2	intron_variant	-	-	-	-	-	-	-	0.045	-	-	4.7	2.4	5.5
rs1815140081	7:87514341-87514341	G/T	ABCB1	NM_001348946.2	intron_variant	-	-	-	-	-	-	-	0.799	-	-	0	0.3	0
rs180852307	7:87514687-87514687	T/A	ABCB1	NM_001348946.2	intron_variant	-	-	-	-	-	-	-	7.968	-	-	0	0.1	0.4
rs143725456	7:87514707-87514707	T/C	ABCB1	NM_001348946.2	intron_variant	-	-	-	-	-	-	-	3.649	-	-	1.8	2.2	2.0
rs4148749	7:87515097-87515097	G/C	ABCB1	NM_001348946.2	intron_variant	-	-	-	-	-	-	-	1.294	-	-	3.2	0.7	2.3
rs199843908	7:87515438-87515438	G/A	ABCB1	NM_001348946.2	splice_polypyrimidine_tract_variant,intron_variant	-	-	-	-	-	-	-	5.571	-	-	0	0.0	0.1
rs111526989	7:87515483-87515483	G/A	ABCB1	NM_001348946.2	intron_variant	-	-	-	-	-	-	-	1.658	-	-	0	0.0	0
rs7779562,COSV55953102	7:87515500-87515500	G/A	ABCB1	NM_001348946.2	intron_variant	-	-	-	-	-	-	-	0.379	-	-	0.1	0.1	0.1
rs7779562,COSV55953102	7:87515500-87515500	G/C	ABCB1	NM_001348946.2	intron_variant	-	-	-	-	-	-	-	0.381	-	-	4.7	2.4	5.2
rs992594354	7:87515559-87515559	T/C	ABCB1	NM_001348946.2	intron_variant	-	-	-	-	-	-	-	3.029	-	-	0	0.0	0
rs28401796	7:87515701-87515701	G/A	ABCB1	NM_001348946.2	intron_variant	-	-	-	-	-	-	-	0.277	-	-	0	0.1	0.0
rs373621469	7:87515759-87515759	-/T	ABCB1	NM_001348946.2	intron_variant	-	-	-	-	-	-	-	1.002	-	-	6.9	5.9	5.8
rs373621469	7:87515759-87515760	T/-	ABCB1	NM_001348946.2	intron_variant	-	-	-	-	-	-	-	0.780	-	-	0	0	0
rs137933888	7:87515817-87515817	G/A	ABCB1	NM_001348946.2	intron_variant	-	-	-	-	-	-	-	0.545	-	-	4.5	2.3	1.9
rs186875016	7:87516154-87516154	G/C	ABCB1	NM_001348946.2	intron_variant	-	-	-	-	-	-	-	2.149	-	-	0.1	0	0
rs1922244	7:87516167-87516167	G/A	ABCB1	NM_001348946.2	intron_variant	-	-	-	-	-	-	-	0.682	-	-	4.7	2.2	5.0
rs573274609	7:87516202-87516202	T/C	ABCB1	NM_001348946.2	intron_variant	-	-	-	-	-	-	-	1.693	-	-	0.1	0	0.0
rs546527484	7:87516731-87516731	-/T	ABCB1	NM_001348946.2	intron_variant	-	-	-	-	-	-	-	5.138	-	-	0.1	4.6	0
rs546527484	7:87516731-87516731	-/TT	ABCB1	NM_001348946.2	intron_variant	-	-	-	-	-	-	-	5.090	-	-	0.1	0.5	0
rs546527484	7:87516731-87516731	-/TTTT	ABCB1	NM_001348946.2	intron_variant	-	-	-	-	-	-	-	4.993	-	-	0.1	0.5	0
rs546527484	7:87516731-87516731	-/TTTTT	ABCB1	NM_001348946.2	intron_variant	-	-	-	-	-	-	-	4.945	-	-	0.1	0.1	0
rs546527484	7:87516731-87516731	-/TTTTTTTTTTTTTTTTTTT	ABCB1	NM_001348946.2	intron_variant	-	-	-	-	-	-	-	4.258	-	-	0.1	0	0
rs546527484	7:87516731-87516731	-/TTTTTTTTTTTTTTTTTTTT	ABCB1	NM_001348946.2	intron_variant	-	-	-	-	-	-	-	4.208	-	-	0.1	0	0
rs546527484	7:87516731-87516731	-/TTTTTTTTTTTTTTTTTTTTT	ABCB1	NM_001348946.2	intron_variant	-	-	-	-	-	-	-	4.159	-	-	0.1	0	0
rs546527484	7:87516731-87516731	-/TTTTTTTTTTTTTTTTTTTTTTTTTT	ABCB1	NM_001348946.2	intron_variant	-	-	-	-	-	-	-	3.909	-	-	0.2	0	0
rs546527484	7:87516731-87516732	T/-	ABCB1	NM_001348946.2	intron_variant	-	-	-	-	-	-	-	4.238	-	-	0	0	0
rs546527484	7:87516731-87516733	TT/-	ABCB1	NM_001348946.2	intron_variant	-	-	-	-	-	-	-	4.729	-	-	0	0	0
-	7:87516731-87516733	TT/TTTTTTTTTTTTTTTTTTTTT	ABCB1	NM_001348946.2	intron_variant	-	-	-	-	-	-	-	-	-	-	0	0	0
-	7:87516731-87516733	TT/TTTTTTTTTTTTTTTTTTTTTTTTT	ABCB1	NM_001348946.2	intron_variant	-	-	-	-	-	-	-	-	-	-	0	0	0
-	7:87516731-87516733	TT/TTTTTTTTTTTTTTTTTTTTTTTTTTT	ABCB1	NM_001348946.2	intron_variant	-	-	-	-	-	-	-	-	-	-	0	0	0
rs546527484	7:87516731-87516734	TTT/-	ABCB1	NM_001348946.2	intron_variant	-	-	-	-	-	-	-	5.725	-	-	0	0	0
rs189651413	7:87516922-87516922	G/A	ABCB1	NM_001348946.2	intron_variant	-	-	-	-	-	-	-	5.600	-	-	0.1	0.0	0.8
rs530841464	7:87517320-87517320	C/T	ABCB1	NM_001348946.2	intron_variant	-	-	-	-	-	-	-	2.125	-	-	0.3	0.2	0.0
rs3028303	7:87517364-87517364	-/TC	ABCB1	NM_001348946.2	intron_variant	-	-	-	-	-	-	-	1.182	-	-	10.7	9.9	13.9
-	7:87517491-87517491	A/T	ABCB1	NM_001348946.2	intron_variant	-	-	-	-	-	-	-	3.907	-	-	0	0.1	0
rs28401792	7:87517513-87517527	ATCCACTATGCCTA/-	ABCB1	NM_001348946.2	intron_variant	-	-	-	-	-	-	-	3.841	-	-	0	0	0
rs4148747	7:87517831-87517831	T/A	ABCB1	NM_001348946.2	intron_variant	-	-	-	-	-	-	-	1.757	-	-	10.7	10.7	13.7
rs4148746	7:87517832-87517833	T/-	ABCB1	NM_001348946.2	intron_variant	-	-	-	-	-	-	-	2.774	-	-	0	0	0
rs546999984	7:87518120-87518120	C/T	ABCB1	NM_001348946.2	intron_variant	-	-	-	-	-	-	-	0.623	-	-	0	0.2	0
rs113848986	7:87518164-87518164	T/G	ABCB1	NM_001348946.2	intron_variant	-	-	-	-	-	-	-	0.947	-	-	0.9	0.8	0.6
rs76508973	7:87518227-87518227	A/G	ABCB1	NM_001348946.2	intron_variant	-	-	-	-	-	-	-	0.593	-	-	0.9	0.8	0.6
rs28401790	7:87518241-87518241	A/G	ABCB1	NM_001348946.2	intron_variant	-	-	-	-	-	-	-	9.891	-	-	0.5	0.3	0.5
rs569306140	7:87518267-87518267	C/A	ABCB1	NM_001348946.2	intron_variant	-	-	-	-	-	-	-	0.010	-	-	0.1	0.4	0.4
rs937926146	7:87518498-87518498	T/C	ABCB1	NM_001348946.2	intron_variant	-	-	-	-	-	-	-	3.658	-	-	0.2	0	0
rs4148745	7:87518949-87518949	G/T	ABCB1	NM_001348946.2	intron_variant	-	-	-	-	-	-	-	6.825	-	-	3.2	0.8	2.2
rs28401781	7:87519012-87519012	C/T	ABCB1	NM_001348946.2	intron_variant	-	-	-	-	-	-	-	5.561	-	-	10.7	10.8	13.7
rs1815373784	7:87519097-87519097	A/G	ABCB1	NM_001348946.2	intron_variant	-	-	-	-	-	-	-	4.763	-	-	0.1	0	0
rs760603644	7:87519250-87519250	T/A	ABCB1	NM_001348946.2	intron_variant	-	-	-	-	-	-	-	6.120	-	-	0	0.1	0
rs58697013	7:87519495-87519495	C/A	ABCB1	NM_001348946.2	intron_variant	-	-	-	-	-	-	-	8.698	-	-	0	0.3	0
rs147600670	7:87519920-87519921	C/-	ABCB1	NM_001348946.2	intron_variant	-	-	-	-	-	-	-	0.655	-	-	0	0	0
rs553462947	7:87519922-87519922	T/A	ABCB1	NM_001348946.2	intron_variant	-	-	-	-	-	-	-	0.623	-	-	0	0.1	0.0
rs930485440	7:87520051-87520051	T/G	ABCB1	NM_001348946.2	intron_variant	-	-	-	-	-	-	-	6.934	-	-	0	0.5	0
rs761967957	7:87520188-87520188	T/A	ABCB1	NM_001348946.2	intron_variant	-	-	-	-	-	-	-	0.362	-	-	0.1	0.0	0
rs28401777	7:87520217-87520217	-/T	ABCB1	NM_001348946.2	intron_variant	-	-	-	-	-	-	-	3.553	-	-	10.7	10.7	13.7
rs1226971156	7:87520327-87520327	G/C	ABCB1	NM_001348946.2	intron_variant	-	-	-	-	-	-	-	0.700	-	-	0.2	0	0.0
rs1256284248	7:87520405-87520415	CCAGGAAGCA/-	ABCB1	NM_001348946.2	intron_variant	-	-	-	-	-	-	-	1.706	-	-	0	0	0
rs2235067	7:87520606-87520606	C/T	ABCB1	NM_001348946.2	intron_variant	-	-	-	-	-	-	-	4.772	-	-	10.7	10.5	13.4
rs752628928	7:87520658-87520658	A/G	ABCB1	NM_001348946.2	intron_variant	-	-	-	-	-	-	-	2.923	-	-	0.1	0	0
rs28401775	7:87520762-87520762	T/C	ABCB1	NM_001348946.2	intron_variant	-	-	-	-	-	-	-	1.652	-	-	0	0.1	0.1
rs183509371	7:87521196-87521196	G/T	ABCB1	NM_001348946.2	intron_variant	-	-	-	-	-	-	-	0.584	-	-	0.5	0.4	0.3
rs532642379	7:87521232-87521232	A/G	ABCB1	NM_001348946.2	intron_variant	-	-	-	-	-	-	-	6.339	-	-	0	0.0	0.0
rs78762243	7:87521401-87521401	C/T	ABCB1	NM_001348946.2	intron_variant	-	-	-	-	-	-	-	2.851	-	-	4.1	5.2	2.2
rs78633406	7:87521407-87521407	G/T	ABCB1	NM_001348946.2	intron_variant	-	-	-	-	-	-	-	2.400	-	-	1.8	2.2	2.0
rs4148744	7:87521458-87521458	G/A	ABCB1	NM_001348946.2	intron_variant	-	-	-	-	-	-	-	0.528	-	-	4.7	2.2	5.0
rs548353762	7:87521524-87521524	G/T	ABCB1	NM_001348946.2	intron_variant	-	-	-	-	-	-	-	4.189	-	-	0	0.0	0.0
rs566871876	7:87521620-87521620	C/T	ABCB1	NM_001348946.2	intron_variant	-	-	-	-	-	-	-	1.010	-	-	0.2	0.9	0.7
rs4148743,COSV55959175	7:87521774-87521774	T/C	ABCB1	NM_001348946.2	intron_variant	-	-	-	-	-	-	-	3.542	-	-	50.2	45.5	54.6
rs142805412	7:87522067-87522067	G/A	ABCB1	NM_001348946.2	intron_variant	-	-	-	-	-	-	-	8.766	-	-	2.0	0.7	0.8
rs909291906	7:87522091-87522091	G/A	ABCB1	NM_001348946.2	intron_variant	-	-	-	-	-	-	-	2.594	-	-	0.1	0	0
rs183112042	7:87522113-87522113	G/A	ABCB1	NM_001348946.2	intron_variant	-	-	-	-	-	-	-	0.787	-	-	0.1	0	0.0
rs1882477,COSV55960840	7:87522208-87522208	C/G	ABCB1	NM_001348946.2	intron_variant	-	-	-	-	-	-	-	2.707	-	-	15.1	12.1	16.8
rs2373589	7:87522342-87522342	C/T	ABCB1	NM_001348946.2	intron_variant	-	-	-	-	-	-	-	3.317	-	-	15.5	12.8	17.7
rs56036106	7:87522477-87522477	C/T	ABCB1	NM_001348946.2	intron_variant	-	-	-	-	-	-	-	15.86	-	-	9.2	9.8	9.1
rs4148742	7:87522729-87522729	A/G	ABCB1	NM_001348946.2	intron_variant	-	-	-	-	-	-	-	2.130	-	-	10.9	10.9	13.6
rs1348733248	7:87522755-87522755	T/A	ABCB1	NM_001348946.2	intron_variant	-	-	-	-	-	-	-	1.244	-	-	0.1	0.2	0
rs184300323	7:87522756-87522757	TA/AA	ABCB1	NM_001348946.2	intron_variant	-	-	-	-	-	-	-	0.301	-	-	0	0	0
rs184300323,COSV55944614	7:87522756-87522756	T/A	ABCB1	NM_001348946.2	intron_variant	-	-	-	-	-	-	-	0.301	-	-	0	0.8	0
rs201647811,COSV55947936	7:87522756-87522757	A/-	ABCB1	NM_001348946.2	intron_variant	-	-	-	-	-	-	-	0.262	-	-	0	0	0
rs4148741,COSV55947936	7:87522757-87522757	A/T	ABCB1	NM_001348946.2	intron_variant	-	-	-	-	-	-	-	1.151	-	-	1.4	0.9	2.7
rs4148740	7:87522787-87522787	A/G	ABCB1	NM_001348946.2	intron_variant	-	-	-	-	-	-	-	1.880	-	-	10.9	10.7	13.6
rs778051894	7:87522922-87522922	G/A	ABCB1	NM_001348946.2	intron_variant	-	-	-	-	-	-	-	1.081	-	-	0.3	0	0
rs73705239	7:87523022-87523022	T/C	ABCB1	NM_001348946.2	intron_variant	-	-	-	-	-	-	-	9.773	-	-	0	0.1	0.0
rs1260931033	7:87523107-87523107	-/T	ABCB1	NM_001348946.2	intron_variant	-	-	-	-	-	-	-	2.414	-	-	0	0.1	0.0
rs1260931033	7:87523107-87523108	T/-	ABCB1	NM_001348946.2	intron_variant	-	-	-	-	-	-	-	1.833	-	-	0	0	0
rs10246696	7:87523195-87523195	G/A	ABCB1	NM_001348946.2	intron_variant	-	-	-	-	-	-	-	0.601	-	-	10.9	10.9	13.6
rs1029363060	7:87523285-87523285	-/T	ABCB1	NM_001348946.2	intron_variant	-	-	-	-	-	-	-	0.554	-	-	0.1	0.7	0.1
rs11979702	7:87523307-87523307	T/A	ABCB1	NM_001348946.2	intron_variant	-	-	-	-	-	-	-	3.608	-	-	10.9	10.6	13.3
rs192404640	7:87523420-87523420	G/A	ABCB1	NM_001348946.2	intron_variant	-	-	-	-	-	-	-	2.395	-	-	0.6	0.7	0.3
rs2141849	7:87523474-87523474	C/A	ABCB1	NM_001348946.2	intron_variant	-	-	-	-	-	-	-	5.316	-	-	4.5	1.8	4.4
rs185635768	7:87523516-87523516	C/T	ABCB1	NM_001348946.2	intron_variant	-	-	-	-	-	-	-	0.831	-	-	1.0	2.4	0.2
rs70953647	7:87523570-87523570	C/T	ABCB1	NM_001348946.2	intron_variant	-	-	-	-	-	-	-	2.629	-	-	1.6	1.8	1.6
rs55912869	7:87523821-87523821	T/C	ABCB1	NM_001348946.2	intron_variant	-	-	-	-	-	-	-	0.133	-	-	10.9	10.7	13.6
rs2373588	7:87523844-87523844	G/A	ABCB1	NM_001348946.2	intron_variant	-	-	-	-	-	-	-	4.170	-	-	4.5	1.8	4.4
rs56243536	7:87523900-87523900	C/T	ABCB1	NM_001348946.2	intron_variant	-	-	-	-	-	-	-	0.876	-	-	10.9	10.9	13.6
rs988534924	7:87523917-87523917	C/T	ABCB1	NM_001348946.2	intron_variant	-	-	-	-	-	-	-	4.941	-	-	0.1	0	0
-	7:87524011-87524011	T/C	ABCB1	NM_001348946.2	intron_variant	-	-	-	-	-	-	-	2.540	-	-	0.2	0.1	0
rs573045721	7:87524162-87524163	A/-	ABCB1	NM_001348946.2	intron_variant	-	-	-	-	-	-	-	0.628	-	-	0	0	0
rs573045721	7:87524162-87524162	-/A	ABCB1	NM_001348946.2	intron_variant	-	-	-	-	-	-	-	0.865	-	-	0	0.3	0.0
rs10280101	7:87524269-87524269	A/C	ABCB1	NM_001348946.2	intron_variant	-	-	-	-	-	-	-	4.874	-	-	10.9	10.7	13.6
rs35572298	7:87524555-87524556	G/-	ABCB1	NM_001348946.2	intron_variant	-	-	-	-	-	-	-	1.084	-	-	0	0	0
rs544324868	7:87524561-87524561	A/G	ABCB1	NM_001348946.2	intron_variant	-	-	-	-	-	-	-	3.899	-	-	0	0.0	0.0
rs1214924354	7:87524775-87524776	A/-	ABCB1	NM_001348946.2	intron_variant	-	-	-	-	-	-	-	3.080	-	-	0	0	0
rs1214924354	7:87524775-87524775	-/A	ABCB1	NM_001348946.2	intron_variant	-	-	-	-	-	-	-	3.680	-	-	0	0.4	0.3
rs765772135	7:87525037-87525037	A/T	ABCB1	NM_001348946.2	intron_variant	-	-	-	-	-	-	-	0.603	-	-	0.6	0.3	0
rs67151359	7:87525041-87525042	T/-	ABCB1	NM_001348946.2	intron_variant	-	-	-	-	-	-	-	0.180	-	-	0	0	0
rs560338969	7:87525278-87525278	G/A	ABCB1	NM_001348946.2	intron_variant	-	-	-	-	-	-	-	2.958	-	-	0	0.0	0
rs10225473	7:87525330-87525330	A/G	ABCB1	NM_001348946.2	intron_variant	-	-	-	-	-	-	-	5.833	-	-	10.9	10.7	13.3
rs532029341	7:87525764-87525765	A/-	ABCB1	NM_001348946.2	intron_variant	-	-	-	-	-	-	-	0.773	-	-	0	0	0
rs187217741	7:87525784-87525784	G/A	ABCB1	NM_001348946.2	intron_variant	-	-	-	-	-	-	-	0.367	-	-	0.1	0.1	0.1
rs1346420853	7:87526129-87526129	C/T	ABCB1	NM_001348946.2	intron_variant	-	-	-	-	-	-	-	2.537	-	-	0	0.0	0
rs78401397	7:87526164-87526164	-/T	ABCB1	NM_001348946.2	intron_variant	-	-	-	-	-	-	-	0.285	-	-	11.0	10.6	13.7
rs78401397	7:87526164-87526164	-/TT	ABCB1	NM_001348946.2	intron_variant	-	-	-	-	-	-	-	0.280	-	-	0	0.1	0.0
rs78401397	7:87526164-87526165	T/-	ABCB1	NM_001348946.2	intron_variant	-	-	-	-	-	-	-	0.216	-	-	0	0	0
-	7:87526164-87526165	T/TT	ABCB1	NM_001348946.2	intron_variant	-	-	-	-	-	-	-	-	-	-	0	0	0
rs78401397	7:87526164-87526166	TT/-	ABCB1	NM_001348946.2	intron_variant	-	-	-	-	-	-	-	0.587	-	-	0	0	0
rs35280822	7:87526279-87526279	G/A	ABCB1	NM_001348946.2	intron_variant	-	-	-	-	-	-	-	0.541	-	-	39.8	36.1	41.4
rs1056272147	7:87526367-87526367	C/A	ABCB1	NM_001348946.2	intron_variant	-	-	-	-	-	-	-	12.49	-	-	0.1	0.0	0
rs749252704	7:87526413-87526413	G/A	ABCB1	NM_001348946.2	intron_variant	-	-	-	-	-	-	-	0.556	-	-	0.1	0.2	0
rs972236683	7:87526529-87526530	A/-	ABCB1	NM_001348946.2	intron_variant	-	-	-	-	-	-	-	0.106	-	-	0	0	0
rs972236683	7:87526529-87526529	-/A	ABCB1	NM_001348946.2	intron_variant	-	-	-	-	-	-	-	1.154	-	-	0	0.6	0.0
rs73705240	7:87526618-87526618	A/G	ABCB1	NM_001348946.2	intron_variant	-	-	-	-	-	-	-	3.561	-	-	0	0.1	0.0
rs66867614	7:87526985-87526985	G/A	ABCB1	NM_001348946.2	intron_variant	-	-	-	-	-	-	-	1.017	-	-	10.9	10.7	13.6
rs112365889	7:87526988-87526988	-/T	ABCB1	NM_001348946.2	intron_variant	-	-	-	-	-	-	-	1.431	-	-	0	0.2	0.1
rs112365889	7:87526988-87526989	T/-	ABCB1	NM_001348946.2	intron_variant	-	-	-	-	-	-	-	1.121	-	-	0	0	0
rs114280758	7:87527198-87527198	G/A	ABCB1	NM_001348946.2	intron_variant	-	-	-	-	-	-	-	5.125	-	-	0.2	0.1	0.0
rs770306203	7:87527513-87527513	-/T	ABCB1	NM_001348946.2	intron_variant	-	-	-	-	-	-	-	0.431	-	-	0.1	0.2	0
rs577100491	7:87527524-87527524	T/C	ABCB1	NM_001348946.2	intron_variant	-	-	-	-	-	-	-	8.303	-	-	0.6	0.3	0.1
-	7:87527635-87527635	T/C	ABCB1	NM_001348946.2	intron_variant	-	-	-	-	-	-	-	4.002	-	-	0.1	0	0
rs56126905	7:87527733-87527733	T/C	ABCB1	NM_001348946.2	intron_variant	-	-	-	-	-	-	-	2.708	-	-	0.5	0.8	0.6
rs7787082	7:87527735-87527735	G/A	ABCB1	NM_001348946.2	intron_variant	-	-	-	-	-	-	-	0.907	-	-	15.5	12.7	18.2
rs990197636	7:87527736-87527736	T/C	ABCB1	NM_001348946.2	intron_variant	-	-	-	-	-	-	-	2.629	-	-	0.2	0.0	0
-	7:87528003-87528003	A/G	ABCB1	NM_001348946.2	intron_variant	-	-	-	-	-	-	-	2.992	-	-	0	0.0	0
rs1815869738	7:87528048-87528048	C/T	ABCB1	NM_001348946.2	intron_variant	-	-	-	-	-	-	-	0.320	-	-	0	0.2	0
rs140257297	7:87528076-87528076	G/C	ABCB1	NM_001348946.2	intron_variant	-	-	-	-	-	-	-	0.473	-	-	0.8	0.6	1.7
rs2373587,COSV55946616	7:87528150-87528150	C/G	ABCB1	NM_001348946.2	intron_variant	-	-	-	-	-	-	-	0.709	-	-	4.5	1.8	4.4
rs2373586	7:87528267-87528267	A/C	ABCB1	NM_001348946.2	intron_variant	-	-	-	-	-	-	-	1.327	-	-	55.2	50.1	59.6
rs28681479	7:87528313-87528313	T/C	ABCB1	NM_001348946.2	intron_variant	-	-	-	-	-	-	-	5.152	-	-	10.9	10.9	13.3
rs28371078	7:87528328-87528328	T/A	ABCB1	NM_001348946.2	intron_variant	-	-	-	-	-	-	-	1.842	-	-	10.9	10.8	13.6
rs755861343	7:87528367-87528367	C/T	ABCB1	NM_001348946.2	intron_variant	-	-	-	-	-	-	-	1.814	-	-	0.1	0	0
rs2373585	7:87528390-87528390	C/T	ABCB1	NM_001348946.2	intron_variant	-	-	-	-	-	-	-	2.938	-	-	4.5	1.9	4.4
-	7:87528566-87528566	A/G	ABCB1	NM_001348946.2	intron_variant	-	-	-	-	-	-	-	5.260	-	-	0.1	0	0
rs80351204	7:87528799-87528799	G/A	ABCB1	NM_001348946.2	intron_variant	-	-	-	-	-	-	-	0.098	-	-	0.5	0.8	1.6
rs6959435	7:87528869-87528869	G/T	ABCB1	NM_001348946.2	intron_variant	-	-	-	-	-	-	-	0.087	-	-	55.2	50.3	59.6
rs1815939169	7:87529530-87529530	C/T	ABCB1	NM_001348946.2	intron_variant	-	-	-	-	-	-	-	0.563	-	-	0	0.0	0
rs1024130273	7:87529817-87529817	A/G	ABCB1	NM_001348946.2	intron_variant	-	-	-	-	-	-	-	6.278	-	-	0.1	0	0
rs184295052	7:87530100-87530100	C/A	ABCB1	NM_001348946.2	intron_variant	-	-	-	-	-	-	-	0.786	-	-	0	0.4	0.0
rs763473295	7:87530117-87530117	T/G	ABCB1	NM_001348946.2	intron_variant	-	-	-	-	-	-	-	2.045	-	-	0	0.2	0
rs1815973355	7:87530188-87530188	C/A	ABCB1	NM_001348946.2	intron_variant	-	-	-	-	-	-	-	3.349	-	-	0	0.0	0
-	7:87530288-87530288	T/C	ABCB1	NM_001348946.2	intron_variant	-	-	-	-	-	-	-	5.391	-	-	0	0.0	0
rs774929890	7:87530439-87530439	C/T	ABCB1	NM_001348946.2	intron_variant	-	-	-	-	-	-	-	0.275	-	-	0.3	0	0
rs531569409	7:87530642-87530643	A/-	ABCB1	NM_001348946.2	intron_variant	-	-	-	-	-	-	-	0.274	-	-	0	0	0
rs570576073	7:87530708-87530708	A/G	ABCB1	NM_001348946.2	intron_variant	-	-	-	-	-	-	-	8.313	-	-	0	0.0	0
rs202065141	7:87530790-87530790	-/AAGAAAGC	ABCB1	NM_001348946.2	intron_variant	-	-	-	-	-	-	-	1.364	-	-	9.1	7.2	8.2
-	7:87530790-87530814	AAGAAAGCAAGAAAGCAAGAAAGC/AAGAAAGCAAGAAAGCAAGAAAGCAAGAAAGC	ABCB1	NM_001348946.2	intron_variant	-	-	-	-	-	-	-	-	-	-	0	0	0
rs202065141	7:87530790-87530814	AAGAAAGCAAGAAAGCAAGAAAGC/-	ABCB1	NM_001348946.2	intron_variant	-	-	-	-	-	-	-	1.343	-	-	0	0	0
rs929815734	7:87530790-87530790	A/C	ABCB1	NM_001348946.2	intron_variant	-	-	-	-	-	-	-	4.193	-	-	0.5	0.1	0
rs879802123	7:87530796-87530796	-/GCAAGAAC	ABCB1	NM_001348946.2	intron_variant	-	-	-	-	-	-	-	0.655	-	-	0.7	0.1	1.7
rs146770814	7:87530804-87530804	A/C	ABCB1	NM_001348946.2	intron_variant	-	-	-	-	-	-	-	2.097	-	-	1.3	1.4	2.0
rs1816004489	7:87530806-87530846	AAGAAAGCAAGAAAGCAAGAAAGCAAGAAAGCAAGAAAGA/-	ABCB1	NM_001348946.2	intron_variant	-	-	-	-	-	-	-	0.775	-	-	0	0	0
rs1157056617	7:87530818-87530838	AAGCAAGAAAGCAAGAAAGC/-	ABCB1	NM_001348946.2	intron_variant	-	-	-	-	-	-	-	0.906	-	-	0	0	0
rs1329698667	7:87530818-87530822	AAGC/-	ABCB1	NM_001348946.2	intron_variant	-	-	-	-	-	-	-	1.213	-	-	0	0	0
rs1433889716,COSV55951100	7:87530821-87530822	C/-	ABCB1	NM_001348946.2	intron_variant	-	-	-	-	-	-	-	0.086	-	-	0	0	0
rs1177966060	7:87530822-87530854	AAGAAAGCAAGAAAGCAAGAAAGAAAGAAAGA/-	ABCB1	NM_001348946.2	intron_variant	-	-	-	-	-	-	-	0.756	-	-	0	0	0
rs772358602	7:87530822-87530846	AAGAAAGCAAGAAAGCAAGAAAGA/-	ABCB1	NM_001348946.2	intron_variant	-	-	-	-	-	-	-	0.792	-	-	0	0	0
rs1178779531	7:87530822-87530842	AAGAAAGCAAGAAAGCAAGA/-	ABCB1	NM_001348946.2	intron_variant	-	-	-	-	-	-	-	0.855	-	-	0	0	0
rs568000999,COSV55951100	7:87530822-87530822	C/A	ABCB1	NM_001348946.2	intron_variant	-	-	-	-	-	-	-	0.228	-	-	0	0.1	0
rs1816008481	7:87530823-87530838	AGAAAGCAAGAAAGC/-	ABCB1	NM_001348946.2	intron_variant	-	-	-	-	-	-	-	0.904	-	-	0	0	0
rs748946051	7:87530826-87530830	AAGC/-	ABCB1	NM_001348946.2	intron_variant	-	-	-	-	-	-	-	0.528	-	-	0	0	0
rs574796457	7:87530830-87530842	AAGAAAGCAAGA/-	ABCB1	NM_001348946.2	intron_variant	-	-	-	-	-	-	-	0.595	-	-	0	0	0
rs7802257,COSV55952901	7:87530830-87530830	C/A	ABCB1	NM_001348946.2	intron_variant	-	-	-	-	-	-	-	0.452	-	-	0	1.5	0
rs1241023862	7:87530830-87530830	-/AAGAAAGAAAGA	ABCB1	NM_001348946.2	intron_variant	-	-	-	-	-	-	-	0.264	-	-	0	0.0	0
rs1241023862	7:87530830-87530830	-/AAGAAAGA	ABCB1	NM_001348946.2	intron_variant	-	-	-	-	-	-	-	0.286	-	-	0.2	0.1	0
-	7:87530830-87530830	-/AAGAAAGCAAGAAAGA	ABCB1	NM_001348946.2	intron_variant	-	-	-	-	-	-	-	-	-	-	0	0.1	0
-	7:87530830-87530830	-/AAGAAAGCAAGAAAGCAAGA	ABCB1	NM_001348946.2	intron_variant	-	-	-	-	-	-	-	-	-	-	0	0.0	0
-	7:87530830-87530830	-/AAGAAAGCAAGA	ABCB1	NM_001348946.2	intron_variant	-	-	-	-	-	-	-	-	-	-	0	0.3	0
rs1241023862	7:87530830-87530830	-/AAGA	ABCB1	NM_001348946.2	intron_variant	-	-	-	-	-	-	-	0.311	-	-	0.3	0.1	0.2
rs1563037354	7:87530834-87530834	-/AAGCAAGAAAGC	ABCB1	NM_001348946.2	intron_variant	-	-	-	-	-	-	-	0.634	-	-	0	0.1	0
rs775403655	7:87530834-87530834	-/AAGC	ABCB1	NM_001348946.2	intron_variant	-	-	-	-	-	-	-	0.747	-	-	0	0.2	0
rs775403655	7:87530834-87530838	AAGC/-	ABCB1	NM_001348946.2	intron_variant	-	-	-	-	-	-	-	0.453	-	-	0	0	0
rs6969668	7:87530838-87530842	CAAGA/AAAGA	ABCB1	NM_001348946.2	intron_variant	-	-	-	-	-	-	-	0.824	-	-	0	0	0
-	7:87530838-87530862	AAGAAAGAAAGAAAGAAAGAAAGA/-	ABCB1	NM_001348946.2	intron_variant	-	-	-	-	-	-	-	-	-	-	0	0	0
rs1217650542	7:87530838-87530850	AAGAAAGAAAGA/-	ABCB1	NM_001348946.2	intron_variant	-	-	-	-	-	-	-	0.965	-	-	0	0	0
rs1217650542	7:87530838-87530846	AAGAAAGA/-	ABCB1	NM_001348946.2	intron_variant	-	-	-	-	-	-	-	0.647	-	-	0	0	0
-	7:87530838-87530842	AAGA/AAGAAAGAAAGAAAGAAAGAAAGA	ABCB1	NM_001348946.2	intron_variant	-	-	-	-	-	-	-	-	-	-	0	0	0
-	7:87530838-87530842	AAGA/AAGAAAGAAAGAAAGAAAGA	ABCB1	NM_001348946.2	intron_variant	-	-	-	-	-	-	-	-	-	-	0	0	0
-	7:87530838-87530842	AAGA/AAGAAAGAAAGAAAGA	ABCB1	NM_001348946.2	intron_variant	-	-	-	-	-	-	-	-	-	-	0	0	0
-	7:87530838-87530842	AAGA/AAGAAAGAAAGA	ABCB1	NM_001348946.2	intron_variant	-	-	-	-	-	-	-	-	-	-	0	0	0
-	7:87530838-87530842	AAGA/AAGAAAGA	ABCB1	NM_001348946.2	intron_variant	-	-	-	-	-	-	-	-	-	-	0	0	0
-	7:87530838-87530842	AAGA/AAGAAAGCAAGAAAGAAAGAAAGAAAGA	ABCB1	NM_001348946.2	intron_variant	-	-	-	-	-	-	-	-	-	-	0	0	0
-	7:87530838-87530842	AAGA/AAGAAAGCAAGAAAGAAAGA	ABCB1	NM_001348946.2	intron_variant	-	-	-	-	-	-	-	-	-	-	0	0	0
-	7:87530838-87530842	AAGA/AAGAAAGCAAGAAAGA	ABCB1	NM_001348946.2	intron_variant	-	-	-	-	-	-	-	-	-	-	0	0	0
-	7:87530838-87530842	AAGA/AAGAAAGCAAGAAAGCAAGAAAGAAAGA	ABCB1	NM_001348946.2	intron_variant	-	-	-	-	-	-	-	-	-	-	0	0	0
rs1217650542	7:87530838-87530842	AAGA/-	ABCB1	NM_001348946.2	intron_variant	-	-	-	-	-	-	-	0.631	-	-	0	0	0
rs6969668,COSV55954185	7:87530838-87530838	C/A	ABCB1	NM_001348946.2	intron_variant	-	-	-	-	-	-	-	0.824	-	-	0	6.7	0
rs1217650542	7:87530838-87530838	-/AAGAAAGAAAGAAAGAAAGA	ABCB1	NM_001348946.2	intron_variant	-	-	-	-	-	-	-	0.289	-	-	0.2	0.0	0
rs1217650542	7:87530838-87530838	-/AAGAAAGAAAGAAAGA	ABCB1	NM_001348946.2	intron_variant	-	-	-	-	-	-	-	0.314	-	-	0.1	0.3	0
-	7:87530838-87530838	-/AAGAAAGAAAGAAAGCAAGAAAGA	ABCB1	NM_001348946.2	intron_variant	-	-	-	-	-	-	-	0.266	-	-	0	0.0	0
rs1217650542	7:87530838-87530838	-/AAGAAAGAAAGA	ABCB1	NM_001348946.2	intron_variant	-	-	-	-	-	-	-	0.341	-	-	0.1	0.3	8.9
rs1217650542	7:87530838-87530838	-/AAGAAAGA	ABCB1	NM_001348946.2	intron_variant	-	-	-	-	-	-	-	0.371	-	-	0.1	4.7	8.9
rs1412073870	7:87530838-87530838	-/AAGAAAGCAAGAAAGAAAGAAAGA	ABCB1	NM_001348946.2	intron_variant	-	-	-	-	-	-	-	0.266	-	-	0.2	0	0
rs1412073870	7:87530838-87530838	-/AAGAAAGCAAGAAAGAAAGA	ABCB1	NM_001348946.2	intron_variant	-	-	-	-	-	-	-	0.289	-	-	0.3	0.3	0
rs1412073870	7:87530838-87530838	-/AAGAAAGCAAGAAAGA	ABCB1	NM_001348946.2	intron_variant	-	-	-	-	-	-	-	0.314	-	-	0.3	0.3	0
rs1412073870	7:87530838-87530838	-/AAGAAAGCAAGAAAGCAAGAAAGA	ABCB1	NM_001348946.2	intron_variant	-	-	-	-	-	-	-	0.266	-	-	0.2	0	0
rs1412073870	7:87530838-87530838	-/AAGAAAGCAAGA	ABCB1	NM_001348946.2	intron_variant	-	-	-	-	-	-	-	0.341	-	-	0.3	0.3	0
rs1217650542	7:87530838-87530838	-/AAGA	ABCB1	NM_001348946.2	intron_variant	-	-	-	-	-	-	-	0.403	-	-	0.1	4.7	7.8
rs763471275	7:87530842-87530842	-/AAGC	ABCB1	NM_001348946.2	intron_variant	-	-	-	-	-	-	-	0.480	-	-	13.2	10.8	17.6
rs57114923	7:87530845-87530845	-/C	ABCB1	NM_001348946.2	intron_variant	-	-	-	-	-	-	-	0.424	-	-	0.1	0	3.3
rs1563037392	7:87530846-87530846	-/AGAAAGC	ABCB1	NM_001348946.2	intron_variant	-	-	-	-	-	-	-	0.382	-	-	0.1	0	0.1
rs11761122,COSV55953042	7:87530846-87530846	A/C	ABCB1	NM_001348946.2	intron_variant	-	-	-	-	-	-	-	0.442	-	-	1.1	7.8	2.8
rs553547180	7:87530850-87530850	A/C	ABCB1	NM_001348946.2	intron_variant	-	-	-	-	-	-	-	0.749	-	-	0.4	0.7	0.3
rs535486224,COSV55961741	7:87530854-87530854	A/C	ABCB1	NM_001348946.2	intron_variant	-	-	-	-	-	-	-	0.349	-	-	0	0.0	0.0
rs764123614	7:87530873-87530874	A/-	ABCB1	NM_001348946.2	intron_variant	-	-	-	-	-	-	-	0.697	-	-	0	0	0
rs1425997799	7:87530874-87530874	-/AAG	ABCB1	NM_001348946.2	intron_variant	-	-	-	-	-	-	-	0.874	-	-	0	0.1	0
rs1816024530	7:87530884-87530884	-/AG	ABCB1	NM_001348946.2	intron_variant	-	-	-	-	-	-	-	0.136	-	-	0	0.0	0
-	7:87531144-87531144	T/C	ABCB1	NM_001348946.2	intron_variant	-	-	-	-	-	-	-	11.43	-	-	0.1	0	0
-	7:87531172-87531173	G/-	ABCB1	NM_001348946.2	intron_variant	-	-	-	-	-	-	-	-	-	-	0	0	0
rs2032584	7:87531227-87531227	A/G	ABCB1	NM_001348946.2	intron_variant	-	-	-	-	-	-	-	14.42	-	-	0	0.0	0.1
rs2032583	7:87531245-87531245	A/G	ABCB1	NM_001348946.2	intron_variant	-	-	-	-	-	-	-	8.915	-	-	11.2	10.7	13.6
rs2032582,CM033585,CM065955,COSV55944840	7:87531302-87531302	A/C	ABCB1	NM_001348946.2	missense_variant	893	S/A	tolerated_low_confidence(1)	benign(0.001)	0.000295	-1.02	-	15.60	likely_benign	0.0497	52.3	49.4	57.7
rs2032582,CM033585,CM065955,COSV55944840	7:87531302-87531302	A/T	ABCB1	NM_001348946.2	missense_variant	893	S/T	deleterious_low_confidence(0)	benign(0.02)	0.000295	1.94	-	22.5	likely_benign	0.176	1.6	0.8	1.9
rs9282563	7:87531329-87531329	G/A	ABCB1	NM_001348946.2	synonymous_variant	884	L	-	-	-	-	-	8.604	-	-	1.5	0.4	0.3
rs4148739	7:87531733-87531733	T/C	ABCB1	NM_001348946.2	intron_variant	-	-	-	-	-	-	-	2.972	-	-	11.2	11.0	13.6
-	7:87531799-87531799	A/G	ABCB1	NM_001348946.2	intron_variant	-	-	-	-	-	-	-	4.247	-	-	0	0.0	0
rs753502364	7:87532077-87532077	C/T	ABCB1	NM_001348946.2	intron_variant	-	-	-	-	-	-	-	2.289	-	-	0.9	0.3	0
rs11983225	7:87532204-87532204	T/C	ABCB1	NM_001348946.2	intron_variant	-	-	-	-	-	-	-	5.265	-	-	11.2	11.0	13.6
rs28381965	7:87532267-87532267	T/C	ABCB1	NM_001348946.2	intron_variant	-	-	-	-	-	-	-	8.874	-	-	0	0.1	0.0
rs745995624	7:87532506-87532506	G/A	ABCB1	NM_001348946.2	intron_variant	-	-	-	-	-	-	-	0.407	-	-	0	0.1	0
rs541686063	7:87532647-87532647	C/T	ABCB1	NM_001348946.2	intron_variant	-	-	-	-	-	-	-	2.076	-	-	0	0.1	0.0
rs771094418	7:87532764-87532764	T/C	ABCB1	NM_001348946.2	intron_variant	-	-	-	-	-	-	-	3.958	-	-	0.2	0	0
rs10236274	7:87533025-87533025	A/G	ABCB1	NM_001348946.2	intron_variant	-	-	-	-	-	-	-	1.798	-	-	4.5	1.7	4.4
rs772501440	7:87533203-87533203	G/T	ABCB1	NM_001348946.2	intron_variant	-	-	-	-	-	-	-	3.123	-	-	0	0.0	0
rs765947943	7:87533232-87533232	T/G	ABCB1	NM_001348946.2	intron_variant	-	-	-	-	-	-	-	0.130	-	-	0.6	0.3	0
rs11760837	7:87533700-87533700	T/C	ABCB1	NM_001348946.2	intron_variant	-	-	-	-	-	-	-	0.902	-	-	11.2	10.7	13.6
rs4148738	7:87533733-87533733	C/T	ABCB1	NM_001348946.2	intron_variant	-	-	-	-	-	-	-	0.995	-	-	53.8	46.1	57.0
rs78666502	7:87533809-87533809	T/C	ABCB1	NM_001348946.2	intron_variant	-	-	-	-	-	-	-	6.524	-	-	2.4	2.9	3.9
rs61694632	7:87533847-87533847	T/C	ABCB1	NM_001348946.2	intron_variant	-	-	-	-	-	-	-	5.579	-	-	0	0.1	0.0
rs571498606	7:87533878-87533878	T/C	ABCB1	NM_001348946.2	intron_variant	-	-	-	-	-	-	-	2.835	-	-	0	0.0	0.0
rs934023863	7:87534403-87534403	T/C	ABCB1	NM_001348946.2	intron_variant	-	-	-	-	-	-	-	1.983	-	-	0.2	0	0
rs756269036	7:87534910-87534910	G/A	ABCB1	NM_001348946.2	intron_variant	-	-	-	-	-	-	-	1.468	-	-	1.7	1.0	0.2
rs11972405	7:87534913-87534913	T/C	ABCB1	NM_001348946.2	intron_variant	-	-	-	-	-	-	-	3.106	-	-	11.2	6.9	13.5
rs6973406	7:87534915-87534915	T/C	ABCB1	NM_001348946.2	intron_variant	-	-	-	-	-	-	-	1.075	-	-	0	0.1	0.0
rs1816213602	7:87534916-87534916	-/A	ABCB1	NM_001348946.2	intron_variant	-	-	-	-	-	-	-	-	-	-	0	0.0	0
rs139364527	7:87534917-87534920	AAA/-	ABCB1	NM_001348946.2	intron_variant	-	-	-	-	-	-	-	0.460	-	-	0	0	0
rs990585476	7:87534917-87534917	T/A	ABCB1	NM_001348946.2	intron_variant	-	-	-	-	-	-	-	2.612	-	-	0	0.0	0
-	7:87534917-87534918	A/AAAAAA	ABCB1	NM_001348946.2	intron_variant	-	-	-	-	-	-	-	-	-	-	0	0	0
-	7:87534917-87534918	A/AAA	ABCB1	NM_001348946.2	intron_variant	-	-	-	-	-	-	-	-	-	-	0	0	0
rs139364527	7:87534917-87534918	A/-	ABCB1	NM_001348946.2	intron_variant	-	-	-	-	-	-	-	0.209	-	-	0	0	0
rs139364527	7:87534917-87534917	-/AAAAAA	ABCB1	NM_001348946.2	intron_variant	-	-	-	-	-	-	-	0.945	-	-	0.1	0.2	0.4
rs139364527	7:87534917-87534917	-/AAAAA	ABCB1	NM_001348946.2	intron_variant	-	-	-	-	-	-	-	0.965	-	-	0.1	0.4	3.9
rs139364527	7:87534917-87534917	-/AAAA	ABCB1	NM_001348946.2	intron_variant	-	-	-	-	-	-	-	0.985	-	-	0.1	0.4	3.9
rs139364527	7:87534917-87534917	-/AAA	ABCB1	NM_001348946.2	intron_variant	-	-	-	-	-	-	-	1.005	-	-	0.1	0.4	3.9
rs139364527	7:87534917-87534917	-/AA	ABCB1	NM_001348946.2	intron_variant	-	-	-	-	-	-	-	1.026	-	-	8.9	4.9	3.9
rs139364527	7:87534917-87534917	-/A	ABCB1	NM_001348946.2	intron_variant	-	-	-	-	-	-	-	1.053	-	-	8.9	4.9	1.6
rs77385476	7:87534945-87534945	-/T	ABCB1	NM_001348946.2	intron_variant	-	-	-	-	-	-	-	1.473	-	-	37.8	27.2	38.6
rs117937072	7:87535033-87535033	A/C	ABCB1	NM_001348946.2	intron_variant	-	-	-	-	-	-	-	4.770	-	-	3.8	3.5	3.1
rs146512400	7:87535152-87535152	A/G	ABCB1	NM_001348946.2	intron_variant	-	-	-	-	-	-	-	4.653	-	-	2.9	3.8	2.2
rs10274587	7:87535167-87535167	G/A	ABCB1	NM_001348946.2	intron_variant	-	-	-	-	-	-	-	2.344	-	-	11.2	10.9	13.6
rs143639915	7:87535338-87535338	-/T	ABCB1	NM_001348946.2	intron_variant	-	-	-	-	-	-	-	0.396	-	-	45.0	5.0	5.5
rs143639915	7:87535338-87535338	-/TT	ABCB1	NM_001348946.2	intron_variant	-	-	-	-	-	-	-	0.385	-	-	2.0	5.0	5.5
rs143639915	7:87535338-87535338	-/TTT	ABCB1	NM_001348946.2	intron_variant	-	-	-	-	-	-	-	0.377	-	-	0.4	0.0	0.1
rs143639915	7:87535338-87535339	T/-	ABCB1	NM_001348946.2	intron_variant	-	-	-	-	-	-	-	0.112	-	-	0	0	0
-	7:87535338-87535339	T/TT	ABCB1	NM_001348946.2	intron_variant	-	-	-	-	-	-	-	-	-	-	0	0	0
-	7:87535338-87535339	T/TTT	ABCB1	NM_001348946.2	intron_variant	-	-	-	-	-	-	-	-	-	-	0	0	0
-	7:87535338-87535339	T/TTTT	ABCB1	NM_001348946.2	intron_variant	-	-	-	-	-	-	-	-	-	-	0	0	0
rs143639915	7:87535338-87535340	TT/-	ABCB1	NM_001348946.2	intron_variant	-	-	-	-	-	-	-	0.192	-	-	0	0	0
rs7787569	7:87535440-87535440	C/A	ABCB1	NM_001348946.2	intron_variant	-	-	-	-	-	-	-	2.323	-	-	4.5	1.7	4.4
rs28381958	7:87535520-87535520	-/A	ABCB1	NM_001348946.2	intron_variant	-	-	-	-	-	-	-	1.254	-	-	15.8	12.9	18.0
-	7:87535557-87535557	G/C	ABCB1	NM_001348946.2	intron_variant	-	-	-	-	-	-	-	1.317	-	-	0.1	0	0
rs10234411	7:87535576-87535576	T/A	ABCB1	NM_001348946.2	intron_variant	-	-	-	-	-	-	-	1.966	-	-	53.8	46.2	57.0
-	7:87535644-87535644	T/C	ABCB1	NM_001348946.2	intron_variant	-	-	-	-	-	-	-	5.477	-	-	0	0.1	0
rs10248420	7:87535670-87535670	A/G	ABCB1	NM_001348946.2	intron_variant	-	-	-	-	-	-	-	0.381	-	-	15.8	12.9	18.0
rs1328254058	7:87536220-87536220	T/C	ABCB1	NM_001348946.2	intron_variant	-	-	-	-	-	-	-	0.573	-	-	0.1	0.2	0
rs2235043,COSV55956375	7:87536381-87536381	G/A	ABCB1	NM_001348946.2	intron_variant	-	-	-	-	-	-	-	1.122	-	-	1.8	1.8	0.8
rs2235042	7:87536385-87536385	G/T	ABCB1	NM_001348946.2	intron_variant	-	-	-	-	-	-	-	0.212	-	-	0	0.1	0.0
rs2235041	7:87536418-87536418	G/A	ABCB1	NM_001348946.2	intron_variant	-	-	-	-	-	-	-	4.517	-	-	0	0.1	0.0
rs2235040	7:87536434-87536434	C/T	ABCB1	NM_001348946.2	intron_variant	-	-	-	-	-	-	-	4.351	-	-	11.2	10.7	13.5
rs913127179,COSV55957656	7:87536786-87536786	C/G	ABCB1	NM_001348946.2	intron_variant	-	-	-	-	-	-	-	0.373	-	-	0.1	0	0
rs899153294	7:87536915-87536915	G/A	ABCB1	NM_001348946.2	intron_variant	-	-	-	-	-	-	-	9.593	-	-	0	0.2	0.0
rs548789498	7:87536942-87536942	G/A	ABCB1	NM_001348946.2	intron_variant	-	-	-	-	-	-	-	3.600	-	-	0.1	0	0.0
rs28381954	7:87537031-87537031	G/A	ABCB1	NM_001348946.2	intron_variant	-	-	-	-	-	-	-	6.207	-	-	2.3	1.7	1.4
rs28381950	7:87537504-87537504	G/A	ABCB1	NM_001348946.2	intron_variant	-	-	-	-	-	-	-	0.747	-	-	0	0.1	0.0
rs1219401575	7:87537520-87537520	A/G	ABCB1	NM_001348946.2	intron_variant	-	-	-	-	-	-	-	3.238	-	-	0.1	0	0
rs560692123	7:87537612-87537612	T/C	ABCB1	NM_001348946.2	intron_variant	-	-	-	-	-	-	-	0.031	-	-	0.1	0	0.0
rs12668877	7:87537688-87537688	C/T	ABCB1	NM_001348946.2	intron_variant	-	-	-	-	-	-	-	1.345	-	-	3.2	0.8	2.1
-	7:87537914-87537914	A/G	ABCB1	NM_001348946.2	intron_variant	-	-	-	-	-	-	-	4.285	-	-	0.1	0	0
rs28381946	7:87537956-87537956	T/G	ABCB1	NM_001348946.2	intron_variant	-	-	-	-	-	-	-	0.189	-	-	1.2	1.7	2.6
rs6952752	7:87537980-87537980	C/T	ABCB1	NM_001348946.2	intron_variant	-	-	-	-	-	-	-	8.806	-	-	0	0.1	0.0
rs138534493	7:87538007-87538007	G/T	ABCB1	NM_001348946.2	intron_variant	-	-	-	-	-	-	-	0.217	-	-	0	0.7	0.1
-	7:87538055-87538055	G/T	ABCB1	NM_001348946.2	intron_variant	-	-	-	-	-	-	-	0.074	-	-	0	0.0	0
rs141453474	7:87538191-87538191	C/T	ABCB1	NM_001348946.2	intron_variant	-	-	-	-	-	-	-	0.179	-	-	1.7	1.2	0.3
rs1816380624	7:87538225-87538225	T/G	ABCB1	NM_001348946.2	intron_variant	-	-	-	-	-	-	-	5.178	-	-	0.1	0	0
rs555998073	7:87538360-87538360	C/T	ABCB1	NM_001348946.2	intron_variant	-	-	-	-	-	-	-	6.602	-	-	0	0.0	0
rs17149738	7:87538586-87538586	C/T	ABCB1	NM_001348946.2	intron_variant	-	-	-	-	-	-	-	0.618	-	-	0	0.6	0.6
rs3789246	7:87538711-87538711	C/T	ABCB1	NM_001348946.2	intron_variant	-	-	-	-	-	-	-	0.160	-	-	3.2	0.8	2.1
rs578172711	7:87538712-87538712	G/A	ABCB1	NM_001348946.2	intron_variant	-	-	-	-	-	-	-	0.210	-	-	0.5	0.1	0.1
rs554219134,COSV55944828	7:87538870-87538870	C/T	ABCB1	NM_001348946.2	intron_variant	-	-	-	-	-	-	-	0.416	-	-	0	0.1	0.0
rs181522480	7:87538912-87538912	C/T	ABCB1	NM_001348946.2	intron_variant	-	-	-	-	-	-	-	0.469	-	-	0.2	0.1	0.2
rs113125420	7:87538993-87538993	C/T	ABCB1	NM_001348946.2	intron_variant	-	-	-	-	-	-	-	2.521	-	-	0	0.2	0.1
rs202115454	7:87539225-87539225	G/T	ABCB1	NM_001348946.2	intron_variant	-	-	-	-	-	-	-	1.265	-	-	0	0.1	0
-	7:87539370-87539370	A/G	ABCB1	NM_001348946.2	intron_variant	-	-	-	-	-	-	-	12.68	-	-	0	0.0	0
rs4728699,COSV106051978	7:87539433-87539433	C/T	ABCB1	NM_001348946.2	intron_variant	-	-	-	-	-	-	-	0.020	-	-	94.9	94.6	95.1
rs556001400	7:87539565-87539565	A/T	ABCB1	NM_001348946.2	intron_variant	-	-	-	-	-	-	-	0.092	-	-	0	0.1	0
rs141797396	7:87539590-87539590	A/G	ABCB1	NM_001348946.2	intron_variant	-	-	-	-	-	-	-	5.186	-	-	0	0.1	0.3
rs7795817	7:87539721-87539721	C/T	ABCB1	NM_001348946.2	intron_variant	-	-	-	-	-	-	-	0.854	-	-	3.2	0.8	2.1
rs759616343	7:87539818-87539818	C/T	ABCB1	NM_001348946.2	intron_variant	-	-	-	-	-	-	-	1.000	-	-	0	0.1	0
-	7:87540013-87540013	T/C	ABCB1	NM_001348946.2	intron_variant	-	-	-	-	-	-	-	14.56	-	-	0	0.1	0
rs12720067	7:87540040-87540040	C/T	ABCB1	NM_001348946.2	intron_variant	-	-	-	-	-	-	-	0.450	-	-	11.2	10.8	13.3
-	7:87540276-87540276	C/T	ABCB1	NM_001348946.2	intron_variant	-	-	-	-	-	-	-	11.65	-	-	0	0.1	0
rs555722988	7:87540320-87540320	G/A	ABCB1	NM_001348946.2	intron_variant	-	-	-	-	-	-	-	0.233	-	-	0.1	0	0.0
rs10268314	7:87540353-87540353	T/C	ABCB1	NM_001348946.2	intron_variant	-	-	-	-	-	-	-	0.383	-	-	11.2	9.6	13.6
rs12720066	7:87540386-87540386	A/C	ABCB1	NM_001348946.2	intron_variant	-	-	-	-	-	-	-	5.918	-	-	5.7	7.5	6.2
rs569902456	7:87540432-87540432	-/TATT	ABCB1	NM_001348946.2	intron_variant	-	-	-	-	-	-	-	0.692	-	-	0.1	0.4	0.0
rs569902456	7:87540432-87540436	TATT/-	ABCB1	NM_001348946.2	intron_variant	-	-	-	-	-	-	-	0.553	-	-	0	0	0
rs28381941	7:87540567-87540567	A/G	ABCB1	NM_001348946.2	intron_variant	-	-	-	-	-	-	-	1.091	-	-	0.3	0.7	0.3
rs12154941	7:87540701-87540701	C/T	ABCB1	NM_001348946.2	intron_variant	-	-	-	-	-	-	-	0.540	-	-	39.8	36.3	41.4
rs907407513	7:87540784-87540784	C/A	ABCB1	NM_001348946.2	intron_variant	-	-	-	-	-	-	-	6.773	-	-	0.1	0	0
rs28381940	7:87540847-87540847	A/G	ABCB1	NM_001348946.2	intron_variant	-	-	-	-	-	-	-	3.462	-	-	0	0.1	0.0
rs138314958	7:87540896-87540896	T/C	ABCB1	NM_001348946.2	intron_variant	-	-	-	-	-	-	-	4.906	-	-	1.0	0.7	0.4
rs538924412	7:87540914-87540914	G/C	ABCB1	NM_001348946.2	intron_variant	-	-	-	-	-	-	-	0.695	-	-	0	0.2	0.1
rs117552979	7:87541189-87541189	A/G	ABCB1	NM_001348946.2	intron_variant	-	-	-	-	-	-	-	10.31	-	-	0.2	0	0.8
rs557739505	7:87541208-87541208	T/C	ABCB1	NM_001348946.2	intron_variant	-	-	-	-	-	-	-	5.581	-	-	0	1.0	0.0
rs2235063,COSV55946208	7:87541491-87541491	T/C	ABCB1	NM_001348946.2	intron_variant	-	-	-	-	-	-	-	15.71	-	-	1.7	0.5	0.7
rs28381937	7:87541711-87541711	T/G	ABCB1	NM_001348946.2	intron_variant	-	-	-	-	-	-	-	0.234	-	-	0.1	1.4	1.4
rs28381936	7:87541796-87541796	A/G	ABCB1	NM_001348946.2	intron_variant	-	-	-	-	-	-	-	0.263	-	-	0	0.3	0.0
rs4148737	7:87541836-87541836	T/C	ABCB1	NM_001348946.2	intron_variant	-	-	-	-	-	-	-	6.617	-	-	43.0	37.6	44.1
rs925424636	7:87541842-87541842	G/A	ABCB1	NM_001348946.2	intron_variant	-	-	-	-	-	-	-	3.646	-	-	0.1	1.0	0.0
rs1816560133	7:87541997-87541997	C/T	ABCB1	NM_001348946.2	intron_variant	-	-	-	-	-	-	-	7.932	-	-	0	0.1	0
rs1412662910	7:87542016-87542016	A/T	ABCB1	NM_001348946.2	intron_variant	-	-	-	-	-	-	-	2.865	-	-	0	0.1	0
rs4148736	7:87542067-87542067	G/A	ABCB1	NM_001348946.2	intron_variant	-	-	-	-	-	-	-	1.347	-	-	43.0	37.4	44.1
rs780340870	7:87542177-87542177	-/A	ABCB1	NM_001348946.2	intron_variant	-	-	-	-	-	-	-	0.646	-	-	0.2	0.5	0.1
rs10276603	7:87542211-87542211	T/C	ABCB1	NM_001348946.2	intron_variant	-	-	-	-	-	-	-	5.078	-	-	11.2	10.9	13.3
rs4728700	7:87542343-87542343	T/C	ABCB1	NM_001348946.2	intron_variant	-	-	-	-	-	-	-	1.484	-	-	54.2	49.0	57.1
rs28381933	7:87542363-87542363	A/G	ABCB1	NM_001348946.2	intron_variant	-	-	-	-	-	-	-	1.019	-	-	0.5	0	0.0
rs28381931	7:87542571-87542571	C/T	ABCB1	NM_001348946.2	intron_variant	-	-	-	-	-	-	-	3.388	-	-	0	0.1	0.0
rs71649831	7:87542658-87542658	-/T	ABCB1	NM_001348946.2	intron_variant	-	-	-	-	-	-	-	0.560	-	-	0.2	0.9	0.3
rs71649831	7:87542658-87542659	T/-	ABCB1	NM_001348946.2	intron_variant	-	-	-	-	-	-	-	0.140	-	-	0	0	0
-	7:87542658-87542659	T/TT	ABCB1	NM_001348946.2	intron_variant	-	-	-	-	-	-	-	-	-	-	0	0	0
rs71649831	7:87542658-87542660	TT/-	ABCB1	NM_001348946.2	intron_variant	-	-	-	-	-	-	-	0.141	-	-	0	0	0
rs4728701	7:87542737-87542737	A/G	ABCB1	NM_001348946.2	intron_variant	-	-	-	-	-	-	-	1.114	-	-	95.0	94.5	95.2
rs6961419	7:87542820-87542820	T/C	ABCB1	NM_001348946.2	intron_variant	-	-	-	-	-	-	-	0.157	-	-	43.0	34.7	44.1
rs6961882	7:87543073-87543073	T/C	ABCB1	NM_001348946.2	intron_variant	-	-	-	-	-	-	-	0.533	-	-	43.0	37.4	44.1
rs28381928	7:87543249-87543249	G/A	ABCB1	NM_001348946.2	intron_variant	-	-	-	-	-	-	-	0.095	-	-	0	0.1	0.0
rs28381927	7:87543272-87543272	C/G	ABCB1	NM_001348946.2	intron_variant	-	-	-	-	-	-	-	0.348	-	-	0.5	0.5	0.9
rs6980101	7:87543282-87543282	C/T	ABCB1	NM_001348946.2	intron_variant	-	-	-	-	-	-	-	0.155	-	-	3.2	0.8	2.3
rs28381925	7:87543535-87543535	C/T	ABCB1	NM_001348946.2	intron_variant	-	-	-	-	-	-	-	0.100	-	-	0.1	0.0	0.5
rs4148735	7:87543565-87543565	C/T	ABCB1	NM_001348946.2	intron_variant	-	-	-	-	-	-	-	2.800	-	-	43.0	37.6	44.1
rs1271966326	7:87543735-87543735	T/C	ABCB1	NM_001348946.2	intron_variant	-	-	-	-	-	-	-	0.064	-	-	0	0.1	0
rs28381924	7:87543786-87543786	A/T	ABCB1	NM_001348946.2	intron_variant	-	-	-	-	-	-	-	2.340	-	-	3.0	3.6	4.1
rs191091190	7:87543992-87543992	T/C	ABCB1	NM_001348946.2	intron_variant	-	-	-	-	-	-	-	0.778	-	-	0.6	0.0	0.9
rs143151234	7:87544234-87544234	C/T	ABCB1	NM_001348946.2	synonymous_variant	702	K	-	-	-	-	-	9.988	-	-	0.3	0.0	0
rs1922242	7:87544351-87544351	A/T	ABCB1	NM_001348946.2	intron_variant	-	-	-	-	-	-	-	0.718	-	-	43.0	38.1	44.1
rs753328691	7:87544516-87544516	C/G	ABCB1	NM_001348946.2	intron_variant	-	-	-	-	-	-	-	1.275	-	-	0.1	0	0
rs2235046,COSV55944832	7:87544750-87544750	T/C	ABCB1	NM_001348946.2	intron_variant	-	-	-	-	-	-	-	0.508	-	-	54.2	47.2	57.3
-	7:87544929-87544929	A/G	ABCB1	NM_001348946.2	missense_variant	653	M/T	tolerated_low_confidence(0.42)	benign(0)	0.038919	0.78	-	8.540	likely_benign	0.0906	0	0.0	0
rs200378616	7:87544938-87544938	G/C	ABCB1	NM_001348946.2	missense_variant	650	A/G	tolerated_low_confidence(0.21)	benign(0)	0.000710	0.815	-	6.892	likely_benign	0.0787	0	0.1	0
rs28381920	7:87545074-87545074	G/A	ABCB1	NM_001348946.2	intron_variant	-	-	-	-	-	-	-	2.254	-	-	5.7	6.2	7.1
rs28381919	7:87545144-87545154	TGTGTGTCTG/-	ABCB1	NM_001348946.2	intron_variant	-	-	-	-	-	-	-	1.051	-	-	0	0	0
rs1042567834	7:87545162-87545162	-/TG	ABCB1	NM_001348946.2	intron_variant	-	-	-	-	-	-	-	0.475	-	-	0.1	0.1	0.0
rs1042567834	7:87545162-87545164	TG/-	ABCB1	NM_001348946.2	intron_variant	-	-	-	-	-	-	-	0.366	-	-	0	0	0
rs2091766	7:87545188-87545188	C/T	ABCB1	NM_001348946.2	intron_variant	-	-	-	-	-	-	-	0.290	-	-	41.8	35.6	41.4
rs967561365	7:87545601-87545601	G/A	ABCB1	NM_001348946.2	intron_variant	-	-	-	-	-	-	-	0.623	-	-	0	0.1	0
rs180920692	7:87545705-87545705	A/G	ABCB1	NM_001348946.2	intron_variant	-	-	-	-	-	-	-	2.178	-	-	0	0.0	0.0
rs28381916	7:87545825-87545825	C/T	ABCB1	NM_001348946.2	intron_variant	-	-	-	-	-	-	-	12.85	-	-	1.5	0.4	0.3
rs201859423	7:87545859-87545859	A/C	ABCB1	NM_001348946.2	splice_donor_region_variant,intron_variant	-	-	-	-	-	-	-	4.983	-	-	0.1	0	0
-	7:87545892-87545892	C/G	ABCB1	NM_001348946.2	missense_variant	620	G/R	deleterious_low_confidence(0)	probably_damaging(0.996)	0.000000	2.325	-	26.2	likely_pathogenic	0.7098	0.1	0	0
rs28381915	7:87545956-87545956	G/A	ABCB1	NM_001348946.2	synonymous_variant	598	I	-	-	-	-	-	0.383	-	-	0	0.0	0
rs56107566,COSV55945623	7:87545972-87545972	C/T	ABCB1	NM_001348946.2	missense_variant	593	R/H	deleterious_low_confidence(0.01)	probably_damaging(0.964)	0.000000	1.155	-	25.7	likely_benign	0.2754	0.8	0.4	0.1
rs12704363	7:87546310-87546310	C/T	ABCB1	NM_001348946.2	intron_variant	-	-	-	-	-	-	-	0.406	-	-	34.9	28.0	32.7
rs532631179,COSV55948828	7:87546314-87546314	C/T	ABCB1	NM_001348946.2	intron_variant	-	-	-	-	-	-	-	0.470	-	-	0.1	0.1	0.0
rs756348894	7:87546316-87546316	T/C	ABCB1	NM_001348946.2	intron_variant	-	-	-	-	-	-	-	0.274	-	-	0.1	0.0	0
rs534307706	7:87546419-87546419	T/G	ABCB1	NM_001348946.2	intron_variant	-	-	-	-	-	-	-	3.086	-	-	0.1	0.2	0.0
rs28381910	7:87546474-87546474	G/A	ABCB1	NM_001348946.2	intron_variant	-	-	-	-	-	-	-	2.123	-	-	2.4	2.6	4.0
rs28381909	7:87546488-87546488	G/A	ABCB1	NM_001348946.2	intron_variant	-	-	-	-	-	-	-	0.709	-	-	36.8	29.9	36.1
rs796575409	7:87546555-87546556	A/-	ABCB1	NM_001348946.2	intron_variant	-	-	-	-	-	-	-	0.337	-	-	0	0	0
rs796575409	7:87546555-87546555	-/A	ABCB1	NM_001348946.2	intron_variant	-	-	-	-	-	-	-	0.433	-	-	0.3	1.2	0.3
rs7787421	7:87546568-87546568	T/A	ABCB1	NM_001348946.2	intron_variant	-	-	-	-	-	-	-	0.931	-	-	0.1	0.2	0.3
rs10713802	7:87546594-87546595	G/-	ABCB1	NM_001348946.2	intron_variant	-	-	-	-	-	-	-	1.510	-	-	0	0	0
-	7:87546971-87546971	A/G	ABCB1	NM_001348946.2	intron_variant	-	-	-	-	-	-	-	8.949	-	-	0	0.1	0
rs115780656	7:87547114-87547114	C/T	ABCB1	NM_001348946.2	intron_variant	-	-	-	-	-	-	-	13.49	-	-	1.8	2.2	2.2
rs10808072,COSV55953396	7:87547147-87547147	A/G	ABCB1	NM_001348946.2	intron_variant	-	-	-	-	-	-	-	7.883	-	-	48.7	42.2	49.5
rs557185662	7:87547210-87547210	A/G	ABCB1	NM_001348946.2	intron_variant	-	-	-	-	-	-	-	3.988	-	-	0	0.2	0.2
rs565212094	7:87547240-87547240	C/T	ABCB1	NM_001348946.2	intron_variant	-	-	-	-	-	-	-	0.259	-	-	0.2	0.0	0.2
rs567487556	7:87547361-87547361	T/A	ABCB1	NM_001348946.2	intron_variant	-	-	-	-	-	-	-	2.316	-	-	0.2	0	0.4
rs146944274	7:87547579-87547579	A/G	ABCB1	NM_001348946.2	intron_variant	-	-	-	-	-	-	-	1.508	-	-	0.4	0.6	0.5
rs754134610	7:87547589-87547589	G/A	ABCB1	NM_001348946.2	intron_variant	-	-	-	-	-	-	-	1.456	-	-	0	0.1	0
rs568765323	7:87547607-87547607	C/T	ABCB1	NM_001348946.2	intron_variant	-	-	-	-	-	-	-	0.701	-	-	0	0.0	0.0
rs542896793	7:87547635-87547635	C/T	ABCB1	NM_001348946.2	intron_variant	-	-	-	-	-	-	-	0.170	-	-	0.2	0.8	0.4
rs531425412	7:87547653-87547661	GAGGTCAG/-	ABCB1	NM_001348946.2	intron_variant	-	-	-	-	-	-	-	0.719	-	-	0	0	0
rs144647855	7:87547691-87547691	G/A	ABCB1	NM_001348946.2	intron_variant	-	-	-	-	-	-	-	0.341	-	-	3.7	2.4	2.3
-	7:87547734-87547734	G/A	ABCB1	NM_001348946.2	intron_variant	-	-	-	-	-	-	-	1.150	-	-	0	0.0	0
rs60412009	7:87547805-87547805	T/C	ABCB1	NM_001348946.2	intron_variant	-	-	-	-	-	-	-	1.582	-	-	10.9	4.9	13.3
rs113686230	7:87547838-87547838	G/A	ABCB1	NM_001348946.2	intron_variant	-	-	-	-	-	-	-	0.391	-	-	10.5	5.5	13.2
-	7:87547849-87547849	-/AAA	ABCB1	NM_001348946.2	intron_variant	-	-	-	-	-	-	-	-	-	-	0	0.0	0
rs1210127693	7:87547850-87547860	AAAAAAAAAA/-	ABCB1	NM_001348946.2	intron_variant	-	-	-	-	-	-	-	2.053	-	-	0	0	0
rs1210127693	7:87547850-87547852	AA/-	ABCB1	NM_001348946.2	intron_variant	-	-	-	-	-	-	-	1.785	-	-	0	0	0
-	7:87547850-87547851	A/AAA	ABCB1	NM_001348946.2	intron_variant	-	-	-	-	-	-	-	-	-	-	0	0	0
-	7:87547850-87547851	A/AA	ABCB1	NM_001348946.2	intron_variant	-	-	-	-	-	-	-	-	-	-	0	0	0
rs1210127693	7:87547850-87547851	A/-	ABCB1	NM_001348946.2	intron_variant	-	-	-	-	-	-	-	1.700	-	-	0	0	0
rs1400717866	7:87547850-87547850	C/A	ABCB1	NM_001348946.2	intron_variant	-	-	-	-	-	-	-	1.622	-	-	0	0.0	0
rs1210127693	7:87547850-87547850	-/AAA	ABCB1	NM_001348946.2	intron_variant	-	-	-	-	-	-	-	1.971	-	-	0	0.4	1.1
rs1210127693	7:87547850-87547850	-/AA	ABCB1	NM_001348946.2	intron_variant	-	-	-	-	-	-	-	2.007	-	-	8.8	3.8	13.9
rs1210127693	7:87547850-87547850	-/A	ABCB1	NM_001348946.2	intron_variant	-	-	-	-	-	-	-	2.410	-	-	23.9	12.2	42.6
rs565282021	7:87548034-87548034	A/C	ABCB1	NM_001348946.2	intron_variant	-	-	-	-	-	-	-	0.805	-	-	0.8	0.2	0.2
rs67781154	7:87548040-87548040	T/A	ABCB1	NM_001348946.2	intron_variant	-	-	-	-	-	-	-	0.859	-	-	48.2	35.1	49.0
rs1266813724	7:87548117-87548117	-/AGGGGAGGGAAGGGGAGGGAAGGGGAGGGA	ABCB1	NM_001348946.2	intron_variant	-	-	-	-	-	-	-	0.570	-	-	0.5	0	0.7
rs1266813724	7:87548117-87548117	-/AGGGGAGGGAAGGGGAGGGA	ABCB1	NM_001348946.2	intron_variant	-	-	-	-	-	-	-	0.701	-	-	8.3	1.0	10.0
rs1201402381	7:87548122-87548122	-/AGGGAAGGGGAGGGAAGGGAAGGGGAGGGA	ABCB1	NM_001348946.2	intron_variant	-	-	-	-	-	-	-	0.527	-	-	0.2	0	0.0
rs1201402381	7:87548122-87548122	-/AGGGAAGGGGAGGGA	ABCB1	NM_001348946.2	intron_variant	-	-	-	-	-	-	-	0.720	-	-	0.9	0	0.8
rs150027785	7:87548132-87548137	AGGGA/-	ABCB1	NM_001348946.2	intron_variant	-	-	-	-	-	-	-	0.715	-	-	0	0	0
rs1178167886	7:87548137-87548137	-/AGGGG	ABCB1	NM_001348946.2	intron_variant	-	-	-	-	-	-	-	0.435	-	-	7.3	7.4	11.8
rs1193304410	7:87548141-87548143	AA/-	ABCB1	NM_001348946.2	intron_variant	-	-	-	-	-	-	-	0.366	-	-	0	0	0
rs1055435435	7:87548142-87548142	A/G	ABCB1	NM_001348946.2	intron_variant	-	-	-	-	-	-	-	2.045	-	-	1.2	0	2.1
rs1472408604	7:87548144-87548152	GGGAGGGA/-	ABCB1	NM_001348946.2	intron_variant	-	-	-	-	-	-	-	0.666	-	-	0	0	0
rs1159988675	7:87548147-87548147	G/A	ABCB1	NM_001348946.2	intron_variant	-	-	-	-	-	-	-	0.520	-	-	1.0	0	0
rs1563046391	7:87548152-87548152	-/AGGGG	ABCB1	NM_001348946.2	intron_variant	-	-	-	-	-	-	-	0.898	-	-	0.3	0	0.2
rs1440609574	7:87548152-87548152	A/G	ABCB1	NM_001348946.2	intron_variant	-	-	-	-	-	-	-	3.593	-	-	1.1	0	1.9
rs1459949865	7:87548157-87548157	A/G	ABCB1	NM_001348946.2	intron_variant	-	-	-	-	-	-	-	3.564	-	-	2.9	0	0
rs1344536364	7:87548162-87548182	GAGGGAAAGGAAGGGAAGGGA/AAGGGAAAGGAAGGGAAGGGA	ABCB1	NM_001348946.2	intron_variant	-	-	-	-	-	-	-	0.941	-	-	0	0	0
rs1216155599	7:87548162-87548182	AGGGAAAGGAAGGGAAGGGA/-	ABCB1	NM_001348946.2	intron_variant	-	-	-	-	-	-	-	0.519	-	-	0	0	0
rs1162555798	7:87548164-87548169	GGAAA/-	ABCB1	NM_001348946.2	intron_variant	-	-	-	-	-	-	-	0.694	-	-	0	0	0
rs1563046432	7:87548168-87548168	-/GGG	ABCB1	NM_001348946.2	intron_variant	-	-	-	-	-	-	-	0.896	-	-	3.1	0	3.3
rs1563046432	7:87548168-87548168	-/GGGG	ABCB1	NM_001348946.2	intron_variant	-	-	-	-	-	-	-	0.878	-	-	3.1	0	3.3
rs1816880471	7:87548169-87548169	-/AGGGGAG	ABCB1	NM_001348946.2	intron_variant	-	-	-	-	-	-	-	0.827	-	-	0.2	0	0.2
rs1563046444	7:87548169-87548169	-/G	ABCB1	NM_001348946.2	intron_variant	-	-	-	-	-	-	-	0.939	-	-	3.1	0	3.1
rs1303222088	7:87548169-87548169	A/G	ABCB1	NM_001348946.2	intron_variant	-	-	-	-	-	-	-	3.492	-	-	2.5	0.0	3.8
rs1436907126	7:87548172-87548172	A/G	ABCB1	NM_001348946.2	intron_variant	-	-	-	-	-	-	-	2.087	-	-	1.4	0	1.7
rs144277553	7:87548177-87548177	A/G	ABCB1	NM_001348946.2	intron_variant	-	-	-	-	-	-	-	0.991	-	-	0.9	0	0
rs1013252147,COSV55944631	7:87548182-87548182	A/G	ABCB1	NM_001348946.2	intron_variant	-	-	-	-	-	-	-	3.521	-	-	7.6	1.5	12.9
rs1408899194	7:87548187-87548187	A/G	ABCB1	NM_001348946.2	intron_variant	-	-	-	-	-	-	-	3.548	-	-	1.2	0	1.4
rs1288603690	7:87548189-87548189	A/G	ABCB1	NM_001348946.2	intron_variant	-	-	-	-	-	-	-	2.093	-	-	1.4	0	2.0
rs1351726557	7:87548192-87548192	A/G	ABCB1	NM_001348946.2	intron_variant	-	-	-	-	-	-	-	1.931	-	-	0.2	0	0.5
rs189053643,COSV55946980	7:87548197-87548197	A/G	ABCB1	NM_001348946.2	intron_variant	-	-	-	-	-	-	-	1.040	-	-	4.3	0.1	4.0
rs1289726621	7:87548199-87548199	G/A	ABCB1	NM_001348946.2	intron_variant	-	-	-	-	-	-	-	1.148	-	-	0.1	0	0.3
rs866009285	7:87548202-87548202	A/G	ABCB1	NM_001348946.2	intron_variant	-	-	-	-	-	-	-	0.640	-	-	1.1	0	1.0
rs1482943191	7:87548217-87548217	A/G	ABCB1	NM_001348946.2	intron_variant	-	-	-	-	-	-	-	3.569	-	-	0.7	0	0.9
rs11769518,COSV55947655	7:87548231-87548231	G/A	ABCB1	NM_001348946.2	intron_variant	-	-	-	-	-	-	-	0.653	-	-	0	0.0	0
rs530346771	7:87548351-87548351	G/A	ABCB1	NM_001348946.2	intron_variant	-	-	-	-	-	-	-	1.422	-	-	0.1	0.1	0.1
rs548437857	7:87548468-87548468	A/G	ABCB1	NM_001348946.2	intron_variant	-	-	-	-	-	-	-	7.255	-	-	0.5	0.0	0.1
rs28381906	7:87548706-87548706	G/A	ABCB1	NM_001348946.2	intron_variant	-	-	-	-	-	-	-	1.755	-	-	0.1	0	0
rs188905359	7:87548900-87548900	G/A	ABCB1	NM_001348946.2	intron_variant	-	-	-	-	-	-	-	0.244	-	-	0	0.0	0.0
rs762530155	7:87548965-87548965	T/G	ABCB1	NM_001348946.2	intron_variant	-	-	-	-	-	-	-	8.394	-	-	0.1	0.1	0
rs571298080	7:87549010-87549010	G/T	ABCB1	NM_001348946.2	intron_variant	-	-	-	-	-	-	-	2.026	-	-	0.2	0.5	0.1
rs28381903	7:87549212-87549212	C/A	ABCB1	NM_001348946.2	intron_variant	-	-	-	-	-	-	-	1.139	-	-	1.8	2.2	2.3
rs2235013,COSV55951857	7:87549310-87549310	C/T	ABCB1	NM_001348946.2	intron_variant	-	-	-	-	-	-	-	6.380	-	-	48.7	42.7	49.5
rs201728513	7:87549524-87549524	A/G	ABCB1	NM_001348946.2	splice_region_variant,splice_polypyrimidine_tract_variant,intron_variant	-	-	-	-	-	-	-	8.737	-	-	0	0.1	0
-	7:87549533-87549533	C/A	ABCB1	NM_001348946.2	splice_polypyrimidine_tract_variant,intron_variant	-	-	-	-	-	-	-	1.607	-	-	0.1	0	0
rs28381901	7:87549571-87549571	A/C	ABCB1	NM_001348946.2	intron_variant	-	-	-	-	-	-	-	6.528	-	-	0.8	1.5	0.7
rs28381900	7:87549605-87549605	C/T	ABCB1	NM_001348946.2	intron_variant	-	-	-	-	-	-	-	1.492	-	-	0.7	0.1	0.1
rs28381897	7:87549762-87549762	G/A	ABCB1	NM_001348946.2	intron_variant	-	-	-	-	-	-	-	0.016	-	-	0.1	0	0.0
rs2235035,COSV55951868	7:87549770-87549770	G/A	ABCB1	NM_001348946.2	intron_variant	-	-	-	-	-	-	-	2.047	-	-	35.1	27.9	32.2
rs748115653	7:87549779-87549779	T/A	ABCB1	NM_001348946.2	intron_variant	-	-	-	-	-	-	-	0.684	-	-	0.1	0	0
rs2235033,COSV55947493	7:87549827-87549827	A/G	ABCB1	NM_001348946.2	intron_variant	-	-	-	-	-	-	-	1.825	-	-	48.7	42.0	49.5
-	7:87549929-87549929	A/G	ABCB1	NM_001348946.2	synonymous_variant	492	R	-	-	-	-	-	6.192	-	-	0	0.1	0
-	7:87550078-87550078	T/G	ABCB1	NM_001348946.2	intron_variant	-	-	-	-	-	-	-	3.801	-	-	0	0.0	0
rs2032588	7:87550127-87550127	G/A	ABCB1	NM_001348946.2	intron_variant	-	-	-	-	-	-	-	0.665	-	-	5.7	6.3	7.2
rs1128503,CM084696,COSV55946864	7:87550285-87550285	A/G	ABCB1	NM_001348946.2	synonymous_variant	412	G	-	-	-	-	-	4.282	-	-	56.2	51.0	59.0
rs28381896	7:87550330-87550330	A/G	ABCB1	NM_001348946.2	intron_variant	-	-	-	-	-	-	-	7.793	-	-	0.5	0.4	0.3
rs140214314	7:87550473-87550473	C/A	ABCB1	NM_001348946.2	missense_variant	407	V/F	deleterious_low_confidence(0)	possibly_damaging(0.757)	0.002607	1.225	-	23.4	likely_benign	0.2633	0.1	0.2	0
rs2229109,CM045736,CM068130	7:87550493-87550493	C/T	ABCB1	NM_001348946.2	missense_variant	400	S/N	tolerated_low_confidence(0.64)	benign(0)	0.002558	2.095	-	15.92	likely_benign	0.1297	4.1	3.6	3.1
rs149196148	7:87550529-87550529	A/C	ABCB1	NM_001348946.2	missense_variant	388	I/S	deleterious_low_confidence(0)	probably_damaging(0.993)	0.000001	1.845	-	28.7	ambiguous	0.3895	0.1	0	0
rs10276036	7:87550882-87550882	C/T	ABCB1	NM_001348946.2	intron_variant	-	-	-	-	-	-	-	0.203	-	-	56.2	51.3	59.0
rs538761467	7:87551181-87551181	C/G	ABCB1	NM_001348946.2	intron_variant	-	-	-	-	-	-	-	0.412	-	-	0	0.1	0.1
rs28746508	7:87551244-87551244	T/G	ABCB1	NM_001348946.2	intron_variant	-	-	-	-	-	-	-	3.952	-	-	1.8	1.7	2.1
rs568959188	7:87551327-87551327	T/C	ABCB1	NM_001348946.2	intron_variant	-	-	-	-	-	-	-	7.014	-	-	0.1	0	0
rs4728702	7:87551362-87551362	A/T	ABCB1	NM_001348946.2	intron_variant	-	-	-	-	-	-	-	0.827	-	-	56.2	51.1	59.0
rs566661795	7:87551508-87551508	T/G	ABCB1	NM_001348946.2	intron_variant	-	-	-	-	-	-	-	3.848	-	-	0.1	0.0	0.4
rs28381894	7:87551650-87551650	C/T	ABCB1	NM_001348946.2	intron_variant	-	-	-	-	-	-	-	0.156	-	-	1.1	2.5	1.5
rs28381892	7:87551659-87551660	A/-	ABCB1	NM_001348946.2	intron_variant	-	-	-	-	-	-	-	0.711	-	-	0	0	0
rs28381892	7:87551659-87551659	-/A	ABCB1	NM_001348946.2	intron_variant	-	-	-	-	-	-	-	0.992	-	-	0	0.2	0.1
rs201203910	7:87551840-87551840	-/T	ABCB1	NM_001348946.2	intron_variant	-	-	-	-	-	-	-	0.661	-	-	0	1.7	0.8
rs12704364	7:87551859-87551859	C/T	ABCB1	NM_001348946.2	intron_variant	-	-	-	-	-	-	-	9.753	-	-	48.7	42.3	49.5
rs531600305	7:87551889-87551889	A/G	ABCB1	NM_001348946.2	intron_variant	-	-	-	-	-	-	-	1.722	-	-	0	0.0	0.0
rs547929957	7:87551960-87551960	C/T	ABCB1	NM_001348946.2	intron_variant	-	-	-	-	-	-	-	2.168	-	-	0	0.1	0.2
rs6961665	7:87552102-87552102	C/A	ABCB1	NM_001348946.2	intron_variant	-	-	-	-	-	-	-	4.702	-	-	48.7	42.7	49.5
rs577740483	7:87552213-87552213	T/G	ABCB1	NM_001348946.2	intron_variant	-	-	-	-	-	-	-	8.569	-	-	0	0.1	0.0
rs3789244	7:87552533-87552533	G/T	ABCB1	NM_001348946.2	intron_variant	-	-	-	-	-	-	-	0.918	-	-	56.2	50.5	59.0
rs74990983	7:87552647-87552648	A/-	ABCB1	NM_001348946.2	intron_variant	-	-	-	-	-	-	-	0.577	-	-	0	0	0
rs74990983	7:87552647-87552647	-/AA	ABCB1	NM_001348946.2	intron_variant	-	-	-	-	-	-	-	1.357	-	-	0	0.0	0
rs74990983	7:87552647-87552647	-/A	ABCB1	NM_001348946.2	intron_variant	-	-	-	-	-	-	-	1.391	-	-	2.3	4.7	3.9
rs61692083	7:87552653-87552653	A/T	ABCB1	NM_001348946.2	intron_variant	-	-	-	-	-	-	-	3.795	-	-	0	0.1	0.0
rs1258675157	7:87552710-87552710	-/A	ABCB1	NM_001348946.2	intron_variant	-	-	-	-	-	-	-	0.722	-	-	0.1	0	0
rs1238084342	7:87552711-87552711	G/A	ABCB1	NM_001348946.2	intron_variant	-	-	-	-	-	-	-	1.651	-	-	0.1	0	0
rs68010470	7:87552711-87552711	-/AAAA	ABCB1	NM_001348946.2	intron_variant	-	-	-	-	-	-	-	0.924	-	-	0	0.1	0.0
rs68010470	7:87552711-87552711	-/AAA	ABCB1	NM_001348946.2	intron_variant	-	-	-	-	-	-	-	0.943	-	-	0.6	2.2	2.6
rs68010470	7:87552711-87552711	-/AA	ABCB1	NM_001348946.2	intron_variant	-	-	-	-	-	-	-	0.963	-	-	3.8	9.9	17.0
rs68010470	7:87552711-87552711	-/A	ABCB1	NM_001348946.2	intron_variant	-	-	-	-	-	-	-	0.988	-	-	40.7	22.4	39.1
rs10225464	7:87552721-87552721	G/A	ABCB1	NM_001348946.2	intron_variant	-	-	-	-	-	-	-	0.590	-	-	55.8	42.4	58.9
rs191460945	7:87552840-87552840	G/A	ABCB1	NM_001348946.2	intron_variant	-	-	-	-	-	-	-	3.659	-	-	0	0.1	0.1
rs28381887	7:87552857-87552859	CT/-	ABCB1	NM_001348946.2	intron_variant	-	-	-	-	-	-	-	1.769	-	-	0	0	0
rs778966106	7:87553064-87553064	C/T	ABCB1	NM_001348946.2	intron_variant	-	-	-	-	-	-	-	1.213	-	-	0	0.4	0
rs201609936	7:87553108-87553109	T/-	ABCB1	NM_001348946.2	intron_variant	-	-	-	-	-	-	-	2.260	-	-	0	0	0
rs148944643	7:87553247-87553247	A/C	ABCB1	NM_001348946.2	intron_variant	-	-	-	-	-	-	-	7.059	-	-	2.4	2.6	3.9
rs941637830	7:87553317-87553317	-/T	ABCB1	NM_001348946.2	intron_variant	-	-	-	-	-	-	-	0.580	-	-	6.0	12.6	1.8
rs941637830	7:87553317-87553317	-/TT	ABCB1	NM_001348946.2	intron_variant	-	-	-	-	-	-	-	0.564	-	-	0.9	2.4	1.8
rs941637830	7:87553317-87553317	-/TTT	ABCB1	NM_001348946.2	intron_variant	-	-	-	-	-	-	-	0.553	-	-	0	0.4	0.3
rs941637830	7:87553317-87553317	-/TTTT	ABCB1	NM_001348946.2	intron_variant	-	-	-	-	-	-	-	0.541	-	-	0	0.0	0
rs941637830	7:87553317-87553318	T/-	ABCB1	NM_001348946.2	intron_variant	-	-	-	-	-	-	-	0.410	-	-	0	0	0
rs941637830	7:87553317-87553319	TT/-	ABCB1	NM_001348946.2	intron_variant	-	-	-	-	-	-	-	0.404	-	-	0	0	0
rs918322171	7:87553371-87553371	G/A	ABCB1	NM_001348946.2	intron_variant	-	-	-	-	-	-	-	2.085	-	-	0	0.0	0
rs1419264907	7:87553449-87553449	T/C	ABCB1	NM_001348946.2	intron_variant	-	-	-	-	-	-	-	3.823	-	-	0	0.0	0
rs2235027,COSV55947317	7:87553463-87553463	G/T	ABCB1	NM_001348946.2	intron_variant	-	-	-	-	-	-	-	0.775	-	-	48.6	41.2	49.5
rs2235026	7:87553566-87553566	T/C	ABCB1	NM_001348946.2	intron_variant	-	-	-	-	-	-	-	0.479	-	-	56.2	47.9	59.0
rs2235024	7:87553599-87553599	T/G	ABCB1	NM_001348946.2	intron_variant	-	-	-	-	-	-	-	1.548	-	-	2.4	2.9	3.9
rs536360399	7:87553627-87553627	T/C	ABCB1	NM_001348946.2	intron_variant	-	-	-	-	-	-	-	7.433	-	-	0.5	0.7	0.1
rs1922240,COSV55953109	7:87554038-87554038	T/C	ABCB1	NM_001348946.2	intron_variant	-	-	-	-	-	-	-	5.121	-	-	35.1	26.8	32.0
rs779349548	7:87554154-87554154	T/C	ABCB1	NM_001348946.2	intron_variant	-	-	-	-	-	-	-	6.475	-	-	0.1	0.2	0
rs1032438806	7:87554181-87554181	T/C	ABCB1	NM_001348946.2	intron_variant	-	-	-	-	-	-	-	5.988	-	-	0.2	0	0
rs570387977	7:87554292-87554292	T/C	ABCB1	NM_001348946.2	intron_variant	-	-	-	-	-	-	-	1.970	-	-	0	0.2	0.0
rs5885589	7:87554336-87554337	A/-	ABCB1	NM_001348946.2	intron_variant	-	-	-	-	-	-	-	0.051	-	-	0	0	0
rs5885589	7:87554336-87554336	-/AAA	ABCB1	NM_001348946.2	intron_variant	-	-	-	-	-	-	-	2.236	-	-	0	0.1	0.0
rs5885589	7:87554336-87554336	-/AA	ABCB1	NM_001348946.2	intron_variant	-	-	-	-	-	-	-	2.276	-	-	1.2	3.2	2.7
rs5885589	7:87554336-87554336	-/A	ABCB1	NM_001348946.2	intron_variant	-	-	-	-	-	-	-	2.328	-	-	50.3	35.5	51.6
rs28381877	7:87554547-87554547	A/G	ABCB1	NM_001348946.2	intron_variant	-	-	-	-	-	-	-	5.339	-	-	2.4	2.9	3.9
rs28381875	7:87554685-87554685	C/T	ABCB1	NM_001348946.2	intron_variant	-	-	-	-	-	-	-	0.399	-	-	1.8	2.3	2.3
rs566491099	7:87555087-87555087	C/T	ABCB1	NM_001348946.2	intron_variant	-	-	-	-	-	-	-	1.558	-	-	0	0.0	0.2
rs564830811	7:87555438-87555438	A/G	ABCB1	NM_001348946.2	intron_variant	-	-	-	-	-	-	-	2.590	-	-	0.4	0.2	0
rs1468563587	7:87555466-87555466	T/C	ABCB1	NM_001348946.2	intron_variant	-	-	-	-	-	-	-	8.255	-	-	0.1	0.0	0
rs1563050697	7:87555546-87555546	A/T	ABCB1	NM_001348946.2	intron_variant	-	-	-	-	-	-	-	0.925	-	-	0.1	0	0
rs73383494	7:87555602-87555602	A/G	ABCB1	NM_001348946.2	intron_variant	-	-	-	-	-	-	-	7.771	-	-	5.7	5.5	7.2
rs181387186	7:87555929-87555929	G/A	ABCB1	NM_001348946.2	intron_variant	-	-	-	-	-	-	-	19.42	-	-	0	0.4	0.0
rs1040220272	7:87555931-87555931	C/A	ABCB1	NM_001348946.2	intron_variant	-	-	-	-	-	-	-	17.16	-	-	0	0.1	0
rs966919427	7:87556031-87556031	C/T	ABCB1	NM_001348946.2	intron_variant	-	-	-	-	-	-	-	1.747	-	-	0.2	0.1	0
rs114106519	7:87556382-87556382	T/C	ABCB1	NM_001348946.2	intron_variant	-	-	-	-	-	-	-	0.005	-	-	0.7	0.7	1.4
rs765208045	7:87556478-87556478	A/T	ABCB1	NM_001348946.2	intron_variant	-	-	-	-	-	-	-	1.961	-	-	0	0.2	0
rs1922241	7:87556578-87556578	G/A	ABCB1	NM_001348946.2	intron_variant	-	-	-	-	-	-	-	0.067	-	-	35.0	27.9	32.2
rs186860576	7:87556609-87556609	C/T	ABCB1	NM_001348946.2	intron_variant	-	-	-	-	-	-	-	0.090	-	-	0	0.0	0.0
rs57924923	7:87556663-87556663	G/A	ABCB1	NM_001348946.2	intron_variant	-	-	-	-	-	-	-	1.613	-	-	7.5	8.5	9.6
rs11772987	7:87556702-87556702	C/G	ABCB1	NM_001348946.2	intron_variant	-	-	-	-	-	-	-	0.082	-	-	11.1	10.8	13.2
rs570451688	7:87556794-87556794	C/T	ABCB1	NM_001348946.2	intron_variant	-	-	-	-	-	-	-	3.607	-	-	0	0.0	0.1
rs537709711	7:87556810-87556810	C/T	ABCB1	NM_001348946.2	intron_variant	-	-	-	-	-	-	-	6.076	-	-	0.4	0	0.1
rs60749469	7:87556836-87556836	T/C	ABCB1	NM_001348946.2	intron_variant	-	-	-	-	-	-	-	0.180	-	-	7.5	8.1	9.6
rs896255013	7:87557124-87557124	A/G	ABCB1	NM_001348946.2	intron_variant	-	-	-	-	-	-	-	2.118	-	-	0	0.0	0
rs758691665	7:87557126-87557126	C/A	ABCB1	NM_001348946.2	intron_variant	-	-	-	-	-	-	-	1.014	-	-	0.1	0.1	0
rs558968278	7:87557149-87557150	T/-	ABCB1	NM_001348946.2	intron_variant	-	-	-	-	-	-	-	0.330	-	-	0	0	0
-	7:87557151-87557151	T/C	ABCB1	NM_001348946.2	intron_variant	-	-	-	-	-	-	-	1.282	-	-	0.1	0	0
rs557480325	7:87557245-87557245	A/G	ABCB1	NM_001348946.2	intron_variant	-	-	-	-	-	-	-	1.970	-	-	0	0.1	0.1
rs1367587485,COSV55958210	7:87557338-87557338	C/A	ABCB1	NM_001348946.2	intron_variant	-	-	-	-	-	-	-	1.634	-	-	0.1	0	0
rs74682905	7:87557432-87557432	A/G	ABCB1	NM_001348946.2	intron_variant	-	-	-	-	-	-	-	4.740	-	-	3.8	2.9	4.7
rs147690884	7:87557873-87557873	T/A	ABCB1	NM_001348946.2	intron_variant	-	-	-	-	-	-	-	5.728	-	-	4.1	3.5	3.1
rs554276546	7:87557906-87557906	C/A	ABCB1	NM_001348946.2	intron_variant	-	-	-	-	-	-	-	1.572	-	-	0.2	0.1	0.1
-	7:87558292-87558292	A/G	ABCB1	NM_001348946.2	intron_variant	-	-	-	-	-	-	-	7.823	-	-	0.2	0	0
rs1308749980,COSV55953322	7:87558305-87558305	A/C	ABCB1	NM_001348946.2	intron_variant	-	-	-	-	-	-	-	4.525	-	-	0.2	0.5	0
rs761340852	7:87558417-87558417	G/T	ABCB1	NM_001348946.2	intron_variant	-	-	-	-	-	-	-	2.191	-	-	0.1	0	0
rs529379801,COSV55956813	7:87558471-87558471	C/T	ABCB1	NM_001348946.2	intron_variant	-	-	-	-	-	-	-	0.277	-	-	0	0.0	0.2
rs60224992	7:87558497-87558497	A/C	ABCB1	NM_001348946.2	intron_variant	-	-	-	-	-	-	-	0.461	-	-	7.5	8.2	9.6
rs976568782	7:87558533-87558533	T/C	ABCB1	NM_001348946.2	intron_variant	-	-	-	-	-	-	-	6.028	-	-	0	0.0	0.0
-	7:87558599-87558599	G/A	ABCB1	NM_001348946.2	intron_variant	-	-	-	-	-	-	-	1.418	-	-	0	0.1	0
rs986767599	7:87558611-87558611	G/T	ABCB1	NM_001348946.2	intron_variant	-	-	-	-	-	-	-	1.580	-	-	0.1	0.0	0
-	7:87558620-87558620	A/C	ABCB1	NM_001348946.2	intron_variant	-	-	-	-	-	-	-	0.938	-	-	0	0.0	0
rs13239201	7:87558679-87558679	T/C	ABCB1	NM_001348946.2	intron_variant	-	-	-	-	-	-	-	2.882	-	-	35.1	27.7	32.2
rs6952359	7:87558682-87558682	T/A	ABCB1	NM_001348946.2	intron_variant	-	-	-	-	-	-	-	2.198	-	-	0.9	0.8	0.6
rs148893417	7:87558731-87558731	G/A	ABCB1	NM_001348946.2	intron_variant	-	-	-	-	-	-	-	0.223	-	-	2.4	3.1	3.9
rs56364292	7:87558776-87558776	C/T	ABCB1	NM_001348946.2	intron_variant	-	-	-	-	-	-	-	0.917	-	-	6.0	6.4	7.7
rs117991590	7:87558795-87558795	A/G	ABCB1	NM_001348946.2	intron_variant	-	-	-	-	-	-	-	0.263	-	-	0.8	0	0.1
rs143455988	7:87558873-87558873	A/G	ABCB1	NM_001348946.2	intron_variant	-	-	-	-	-	-	-	1.313	-	-	0.8	0.5	1.5
rs935499939	7:87559104-87559104	-/T	ABCB1	NM_001348946.2	intron_variant	-	-	-	-	-	-	-	0.433	-	-	0	0.0	0.0
rs10244266	7:87559151-87559151	T/G	ABCB1	NM_001348946.2	intron_variant	-	-	-	-	-	-	-	3.742	-	-	11.1	9.8	13.2
rs12154319	7:87559241-87559241	G/A	ABCB1	NM_001348946.2	intron_variant	-	-	-	-	-	-	-	10.34	-	-	1.2	1.4	1.3
rs982178290	7:87559292-87559295	TCT/-	ABCB1	NM_001348946.2	intron_variant	-	-	-	-	-	-	-	1.546	-	-	0	0	0
rs28381873,COSV55954802	7:87559294-87559294	C/T	ABCB1	NM_001348946.2	intron_variant	-	-	-	-	-	-	-	3.773	-	-	7.5	8.6	9.6
rs28381872	7:87559408-87559408	C/T	ABCB1	NM_001348946.2	intron_variant	-	-	-	-	-	-	-	2.431	-	-	1.8	2.2	2.3
rs182260519	7:87559542-87559542	A/T	ABCB1	NM_001348946.2	intron_variant	-	-	-	-	-	-	-	4.799	-	-	1.1	2.6	1.5
rs28381869	7:87559733-87559733	C/G	ABCB1	NM_001348946.2	intron_variant	-	-	-	-	-	-	-	0.985	-	-	7.5	8.6	9.6
rs1390424247	7:87559763-87559763	T/C	ABCB1	NM_001348946.2	intron_variant	-	-	-	-	-	-	-	3.873	-	-	0	0.0	0
rs28381868	7:87559868-87559868	C/T	ABCB1	NM_001348946.2	intron_variant	-	-	-	-	-	-	-	1.379	-	-	5.7	6.4	7.3
rs551516807	7:87559892-87559892	T/G	ABCB1	NM_001348946.2	intron_variant	-	-	-	-	-	-	-	6.435	-	-	0.5	0.1	0.0
rs138590669	7:87560043-87560043	C/T	ABCB1	NM_001348946.2	intron_variant	-	-	-	-	-	-	-	7.881	-	-	0.8	0	0.1
rs73198396	7:87560142-87560142	C/T	ABCB1	NM_001348946.2	intron_variant	-	-	-	-	-	-	-	0.025	-	-	2.2	1.9	1.5
rs942540436	7:87560146-87560146	G/A	ABCB1	NM_001348946.2	intron_variant	-	-	-	-	-	-	-	1.052	-	-	0	0.0	0
rs1031589699	7:87560152-87560152	T/C	ABCB1	NM_001348946.2	intron_variant	-	-	-	-	-	-	-	3.449	-	-	0.1	0	0
rs118078935	7:87560157-87560157	T/C	ABCB1	NM_001348946.2	intron_variant	-	-	-	-	-	-	-	0.273	-	-	0.5	0.9	0.8
rs188507788	7:87560180-87560180	G/C	ABCB1	NM_001348946.2	intron_variant	-	-	-	-	-	-	-	7.536	-	-	0.6	0.3	0.1
rs558404791	7:87560300-87560300	T/C	ABCB1	NM_001348946.2	intron_variant	-	-	-	-	-	-	-	6.967	-	-	0.2	0	0
rs1261742607	7:87560442-87560442	-/TGTGTGTTCTGCCCTGCTG	ABCB1	NM_001348946.2	intron_variant	-	-	-	-	-	-	-	7.773	-	-	0.1	0	0
rs1475284884	7:87560443-87560444	A/-	ABCB1	NM_001348946.2	intron_variant	-	-	-	-	-	-	-	5.233	-	-	0	0	0
rs1187413248	7:87560446-87560446	A/C	ABCB1	NM_001348946.2	intron_variant	-	-	-	-	-	-	-	8.520	-	-	0.1	0	0
rs1563052741	7:87560449-87560449	-/CAC	ABCB1	NM_001348946.2	intron_variant	-	-	-	-	-	-	-	0.386	-	-	0.1	0	0
rs1046443509	7:87560451-87560451	C/G	ABCB1	NM_001348946.2	intron_variant	-	-	-	-	-	-	-	1.871	-	-	0.1	0	0
rs748746640	7:87560569-87560569	C/A	ABCB1	NM_001348946.2	intron_variant	-	-	-	-	-	-	-	0.461	-	-	0.3	0	0
rs868755	7:87560614-87560614	T/G	ABCB1	NM_001348946.2	intron_variant	-	-	-	-	-	-	-	1.020	-	-	58.2	52.6	61.5
rs1882479	7:87560770-87560770	A/G	ABCB1	NM_001348946.2	intron_variant	-	-	-	-	-	-	-	1.802	-	-	11.1	11.3	13.2
rs574245728	7:87560835-87560835	T/C	ABCB1	NM_001348946.2	intron_variant	-	-	-	-	-	-	-	7.125	-	-	0.3	0.0	0
rs532213553	7:87560931-87560931	T/A	ABCB1	NM_001348946.2	intron_variant	-	-	-	-	-	-	-	0.326	-	-	0.2	0	0.1
rs1453659920	7:87561066-87561066	T/C	ABCB1	NM_001348946.2	intron_variant	-	-	-	-	-	-	-	9.373	-	-	0	0.1	0
rs2235023	7:87561136-87561136	C/T	ABCB1	NM_001348946.2	intron_variant	-	-	-	-	-	-	-	0.269	-	-	7.5	8.4	9.6
rs201066815	7:87561298-87561298	C/T	ABCB1	NM_001348946.2	synonymous_variant	264	V	-	-	-	-	-	9.336	-	-	0.4	0	0
rs28381867,COSV55959981,COSV99713258	7:87561352-87561352	C/T	ABCB1	NM_001348946.2	synonymous_variant	246	A	-	-	-	-	-	0.456	-	-	0.2	0.6	0.0
rs2235022,COSV55944427	7:87561361-87561361	T/C	ABCB1	NM_001348946.2	synonymous_variant	243	E	-	-	-	-	-	9.818	-	-	0.9	0.4	0.3
rs531438597	7:87561495-87561496	A/-	ABCB1	NM_001348946.2	intron_variant	-	-	-	-	-	-	-	0.721	-	-	0	0	0
rs28381866	7:87561637-87561637	A/G	ABCB1	NM_001348946.2	intron_variant	-	-	-	-	-	-	-	6.073	-	-	1.3	0.8	2.4
rs28381864	7:87561782-87561782	T/G	ABCB1	NM_001348946.2	intron_variant	-	-	-	-	-	-	-	4.768	-	-	0.8	1.7	1.9
rs28381863	7:87561838-87561838	T/C	ABCB1	NM_001348946.2	intron_variant	-	-	-	-	-	-	-	2.828	-	-	5.9	6.5	7.8
rs28381862	7:87561928-87561928	G/A	ABCB1	NM_001348946.2	intron_variant	-	-	-	-	-	-	-	0.668	-	-	5.9	6.4	8.0
rs6948766	7:87561930-87561930	G/A	ABCB1	NM_001348946.2	intron_variant	-	-	-	-	-	-	-	1.695	-	-	49.0	42.3	48.9
rs544190273	7:87561992-87561992	C/T	ABCB1	NM_001348946.2	intron_variant	-	-	-	-	-	-	-	1.602	-	-	0.1	0.0	0.0
rs28381860	7:87562043-87562043	T/C	ABCB1	NM_001348946.2	intron_variant	-	-	-	-	-	-	-	1.513	-	-	0	0.2	0.3
rs920460702	7:87562105-87562105	A/G	ABCB1	NM_001348946.2	intron_variant	-	-	-	-	-	-	-	6.683	-	-	0.3	0	0
rs570143005	7:87562272-87562272	C/T	ABCB1	NM_001348946.2	intron_variant	-	-	-	-	-	-	-	3.280	-	-	0.1	0	0
rs13237132,COSV55964712	7:87562353-87562353	C/G	ABCB1	NM_001348946.2	intron_variant	-	-	-	-	-	-	-	0.783	-	-	35.4	27.9	31.9
rs555985594	7:87562390-87562390	G/A	ABCB1	NM_001348946.2	intron_variant	-	-	-	-	-	-	-	3.139	-	-	0	0.8	0.4
rs567956384	7:87562399-87562399	T/A	ABCB1	NM_001348946.2	intron_variant	-	-	-	-	-	-	-	1.484	-	-	0.4	0	0
rs76495627	7:87562463-87562463	A/G	ABCB1	NM_001348946.2	intron_variant	-	-	-	-	-	-	-	1.521	-	-	1.8	2.1	2.2
rs28381857	7:87562532-87562532	A/G	ABCB1	NM_001348946.2	intron_variant	-	-	-	-	-	-	-	0.835	-	-	7.7	8.3	10.1
rs28381856	7:87562570-87562571	A/-	ABCB1	NM_001348946.2	intron_variant	-	-	-	-	-	-	-	1.126	-	-	0	0	0
rs28381855	7:87562630-87562630	A/G	ABCB1	NM_001348946.2	intron_variant	-	-	-	-	-	-	-	5.104	-	-	1.8	2.1	2.3
rs1256115733	7:87562763-87562764	A/-	ABCB1	NM_001348946.2	intron_variant	-	-	-	-	-	-	-	0.321	-	-	0	0	0
rs1256115733	7:87562763-87562763	-/AA	ABCB1	NM_001348946.2	intron_variant	-	-	-	-	-	-	-	0.468	-	-	0	0.0	0
rs1256115733	7:87562763-87562763	-/A	ABCB1	NM_001348946.2	intron_variant	-	-	-	-	-	-	-	0.498	-	-	5.7	6.3	7.6
rs543884618	7:87562898-87562898	C/T	ABCB1	NM_001348946.2	intron_variant	-	-	-	-	-	-	-	0.891	-	-	0.2	0	0.1
rs955000	7:87562930-87562930	C/G	ABCB1	NM_001348946.2	intron_variant	-	-	-	-	-	-	-	1.787	-	-	7.7	8.5	10.2
rs1429835892	7:87562935-87562935	C/T	ABCB1	NM_001348946.2	intron_variant	-	-	-	-	-	-	-	0.424	-	-	0.1	0	0
rs1036491484	7:87562937-87562937	A/G	ABCB1	NM_001348946.2	intron_variant	-	-	-	-	-	-	-	3.340	-	-	0	0.1	0
rs10274441	7:87562941-87562941	A/G	ABCB1	NM_001348946.2	intron_variant	-	-	-	-	-	-	-	3.512	-	-	11.1	11.0	13.2
rs956825	7:87562959-87562959	C/T	ABCB1	NM_001348946.2	intron_variant	-	-	-	-	-	-	-	1.800	-	-	35.4	27.8	31.7
rs28746505	7:87562999-87562999	G/T	ABCB1	NM_001348946.2	intron_variant	-	-	-	-	-	-	-	1.381	-	-	1.8	2.3	2.3
rs777826746	7:87563081-87563081	G/A	ABCB1	NM_001348946.2	intron_variant	-	-	-	-	-	-	-	0.699	-	-	0	1.0	0
rs115895266	7:87563205-87563205	T/G	ABCB1	NM_001348946.2	intron_variant	-	-	-	-	-	-	-	0.609	-	-	0.2	0	0.3
-	7:87563259-87563259	A/C	ABCB1	NM_001348946.2	intron_variant	-	-	-	-	-	-	-	4.652	-	-	0	0.0	0
rs11975994	7:87563415-87563415	G/A	ABCB1	NM_001348946.2	intron_variant	-	-	-	-	-	-	-	6.972	-	-	56.7	51.1	59.0
rs118151104	7:87563665-87563665	C/T	ABCB1	NM_001348946.2	intron_variant	-	-	-	-	-	-	-	4.793	-	-	0.4	0.6	1.3
rs901478233	7:87563678-87563678	A/C	ABCB1	NM_001348946.2	intron_variant	-	-	-	-	-	-	-	0.757	-	-	0	0.0	0
rs183085149	7:87563772-87563772	T/C	ABCB1	NM_001348946.2	intron_variant	-	-	-	-	-	-	-	2.456	-	-	0	0.1	0
rs903155238	7:87563788-87563789	A/-	ABCB1	NM_001348946.2	intron_variant	-	-	-	-	-	-	-	0.571	-	-	0	0	0
rs903155238	7:87563788-87563788	-/A	ABCB1	NM_001348946.2	intron_variant	-	-	-	-	-	-	-	1.021	-	-	0	0.2	0.0
rs1054443929	7:87563812-87563812	C/A	ABCB1	NM_001348946.2	intron_variant	-	-	-	-	-	-	-	0.347	-	-	0.1	0.7	0.1
rs201585360	7:87563835-87563836	A/-	ABCB1	NM_001348946.2	intron_variant	-	-	-	-	-	-	-	0.844	-	-	0	0	0
rs59112334	7:87563885-87563885	C/T	ABCB1	NM_001348946.2	intron_variant	-	-	-	-	-	-	-	0.484	-	-	7.7	8.3	10.1
rs150228302	7:87563984-87563985	G/-	ABCB1	NM_001348946.2	intron_variant	-	-	-	-	-	-	-	0.465	-	-	0	0	0
rs77543238	7:87564144-87564144	C/T	ABCB1	NM_001348946.2	intron_variant	-	-	-	-	-	-	-	2.553	-	-	1.8	2.2	2.2
rs184289365	7:87564239-87564239	T/C	ABCB1	NM_001348946.2	intron_variant	-	-	-	-	-	-	-	5.231	-	-	1.0	0.1	0.2
rs545468990	7:87564247-87564247	T/A	ABCB1	NM_001348946.2	intron_variant	-	-	-	-	-	-	-	6.413	-	-	0	0.2	0.0
rs4148734,COSV55952168	7:87564281-87564281	G/A	ABCB1	NM_001348946.2	intron_variant	-	-	-	-	-	-	-	2.501	-	-	32.0	27.6	29.6
rs78711460	7:87564346-87564346	C/T	ABCB1	NM_001348946.2	intron_variant	-	-	-	-	-	-	-	1.114	-	-	1.8	2.2	2.3
rs75828361	7:87564484-87564484	A/G	ABCB1	NM_001348946.2	intron_variant	-	-	-	-	-	-	-	4.675	-	-	1.8	1.8	2.3
rs1191940507	7:87564489-87564490	G/-	ABCB1	NM_001348946.2	intron_variant	-	-	-	-	-	-	-	0.461	-	-	0	0	0
-	7:87564762-87564762	C/T	ABCB1	NM_001348946.2	intron_variant	-	-	-	-	-	-	-	2.914	-	-	0	0.1	0
rs28381853	7:87564789-87564789	G/A	ABCB1	NM_001348946.2	intron_variant	-	-	-	-	-	-	-	10.28	-	-	1.8	2.2	2.3
-	7:87565293-87565293	G/A	ABCB1	NM_001348946.2	intron_variant	-	-	-	-	-	-	-	0.476	-	-	0	0.1	0
rs184664542,COSV55947390	7:87565494-87565494	G/A	ABCB1	NM_001348946.2	intron_variant	-	-	-	-	-	-	-	0.575	-	-	0	0.7	0.7
rs767066040	7:87565560-87565560	T/C	ABCB1	NM_001348946.2	intron_variant	-	-	-	-	-	-	-	6.444	-	-	0	0.1	0
rs28381850	7:87565640-87565640	-/A	ABCB1	NM_001348946.2	intron_variant	-	-	-	-	-	-	-	8.828	-	-	5.9	6.2	7.9
rs1016311313	7:87565659-87565659	A/G	ABCB1	NM_001348946.2	intron_variant	-	-	-	-	-	-	-	12.56	-	-	0	0.1	0
rs535255207	7:87565751-87565751	-/T	ABCB1	NM_001348946.2	intron_variant	-	-	-	-	-	-	-	1.262	-	-	0	2.5	0.2
rs535255207	7:87565751-87565752	T/-	ABCB1	NM_001348946.2	intron_variant	-	-	-	-	-	-	-	0.462	-	-	0	0	0
rs76987142,COSV99714399	7:87565759-87565759	T/G	ABCB1	NM_001348946.2	intron_variant	-	-	-	-	-	-	-	0.830	-	-	0	1.1	0.2
rs989394474	7:87565764-87565764	G/T	ABCB1	NM_001348946.2	intron_variant	-	-	-	-	-	-	-	0.500	-	-	0.3	0.0	0.5
rs1202170	7:87565790-87565790	C/T	ABCB1	NM_001348946.2	intron_variant	-	-	-	-	-	-	-	0.159	-	-	51.0	54.8	51.0
-	7:87566038-87566038	G/A	ABCB1	NM_001348946.2	intron_variant	-	-	-	-	-	-	-	6.769	-	-	0.2	0	0
rs1563055598	7:87566521-87566521	C/T	ABCB1	NM_001348946.2	intron_variant	-	-	-	-	-	-	-	4.084	-	-	0.1	0	0
rs1202169	7:87566534-87566534	T/C	ABCB1	NM_001348946.2	intron_variant	-	-	-	-	-	-	-	3.363	-	-	43.3	46.6	40.8
rs28381848	7:87566572-87566572	T/C	ABCB1	NM_001348946.2	intron_variant	-	-	-	-	-	-	-	8.628	-	-	5.9	6.1	7.9
rs187197906	7:87566640-87566640	G/A	ABCB1	NM_001348946.2	intron_variant	-	-	-	-	-	-	-	9.371	-	-	0.3	0.5	0.6
rs1202168	7:87566646-87566646	G/A	ABCB1	NM_001348946.2	intron_variant	-	-	-	-	-	-	-	3.055	-	-	43.3	46.2	40.8
rs61122623,COSV55956049	7:87566813-87566813	C/T	ABCB1	NM_001348946.2	missense_variant	168	V/I	tolerated_low_confidence(0.14)	benign(0.001)	0.000735	1.08	-	2.574	likely_benign	0.1029	0.4	0.4	0
-	7:87567732-87567732	A/G	ABCB1	NM_001348946.2	intron_variant	-	-	-	-	-	-	-	0.812	-	-	0	0.0	0
rs1202167	7:87567743-87567743	C/T	ABCB1	NM_001348946.2	intron_variant	-	-	-	-	-	-	-	0.674	-	-	42.9	46.5	40.8
rs1202166	7:87568035-87568035	A/G	ABCB1	NM_001348946.2	intron_variant	-	-	-	-	-	-	-	1.183	-	-	60.4	57.7	62.5
rs1034313632	7:87568044-87568044	C/T	ABCB1	NM_001348946.2	intron_variant	-	-	-	-	-	-	-	0.473	-	-	0.1	0.1	0
rs113381867	7:87568102-87568103	A/-	ABCB1	NM_001348946.2	intron_variant	-	-	-	-	-	-	-	0.586	-	-	0	0	0
rs113381867	7:87568102-87568102	-/A	ABCB1	NM_001348946.2	intron_variant	-	-	-	-	-	-	-	0.741	-	-	0.4	1.6	0.5
rs1480677618	7:87568191-87568191	C/T	ABCB1	NM_001348946.2	intron_variant	-	-	-	-	-	-	-	0.573	-	-	0	0.1	0
rs1160421066	7:87568240-87568240	-/ACAATAATAATAATAATAATA	ABCB1	NM_001348946.2	intron_variant	-	-	-	-	-	-	-	0.359	-	-	0	0.4	0.9
-	7:87568242-87568245	AAT/AATAATAATAATAATAATAACAATAATAAT	ABCB1	NM_001348946.2	intron_variant	-	-	-	-	-	-	-	-	-	-	0	0	0
-	7:87568242-87568245	AAT/AATAATAATAATAATAATAACAATAAT	ABCB1	NM_001348946.2	intron_variant	-	-	-	-	-	-	-	-	-	-	0	0	0
-	7:87568242-87568245	AAT/AATAATAAT	ABCB1	NM_001348946.2	intron_variant	-	-	-	-	-	-	-	-	-	-	0	0	0
-	7:87568242-87568245	AAT/AATAAT	ABCB1	NM_001348946.2	intron_variant	-	-	-	-	-	-	-	-	-	-	0	0	0
rs112610351	7:87568242-87568245	AAT/-	ABCB1	NM_001348946.2	intron_variant	-	-	-	-	-	-	-	0.475	-	-	0	0	0
rs1554435541	7:87568242-87568242	-/AATAATAATAATAATAATAACAATAAT	ABCB1	NM_001348946.2	intron_variant	-	-	-	-	-	-	-	0.296	-	-	0.1	0.4	0
rs1554435541	7:87568242-87568242	-/AATAATAATAATAATAATAACAAT	ABCB1	NM_001348946.2	intron_variant	-	-	-	-	-	-	-	0.315	-	-	0.1	31.0	0
rs112610351	7:87568242-87568242	-/AATAAT	ABCB1	NM_001348946.2	intron_variant	-	-	-	-	-	-	-	0.461	-	-	41.5	31.0	38.4
rs112610351	7:87568242-87568242	-/AAT	ABCB1	NM_001348946.2	intron_variant	-	-	-	-	-	-	-	0.491	-	-	41.5	31.0	6.6
rs773965042	7:87568245-87568245	-/AATAATAATAATAATAAC	ABCB1	NM_001348946.2	intron_variant	-	-	-	-	-	-	-	0.178	-	-	0.7	0.3	0.8
rs1229286814	7:87568255-87568255	-/ATAATAACAATAATAATAAT	ABCB1	NM_001348946.2	intron_variant	-	-	-	-	-	-	-	-	-	-	0.1	0.1	0
rs199725205,COSV55963426	7:87568263-87568263	T/C	ABCB1	NM_001348946.2	intron_variant	-	-	-	-	-	-	-	1.078	-	-	0	0.3	0
rs150886733	7:87568265-87568266	T/-	ABCB1	NM_001348946.2	intron_variant	-	-	-	-	-	-	-	0.091	-	-	0	0	0
rs1554435581	7:87568266-87568267	A/-	ABCB1	NM_001348946.2	intron_variant	-	-	-	-	-	-	-	0.487	-	-	0	0	0
rs1554435581	7:87568266-87568266	-/AA	ABCB1	NM_001348946.2	intron_variant	-	-	-	-	-	-	-	0.614	-	-	6.9	6.8	11.5
rs377151956	7:87568266-87568266	-/AATAATAATAA	ABCB1	NM_001348946.2	intron_variant	-	-	-	-	-	-	-	0.509	-	-	6.9	6.8	11.5
rs377151956	7:87568266-87568266	-/AATAATAATAATAA	ABCB1	NM_001348946.2	intron_variant	-	-	-	-	-	-	-	0.477	-	-	0.1	0.8	0.3
rs377151956	7:87568266-87568266	-/AATAATAATAATAATAA	ABCB1	NM_001348946.2	intron_variant	-	-	-	-	-	-	-	0.448	-	-	0.3	0.8	0.3
rs377151956	7:87568266-87568266	-/AATAATAATAATAATAATAA	ABCB1	NM_001348946.2	intron_variant	-	-	-	-	-	-	-	0.420	-	-	0.2	0	0.3
rs775493469	7:87568267-87568267	-/ATAATAATAATAATAATAATAAT	ABCB1	NM_001348946.2	intron_variant	-	-	-	-	-	-	-	0.519	-	-	0.1	0	0.0
rs775493469	7:87568267-87568267	-/ATAATAATAATAATAATAAT	ABCB1	NM_001348946.2	intron_variant	-	-	-	-	-	-	-	0.553	-	-	0.1	0.1	0.1
rs775493469	7:87568267-87568267	-/ATAATAATAATAATAAT	ABCB1	NM_001348946.2	intron_variant	-	-	-	-	-	-	-	0.589	-	-	0.1	0.1	0.1
rs775493469	7:87568267-87568267	-/ATAATAATAATAAT	ABCB1	NM_001348946.2	intron_variant	-	-	-	-	-	-	-	0.627	-	-	4.4	1.3	0.1
rs775493469	7:87568267-87568267	-/ATAATAATAAT	ABCB1	NM_001348946.2	intron_variant	-	-	-	-	-	-	-	0.667	-	-	4.4	1.3	0.1
rs775493469	7:87568267-87568267	-/AT	ABCB1	NM_001348946.2	intron_variant	-	-	-	-	-	-	-	-	-	-	4.4	1.3	0.1
rs1202165	7:87568278-87568278	G/A	ABCB1	NM_001348946.2	intron_variant	-	-	-	-	-	-	-	1.704	-	-	43.0	35.9	40.6
rs920185016	7:87568368-87568368	C/T	ABCB1	NM_001348946.2	intron_variant	-	-	-	-	-	-	-	0.133	-	-	0	0.0	0.0
rs576532820	7:87568413-87568414	A/-	ABCB1	NM_001348946.2	intron_variant	-	-	-	-	-	-	-	1.979	-	-	0	0	0
rs576532820	7:87568413-87568413	-/AA	ABCB1	NM_001348946.2	intron_variant	-	-	-	-	-	-	-	2.149	-	-	0	0.1	0.0
rs576532820	7:87568413-87568413	-/A	ABCB1	NM_001348946.2	intron_variant	-	-	-	-	-	-	-	2.262	-	-	17.1	16.3	21.2
rs151011344	7:87568457-87568457	T/A	ABCB1	NM_001348946.2	intron_variant	-	-	-	-	-	-	-	4.608	-	-	0.1	0.3	1.5
rs927572262	7:87568754-87568758	TAAC/-	ABCB1	NM_001348946.2	intron_variant	-	-	-	-	-	-	-	1.937	-	-	0	0	0
-	7:87568758-87568758	C/A	ABCB1	NM_001348946.2	intron_variant	-	-	-	-	-	-	-	0.714	-	-	0.2	0	0
rs984599565	7:87569033-87569033	T/C	ABCB1	NM_001348946.2	intron_variant	-	-	-	-	-	-	-	0.975	-	-	0	0.1	0
rs1024409	7:87569051-87569051	G/A	ABCB1	NM_001348946.2	intron_variant	-	-	-	-	-	-	-	0.623	-	-	3.3	1.1	2.2
rs183068048	7:87569102-87569102	G/C	ABCB1	NM_001348946.2	intron_variant	-	-	-	-	-	-	-	0.821	-	-	0.2	0.9	0.5
rs1016794	7:87569143-87569143	G/A	ABCB1	NM_001348946.2	intron_variant	-	-	-	-	-	-	-	3.423	-	-	43.5	45.7	40.8
-	7:87569332-87569336	AAAA/AAA	ABCB1	NM_001348946.2	intron_variant	-	-	-	-	-	-	-	-	-	-	0	0	0
-	7:87569332-87569336	AAAA/AA	ABCB1	NM_001348946.2	intron_variant	-	-	-	-	-	-	-	-	-	-	0	0	0
-	7:87569332-87569336	AAAA/A	ABCB1	NM_001348946.2	intron_variant	-	-	-	-	-	-	-	-	-	-	0	0	0
rs56689125	7:87569332-87569336	AAAA/-	ABCB1	NM_001348946.2	intron_variant	-	-	-	-	-	-	-	0.870	-	-	0	0	0
rs56689125	7:87569332-87569335	AAA/-	ABCB1	NM_001348946.2	intron_variant	-	-	-	-	-	-	-	0.879	-	-	0	0	0
-	7:87569332-87569334	AA/A	ABCB1	NM_001348946.2	intron_variant	-	-	-	-	-	-	-	-	-	-	0	0	0
rs56689125	7:87569332-87569334	AA/-	ABCB1	NM_001348946.2	intron_variant	-	-	-	-	-	-	-	0.884	-	-	0	0	0
rs56689125	7:87569332-87569333	A/-	ABCB1	NM_001348946.2	intron_variant	-	-	-	-	-	-	-	0.901	-	-	0	0	0
-	7:87569350-87569355	AAATC/-	ABCB1	NM_001348946.2	intron_variant	-	-	-	-	-	-	-	-	-	-	0	0	0
rs28381841	7:87569580-87569580	-/A	ABCB1	NM_001348946.2	intron_variant	-	-	-	-	-	-	-	0.569	-	-	2.4	3.5	3.7
rs1016793	7:87569866-87569866	G/A	ABCB1	NM_001348946.2	intron_variant	-	-	-	-	-	-	-	0.243	-	-	42.0	45.3	38.2
rs2235021	7:87569948-87569948	C/A	ABCB1	NM_001348946.2	intron_variant	-	-	-	-	-	-	-	0.672	-	-	43.5	46.1	40.8
rs2235020	7:87569949-87569949	T/A	ABCB1	NM_001348946.2	intron_variant	-	-	-	-	-	-	-	1.194	-	-	43.5	46.1	40.8
rs2235019	7:87569987-87569987	C/A	ABCB1	NM_001348946.2	intron_variant	-	-	-	-	-	-	-	0.637	-	-	1.8	2.2	2.3
rs2235017	7:87570057-87570057	A/G	ABCB1	NM_001348946.2	intron_variant	-	-	-	-	-	-	-	7.162	-	-	0.3	0.1	0.6
rs2235015	7:87570248-87570248	C/A	ABCB1	NM_001348946.2	intron_variant	-	-	-	-	-	-	-	0.458	-	-	17.0	17.1	21.1
rs763655556	7:87570490-87570490	T/A	ABCB1	NM_001348946.2	intron_variant	-	-	-	-	-	-	-	7.111	-	-	0	0.0	0
-	7:87570660-87570660	G/A	ABCB1	NM_001348946.2	intron_variant	-	-	-	-	-	-	-	0.434	-	-	0	0.0	0
rs28381836	7:87570766-87570768	AC/-	ABCB1	NM_001348946.2	intron_variant	-	-	-	-	-	-	-	0.468	-	-	0	0	0
rs28381836	7:87570766-87570766	-/AC	ABCB1	NM_001348946.2	intron_variant	-	-	-	-	-	-	-	0.756	-	-	0	0.0	0.0
rs28381834	7:87571016-87571016	G/T	ABCB1	NM_001348946.2	intron_variant	-	-	-	-	-	-	-	1.735	-	-	0.5	0.8	0.8
rs6950978	7:87571151-87571151	T/A	ABCB1	NM_001348946.2	intron_variant	-	-	-	-	-	-	-	2.833	-	-	68.0	71.6	70.3
rs757859408	7:87571158-87571160	AA/-	ABCB1	NM_001348946.2	intron_variant	-	-	-	-	-	-	-	-	-	-	0	0	0
rs6969155	7:87571213-87571213	G/A	ABCB1	NM_001348946.2	intron_variant	-	-	-	-	-	-	-	0.080	-	-	43.5	46.2	40.8
rs185843488	7:87571320-87571320	G/A	ABCB1	NM_001348946.2	intron_variant	-	-	-	-	-	-	-	2.864	-	-	0.3	0.6	0.3
rs12539098	7:87571323-87571323	T/C	ABCB1	NM_001348946.2	intron_variant	-	-	-	-	-	-	-	3.005	-	-	43.5	42.6	40.8
rs56227693	7:87571418-87571418	G/C	ABCB1	NM_001348946.2	intron_variant	-	-	-	-	-	-	-	2.631	-	-	0.5	0.9	0.8
rs10256836,COSV55964762	7:87571457-87571457	C/G	ABCB1	NM_001348946.2	intron_variant	-	-	-	-	-	-	-	0.181	-	-	68.0	71.2	70.3
rs10259849	7:87571526-87571526	C/T	ABCB1	NM_001348946.2	intron_variant	-	-	-	-	-	-	-	0.545	-	-	68.0	71.3	70.1
rs147319397	7:87571535-87571535	G/A	ABCB1	NM_001348946.2	intron_variant	-	-	-	-	-	-	-	1.255	-	-	0.2	0	0.5
rs116875582	7:87571753-87571753	C/T	ABCB1	NM_001348946.2	intron_variant	-	-	-	-	-	-	-	3.234	-	-	1.2	2.3	2.5
rs2520464	7:87571770-87571770	C/T	ABCB1	NM_001348946.2	intron_variant	-	-	-	-	-	-	-	0.771	-	-	43.5	46.4	40.8
rs149934048	7:87572019-87572019	A/G	ABCB1	NM_001348946.2	intron_variant	-	-	-	-	-	-	-	4.017	-	-	0	0.1	0.1
rs12334183	7:87572064-87572064	T/C	ABCB1	NM_001348946.2	intron_variant	-	-	-	-	-	-	-	7.425	-	-	17.0	17.2	21.0
rs1226640986	7:87572156-87572156	C/A	ABCB1	NM_001348946.2	intron_variant	-	-	-	-	-	-	-	0.451	-	-	0	0.0	0
-	7:87572156-87572156	C/T	ABCB1	NM_001348946.2	intron_variant	-	-	-	-	-	-	-	0.605	-	-	0	0.0	0
rs10260862	7:87572166-87572166	G/C	ABCB1	NM_001348946.2	intron_variant	-	-	-	-	-	-	-	0.243	-	-	17.0	16.8	21.0
rs182853260	7:87572172-87572172	T/G	ABCB1	NM_001348946.2	intron_variant	-	-	-	-	-	-	-	1.106	-	-	1.4	0.7	0.4
rs1491379892	7:87572177-87572179	TT/-	ABCB1	NM_001348946.2	intron_variant	-	-	-	-	-	-	-	0.271	-	-	0	0	0
rs145492101	7:87572178-87572178	-/AG	ABCB1	NM_001348946.2	intron_variant	-	-	-	-	-	-	-	-	-	-	0	17.0	0
rs115167759	7:87572179-87572179	T/A	ABCB1	NM_001348946.2	intron_variant	-	-	-	-	-	-	-	0.743	-	-	0	17.0	0
rs114403436	7:87572180-87572180	T/G	ABCB1	NM_001348946.2	intron_variant	-	-	-	-	-	-	-	1.203	-	-	0	17.0	0
rs201620488	7:87572180-87572180	-/AGAG	ABCB1	NM_001348946.2	intron_variant	-	-	-	-	-	-	-	0.844	-	-	17.0	0	21.0
rs28718458	7:87572410-87572410	G/A	ABCB1	NM_001348946.2	intron_variant	-	-	-	-	-	-	-	7.560	-	-	17.0	17.2	21.0
rs80346336	7:87572582-87572582	A/G	ABCB1	NM_001348946.2	intron_variant	-	-	-	-	-	-	-	0.571	-	-	3.3	1.1	2.2
rs193057712	7:87572670-87572670	G/A	ABCB1	NM_001348946.2	intron_variant	-	-	-	-	-	-	-	5.122	-	-	0.1	0.2	0.3
rs187475803	7:87572908-87572908	G/C	ABCB1	NM_001348946.2	intron_variant	-	-	-	-	-	-	-	0.165	-	-	0	0.1	0
rs142485174	7:87572909-87572909	G/C	ABCB1	NM_001348946.2	intron_variant	-	-	-	-	-	-	-	0.522	-	-	0.1	0	0
-	7:87573008-87573008	C/T	ABCB1	NM_001348946.2	intron_variant	-	-	-	-	-	-	-	0.886	-	-	0	0.0	0
rs536173725	7:87573009-87573009	C/T	ABCB1	NM_001348946.2	intron_variant	-	-	-	-	-	-	-	0.625	-	-	0.3	0.0	0.3
rs1211433,COSV55959512	7:87573086-87573086	G/A	ABCB1	NM_001348946.2	intron_variant	-	-	-	-	-	-	-	0.348	-	-	61.6	66.1	63.8
rs10280623	7:87573228-87573228	T/C	ABCB1	NM_001348946.2	intron_variant	-	-	-	-	-	-	-	0.858	-	-	16.5	16.8	20.9
rs10264990	7:87573299-87573299	C/T	ABCB1	NM_001348946.2	intron_variant	-	-	-	-	-	-	-	0.723	-	-	66.5	66.2	66.4
-	7:87573564-87573564	C/A	ABCB1	NM_001348946.2	intron_variant	-	-	-	-	-	-	-	3.214	-	-	0	0.0	0
rs148628175	7:87573891-87573893	AT/-	ABCB1	NM_001348946.2	intron_variant	-	-	-	-	-	-	-	0.306	-	-	0	0	0
-	7:87573912-87573912	C/T	ABCB1	NM_001348946.2	intron_variant	-	-	-	-	-	-	-	1.726	-	-	0.2	0	0
-	7:87573951-87573951	G/C	ABCB1	NM_001348946.2	intron_variant	-	-	-	-	-	-	-	5.924	-	-	0	0.0	0
rs1476432442	7:87574104-87574104	C/T	ABCB1	NM_001348946.2	intron_variant	-	-	-	-	-	-	-	4.160	-	-	0	0.1	0
-	7:87574390-87574390	G/C	ABCB1	NM_001348946.2	intron_variant	-	-	-	-	-	-	-	0.069	-	-	0	0.0	0
rs1202180	7:87574524-87574524	C/T	ABCB1	NM_001348946.2	intron_variant	-	-	-	-	-	-	-	0.281	-	-	64.0	66.5	62.3
rs141879266	7:87574774-87574774	G/A	ABCB1	NM_001348946.2	intron_variant	-	-	-	-	-	-	-	2.288	-	-	0.1	0	0.1
rs1202179	7:87574963-87574963	C/T	ABCB1	NM_001348946.2	intron_variant	-	-	-	-	-	-	-	2.345	-	-	64.2	67.7	62.7
rs73200308	7:87575033-87575033	C/G	ABCB1	NM_001348946.2	intron_variant	-	-	-	-	-	-	-	0.821	-	-	0	0.0	0
rs187969627	7:87575058-87575058	T/C	ABCB1	NM_001348946.2	intron_variant	-	-	-	-	-	-	-	2.166	-	-	0	0.6	0.1
rs904477487	7:87575528-87575528	-/T	ABCB1	NM_001348946.2	intron_variant	-	-	-	-	-	-	-	0.755	-	-	0	0.0	0
rs1206873683	7:87576009-87576009	T/C	ABCB1	NM_001348946.2	intron_variant	-	-	-	-	-	-	-	7.592	-	-	0.2	0	0
rs760448948	7:87576027-87576027	A/G	ABCB1	NM_001348946.2	intron_variant	-	-	-	-	-	-	-	3.381	-	-	0	0.0	0
rs199634434	7:87576158-87576158	-/T	ABCB1	NM_001348946.2	intron_variant	-	-	-	-	-	-	-	0.202	-	-	1.2	1.5	1.3
rs199634434	7:87576158-87576159	T/-	ABCB1	NM_001348946.2	intron_variant	-	-	-	-	-	-	-	0.050	-	-	0	0	0
rs1989831	7:87576163-87576163	T/A	ABCB1	NM_001348946.2	intron_variant	-	-	-	-	-	-	-	0.975	-	-	64.2	67.0	62.7
rs147794715	7:87576216-87576216	A/G	ABCB1	NM_001348946.2	intron_variant	-	-	-	-	-	-	-	14.07	-	-	0.6	0.1	0.8
rs777991970	7:87576229-87576229	A/G	ABCB1	NM_001348946.2	intron_variant	-	-	-	-	-	-	-	5.614	-	-	0.1	0	0
rs1989830	7:87576347-87576347	A/G	ABCB1	NM_001348946.2	intron_variant	-	-	-	-	-	-	-	3.811	-	-	64.2	66.6	62.9
rs1989829	7:87576391-87576391	T/C	ABCB1	NM_001348946.2	intron_variant	-	-	-	-	-	-	-	3.064	-	-	64.2	65.3	62.9
rs56405514	7:87576410-87576412	GT/-	ABCB1	NM_001348946.2	intron_variant	-	-	-	-	-	-	-	0.445	-	-	0	0	0
rs56405514	7:87576410-87576414	GTGT/-	ABCB1	NM_001348946.2	intron_variant	-	-	-	-	-	-	-	0.466	-	-	0	0	0
rs780574765	7:87576707-87576707	T/C	ABCB1	NM_001348946.2	intron_variant	-	-	-	-	-	-	-	6.761	-	-	0.1	0	0
rs146660844	7:87577123-87577123	A/G	ABCB1	NM_001348946.2	intron_variant	-	-	-	-	-	-	-	3.129	-	-	0.9	0.5	0.6
rs13226726	7:87577299-87577299	C/T	ABCB1	NM_001348946.2	intron_variant	-	-	-	-	-	-	-	1.751	-	-	10.9	10.6	8.1
rs1005906879	7:87577520-87577520	C/A	ABCB1	NM_001348946.2	intron_variant	-	-	-	-	-	-	-	2.238	-	-	0.1	0	0
rs75232677	7:87577592-87577592	T/C	ABCB1	NM_001348946.2	intron_variant	-	-	-	-	-	-	-	8.639	-	-	10.8	10.4	11.3
rs150409141	7:87577639-87577639	C/T	ABCB1	NM_001348946.2	intron_variant	-	-	-	-	-	-	-	4.170	-	-	4.1	3.0	3.3
rs1338575526	7:87577656-87577656	T/C	ABCB1	NM_001348946.2	intron_variant	-	-	-	-	-	-	-	3.156	-	-	0	0.0	0
rs184946770	7:87577665-87577665	T/C	ABCB1	NM_001348946.2	intron_variant	-	-	-	-	-	-	-	4.265	-	-	0.1	0	0.1
rs1202178	7:87577812-87577812	G/A	ABCB1	NM_001348946.2	intron_variant	-	-	-	-	-	-	-	5.060	-	-	51.7	54.8	49.2
rs73200311	7:87577930-87577930	C/A	ABCB1	NM_001348946.2	intron_variant	-	-	-	-	-	-	-	14.18	-	-	3.8	2.6	3.7
rs769720352	7:87578162-87578162	T/G	ABCB1	NM_001348946.2	intron_variant	-	-	-	-	-	-	-	1.816	-	-	0.1	0	0
rs542372579	7:87578549-87578549	G/C	ABCB1	NM_001348946.2	intron_variant	-	-	-	-	-	-	-	1.176	-	-	0.1	0	0.0
rs1202177	7:87578598-87578598	C/T	ABCB1	NM_001348946.2	intron_variant	-	-	-	-	-	-	-	1.018	-	-	64.2	67.5	62.9
rs35471539	7:87578692-87578692	-/T	ABCB1	NM_001348946.2	intron_variant	-	-	-	-	-	-	-	0.827	-	-	0.4	1.3	2.0
rs35471539	7:87578692-87578692	-/TT	ABCB1	NM_001348946.2	intron_variant	-	-	-	-	-	-	-	0.806	-	-	0	0.0	0.0
rs35471539	7:87578692-87578693	T/-	ABCB1	NM_001348946.2	intron_variant	-	-	-	-	-	-	-	0.637	-	-	0	0	0
-	7:87578692-87578693	T/TT	ABCB1	NM_001348946.2	intron_variant	-	-	-	-	-	-	-	-	-	-	0	0	0
rs35471539	7:87578692-87578694	TT/-	ABCB1	NM_001348946.2	intron_variant	-	-	-	-	-	-	-	0.623	-	-	0	0	0
rs1053048002	7:87578787-87578787	G/A	ABCB1	NM_001348946.2	intron_variant	-	-	-	-	-	-	-	1.653	-	-	0.2	1.0	0.8
rs1209054	7:87578909-87578909	A/G	ABCB1	NM_001348946.2	intron_variant	-	-	-	-	-	-	-	2.617	-	-	64.2	66.9	62.7
rs1211151	7:87578939-87578939	T/C	ABCB1	NM_001348946.2	intron_variant	-	-	-	-	-	-	-	2.474	-	-	64.2	62.1	62.8
rs201863035	7:87579061-87579062	A/-	ABCB1	NM_001348946.2	intron_variant	-	-	-	-	-	-	-	0.563	-	-	0	0	0
rs74569377	7:87579065-87579065	T/C	ABCB1	NM_001348946.2	intron_variant	-	-	-	-	-	-	-	3.629	-	-	10.8	10.2	11.3
rs1249639696	7:87579079-87579079	T/G	ABCB1	NM_001348946.2	intron_variant	-	-	-	-	-	-	-	3.770	-	-	0.2	0	0
-	7:87579198-87579198	T/C	ABCB1	NM_001348946.2	intron_variant	-	-	-	-	-	-	-	11.34	-	-	0	0.1	0
rs556573735	7:87579207-87579207	C/T	ABCB1	NM_001348946.2	intron_variant	-	-	-	-	-	-	-	9.263	-	-	0	0.2	0
-	7:87579272-87579272	G/A	ABCB1	NM_001348946.2	intron_variant	-	-	-	-	-	-	-	4.281	-	-	0	0.0	0
rs754240941	7:87579507-87579507	A/T	ABCB1	NM_001348946.2	intron_variant	-	-	-	-	-	-	-	5.946	-	-	0	0.0	0
rs1202176	7:87579671-87579671	G/A	ABCB1	NM_001348946.2	intron_variant	-	-	-	-	-	-	-	1.434	-	-	64.2	67.7	62.9
rs1202175	7:87579834-87579834	G/A	ABCB1	NM_001348946.2	intron_variant	-	-	-	-	-	-	-	1.681	-	-	64.2	68.1	62.9
rs558517997	7:87580028-87580029	T/-	ABCB1	NM_001348946.2	intron_variant	-	-	-	-	-	-	-	0.208	-	-	0	0	0
rs1202174	7:87580056-87580056	T/C	ABCB1	NM_001348946.2	intron_variant	-	-	-	-	-	-	-	3.320	-	-	64.2	67.8	62.7
rs1202173	7:87580943-87580943	A/G	ABCB1	NM_001348946.2	intron_variant	-	-	-	-	-	-	-	1.956	-	-	64.2	67.1	62.9
rs200571013	7:87581049-87581049	-/G	ABCB1	NM_001348946.2	intron_variant	-	-	-	-	-	-	-	0.173	-	-	0.1	0	0
rs200571013	7:87581049-87581050	G/-	ABCB1	NM_001348946.2	intron_variant	-	-	-	-	-	-	-	0.135	-	-	0	0	0
rs539540616	7:87581123-87581123	A/T	ABCB1	NM_001348946.2	intron_variant	-	-	-	-	-	-	-	2.815	-	-	0.1	0	0.0
rs939688532	7:87581220-87581220	T/C	ABCB1	NM_001348946.2	intron_variant	-	-	-	-	-	-	-	7.636	-	-	0.1	0	0.0
rs903246748	7:87581295-87581295	C/T	ABCB1	NM_001348946.2	intron_variant	-	-	-	-	-	-	-	1.990	-	-	0	0.7	0
rs1196012193	7:87581361-87581361	C/A	ABCB1	NM_001348946.2	intron_variant	-	-	-	-	-	-	-	5.795	-	-	0	0.3	0
rs896824560	7:87581469-87581469	-/A	ABCB1	NM_001348946.2	intron_variant	-	-	-	-	-	-	-	3.794	-	-	0	0.4	0.0
rs1202172	7:87581658-87581658	C/A	ABCB1	NM_001348946.2	intron_variant	-	-	-	-	-	-	-	0.041	-	-	64.2	67.8	62.7
rs1202171	7:87581729-87581729	T/A	ABCB1	NM_001348946.2	intron_variant	-	-	-	-	-	-	-	10.48	-	-	64.2	67.8	62.9
rs73200315	7:87581750-87581750	T/C	ABCB1	NM_001348946.2	intron_variant	-	-	-	-	-	-	-	0.076	-	-	5.3	4.4	6.8
rs1273991103	7:87581782-87581782	G/A	ABCB1	NM_001348946.2	intron_variant	-	-	-	-	-	-	-	1.486	-	-	0	0.2	0
rs116982650	7:87581844-87581844	C/T	ABCB1	NM_001348946.2	intron_variant	-	-	-	-	-	-	-	2.129	-	-	1.2	2.2	2.4
rs73200316	7:87581849-87581849	C/T	ABCB1	NM_001348946.2	intron_variant	-	-	-	-	-	-	-	0.888	-	-	0.7	0.3	0.5
rs1365603753	7:87582081-87582081	T/C	ABCB1	NM_001348946.2	intron_variant	-	-	-	-	-	-	-	1.166	-	-	0	0.1	0.0
rs73387255	7:87582170-87582170	G/A	ABCB1	NM_001348946.2	intron_variant	-	-	-	-	-	-	-	0.573	-	-	12.3	12.1	13.6
rs117027287	7:87582171-87582171	G/A	ABCB1	NM_001348946.2	intron_variant	-	-	-	-	-	-	-	3.069	-	-	1.2	1.2	1.1
rs73200317	7:87582512-87582512	C/T	ABCB1	NM_001348946.2	intron_variant	-	-	-	-	-	-	-	0.928	-	-	6.7	6.2	5.7
rs182812669	7:87582668-87582668	T/G	ABCB1	NM_001348946.2	intron_variant	-	-	-	-	-	-	-	0.163	-	-	0	0.3	0.6
rs574383673	7:87582787-87582787	C/T	ABCB1	NM_001348946.2	intron_variant	-	-	-	-	-	-	-	0.229	-	-	0	0.1	0
rs186085723	7:87583068-87583068	G/T	ABCB1	NM_001348946.2	intron_variant	-	-	-	-	-	-	-	0.138	-	-	0.5	0.4	0.5
rs117773249	7:87583088-87583088	G/A	ABCB1	NM_001348946.2	intron_variant	-	-	-	-	-	-	-	2.975	-	-	4.1	3.1	3.3
rs17149783	7:87583273-87583273	A/G	ABCB1	NM_001348946.2	intron_variant	-	-	-	-	-	-	-	8.642	-	-	0	0.1	0.0
rs905146527	7:87583325-87583325	G/T	ABCB1	NM_001348946.2	intron_variant	-	-	-	-	-	-	-	2.152	-	-	0.2	0	0
rs545604624	7:87583343-87583343	A/G	ABCB1	NM_001348946.2	intron_variant	-	-	-	-	-	-	-	0.494	-	-	0	0.3	0
rs182605680	7:87583419-87583419	C/A	ABCB1	NM_001348946.2	intron_variant	-	-	-	-	-	-	-	0.374	-	-	0	0.2	0.3
rs749578107	7:87583649-87583649	G/A	ABCB1	NM_001348946.2	intron_variant	-	-	-	-	-	-	-	0.601	-	-	0	0.1	0
rs17327442	7:87583674-87583674	T/A	ABCB1	NM_001348946.2	intron_variant	-	-	-	-	-	-	-	0.320	-	-	12.3	12.2	13.6
rs183064668	7:87583766-87583766	T/C	ABCB1	NM_001348946.2	intron_variant	-	-	-	-	-	-	-	1.841	-	-	0	0.9	0.0
rs1818619317	7:87583779-87583779	A/C	ABCB1	NM_001348946.2	intron_variant	-	-	-	-	-	-	-	1.926	-	-	0	0.0	0
rs4148733	7:87583916-87583916	A/G	ABCB1	NM_001348946.2	intron_variant	-	-	-	-	-	-	-	3.005	-	-	12.3	12.2	13.6
rs1202186	7:87583942-87583942	C/T	ABCB1	NM_001348946.2	intron_variant	-	-	-	-	-	-	-	1.227	-	-	64.2	67.7	62.9
rs1202185	7:87584068-87584068	C/T	ABCB1	NM_001348946.2	intron_variant	-	-	-	-	-	-	-	1.589	-	-	64.2	67.3	62.9
rs754615857	7:87584292-87584292	A/G	ABCB1	NM_001348946.2	intron_variant	-	-	-	-	-	-	-	6.757	-	-	0	0.1	0
-	7:87584425-87584425	C/T	ABCB1	NM_001348946.2	intron_variant	-	-	-	-	-	-	-	1.422	-	-	0.1	0	0
rs149506901	7:87584447-87584447	A/T	ABCB1	NM_001348946.2	intron_variant	-	-	-	-	-	-	-	10.60	-	-	0	0.1	0.0
rs1387474448	7:87584517-87584517	A/G	ABCB1	NM_001348946.2	intron_variant	-	-	-	-	-	-	-	7.151	-	-	0	0.0	0
rs749781393	7:87584526-87584526	C/A	ABCB1	NM_001348946.2	intron_variant	-	-	-	-	-	-	-	0.776	-	-	0.6	0	0
-	7:87584531-87584531	C/T	ABCB1	NM_001348946.2	intron_variant	-	-	-	-	-	-	-	6.286	-	-	0	0.1	0
rs145001075	7:87584540-87584542	AG/-	ABCB1	NM_001348946.2	intron_variant	-	-	-	-	-	-	-	1.052	-	-	0	0	0
rs28381829	7:87584562-87584562	G/A	ABCB1	NM_001348946.2	intron_variant	-	-	-	-	-	-	-	0.381	-	-	0.5	0.8	0.5
rs1202184	7:87584585-87584585	C/T	ABCB1	NM_001348946.2	intron_variant	-	-	-	-	-	-	-	4.230	-	-	50.7	54.4	47.4
rs117175889	7:87584936-87584936	A/T	ABCB1	NM_001348946.2	intron_variant	-	-	-	-	-	-	-	0.642	-	-	2.6	2.2	2.1
rs141380026	7:87584951-87584951	-/C	ABCB1	NM_001348946.2	intron_variant	-	-	-	-	-	-	-	6.375	-	-	1.3	0.3	1.9
rs575607109	7:87584957-87584959	CA/-	ABCB1	NM_001348946.2	intron_variant	-	-	-	-	-	-	-	0.331	-	-	0	0	0
rs7809208,COSV55948154	7:87584959-87584959	A/C	ABCB1	NM_001348946.2	intron_variant	-	-	-	-	-	-	-	1.552	-	-	11.1	8.8	12.5
rs189269809	7:87584961-87584961	A/C	ABCB1	NM_001348946.2	intron_variant	-	-	-	-	-	-	-	5.451	-	-	1.3	0	0.5
rs764730061	7:87585042-87585042	A/G	ABCB1	NM_001348946.2	intron_variant	-	-	-	-	-	-	-	12.36	-	-	0.1	0.1	0
rs28381827	7:87585076-87585076	C/T	ABCB1	NM_001348946.2	intron_variant	-	-	-	-	-	-	-	4.472	-	-	1.0	0.5	1.8
rs949881649	7:87585179-87585179	A/G	ABCB1	NM_001348946.2	intron_variant	-	-	-	-	-	-	-	0.223	-	-	0.1	0
rs28381825	7:87585373-87585373	T/C	ABCB1	NM_001348946.2	intron_variant	-	-	-	-	-	-	-	5.247	-	-	1.7	2.3
rs202150907	7:87585565-87585565	A/G	ABCB1	NM_001348946.2	missense_variant	78	I/T	tolerated_low_confidence(0.08)	benign(0)	0.000230	-1.735	-	4.057	likely_benign	0.0913	0.0	0
rs1211152	7:87585798-87585798	A/C	ABCB1	NM_001348946.2	intron_variant	-	-	-	-	-	-	-	0.315	-	-	91.4	92.6
rs1202182	7:87585988-87585988	G/A	ABCB1	NM_001348946.2	intron_variant	-	-	-	-	-	-	-	4.994	-	-	67.5	62.9
rs557547580	7:87586045-87586045	A/T	ABCB1	NM_001348946.2	intron_variant	-	-	-	-	-	-	-	7.980	-	-	0.0	0.1
rs527958059	7:87586115-87586115	G/C	ABCB1	NM_001348946.2	intron_variant	-	-	-	-	-	-	-	0.362	-	-	0.0	0.2
rs920652167	7:87586180-87586180	C/T	ABCB1	NM_001348946.2	intron_variant	-	-	-	-	-	-	-	1.283	-	-	0.1	0
rs1267033040	7:87586224-87586225	G/-	ABCB1	NM_001348946.2	intron_variant	-	-	-	-	-	-	-	0.196	-	-	0	0
rs987822079	7:87586294-87586294	A/G	ABCB1	NM_001348946.2	intron_variant	-	-	-	-	-	-	-	0.428	-	-	0.0	0
rs74774501	7:87586338-87586338	T/A	ABCB1	NM_001348946.2	intron_variant	-	-	-	-	-	-	-	9.380	-	-	0.0	0.6
rs2129931688	7:87586627-87586627	T/C	ABCB1	NM_001348946.2	intron_variant	-	-	-	-	-	-	-	1.638	-	-	0.7	0.0
rs186257572	7:87586741-87586741	A/T	ABCB1	NM_001348946.2	intron_variant	-	-	-	-	-	-	-	0.614	-	-	0.0	0.1
rs1202181	7:87586834-87586834	G/A	ABCB1	NM_001348946.2	intron_variant	-	-	-	-	-	-	-	0.486	-	-	67.6	62.9
rs16706	7:87586900-87586902	AG/-	ABCB1	NM_001348946.2	intron_variant	-	-	-	-	-	-	-	2.904	-	-	0	0
rs190567381	7:87586974-87586974	T/C	ABCB1	NM_001348946.2	intron_variant	-	-	-	-	-	-	-	1.827	-	-	0.1	0.0
rs17327624	7:87587501-87587501	G/T	ABCB1	NM_001348946.2	intron_variant	-	-	-	-	-	-	-	3.697	-	-	18.4	19.3
rs140494377	7:87587600-87587600	A/G	ABCB1	NM_001348946.2	intron_variant	-	-	-	-	-	-	-	0.490	-	-	0.0	0.0
rs181056046	7:87587610-87587610	A/G	ABCB1	NM_001348946.2	intron_variant	-	-	-	-	-	-	-	0.454	-	-	0.2	0.4
rs530744486	7:87587643-87587643	G/T	ABCB1	NM_001348946.2	intron_variant	-	-	-	-	-	-	-	0.202	-	-	0	0
rs368147858	7:87587706-87587706	T/C	ABCB1	NM_001348946.2	intron_variant	-	-	-	-	-	-	-	6.057	-	-	0	0
rs530823708	7:87587718-87587718	A/C	ABCB1	NM_001348946.2	intron_variant	-	-	-	-	-	-	-	5.231	-	-	0.1	0.1
rs112174094	7:87587744-87587744	A/G	ABCB1	NM_001348946.2	intron_variant	-	-	-	-	-	-	-	1.006	-	-	9.6	9.2
rs1399029554	7:87587812-87587812	T/G	ABCB1	NM_001348946.2	intron_variant	-	-	-	-	-	-	-	0.993	-	-	0.6	0
rs1319768006	7:87587873-87587873	T/A	ABCB1	NM_001348946.2	intron_variant	-	-	-	-	-	-	-	3.443	-	-	0.0	0
rs1818827998	7:87587873-87587873	-/A	ABCB1	NM_001348946.2	intron_variant	-	-	-	-	-	-	-	1.129	-	-	0.0	0
rs35238388	7:87587874-87587877	AAA/-	ABCB1	NM_001348946.2	intron_variant	-	-	-	-	-	-	-	0.625	-	-	0	0
rs35238388	7:87587874-87587876	AA/-	ABCB1	NM_001348946.2	intron_variant	-	-	-	-	-	-	-	0.638	-	-	0	0
rs35238388	7:87587874-87587875	A/-	ABCB1	NM_001348946.2	intron_variant	-	-	-	-	-	-	-	0.629	-	-	0	0
rs112249618	7:87587874-87587874	C/A	ABCB1	NM_001348946.2	intron_variant	-	-	-	-	-	-	-	0.604	-	-	0.0	0
rs35238388	7:87587874-87587874	-/AA	ABCB1	NM_001348946.2	intron_variant	-	-	-	-	-	-	-	0.788	-	-	0.0	0.0
rs35238388	7:87587874-87587874	-/A	ABCB1	NM_001348946.2	intron_variant	-	-	-	-	-	-	-	0.809	-	-	1.0	1.9
rs11763872	7:87587899-87587899	T/C	ABCB1	NM_001348946.2	intron_variant	-	-	-	-	-	-	-	7.717	-	-	47.4	49.8
rs35513721	7:87587947-87587948	T/-	ABCB1	NM_001348946.2	intron_variant	-	-	-	-	-	-	-	1.069	-	-	0	0
rs192176597	7:87588002-87588002	A/G	ABCB1	NM_001348946.2	intron_variant	-	-	-	-	-	-	-	6.953	-	-	0.1	0.1
rs34445246	7:87588156-87588156	-/T	ABCB1	NM_001348946.2	intron_variant	-	-	-	-	-	-	-	0.653	-	-	0.1	0.0
rs34445246	7:87588156-87588157	T/-	ABCB1	NM_001348946.2	intron_variant	-	-	-	-	-	-	-	0.475	-	-	0	0
rs34445246	7:87588156-87588158	TT/-	ABCB1	NM_001348946.2	intron_variant	-	-	-	-	-	-	-	0.508	-	-	0	0
rs755758250	7:87588238-87588238	C/T	ABCB1	NM_001348946.2	intron_variant	-	-	-	-	-	-	-	2.174	-	-	0.0	0
-	7:87588332-87588332	C/G	ABCB1	NM_001348946.2	intron_variant	-	-	-	-	-	-	-	6.330	-	-	0.0	0
rs150129302	7:87588348-87588348	G/A	ABCB1	NM_001348946.2	intron_variant	-	-	-	-	-	-	-	0.709	-	-	0.1	0.0
rs142865435	7:87588728-87588728	G/A	ABCB1	NM_001348946.2	intron_variant	-	-	-	-	-	-	-	0.511	-	-	0.1	0.3
rs768356895	7:87588981-87588981	T/C	ABCB1	NM_001348946.2	intron_variant	-	-	-	-	-	-	-	2.429	-	-	0	0
rs7802773	7:87589031-87589031	A/G	ABCB1	NM_001348946.2	intron_variant	-	-	-	-	-	-	-	0.661	-	-	52.8	48.2
rs1031301012	7:87589038-87589038	G/A	ABCB1	NM_001348946.2	intron_variant	-	-	-	-	-	-	-	0.211	-	-	0.0	0
rs71562756	7:87589389-87589389	C/T	ABCB1	NM_001348946.2	intron_variant	-	-	-	-	-	-	-	2.915	-	-	0.8	0.9
rs148625954	7:87589423-87589423	C/T	ABCB1	NM_001348946.2	intron_variant	-	-	-	-	-	-	-	0.635	-	-	0.3	0.1
rs563669980	7:87589432-87589432	G/A	ABCB1	NM_001348946.2	intron_variant	-	-	-	-	-	-	-	0.006	-	-	0.4	0.3
rs568923618	7:87589445-87589445	T/C	ABCB1	NM_001348946.2	intron_variant	-	-	-	-	-	-	-	7.338	-	-	0	0.0
rs530992977	7:87589615-87589615	C/A	ABCB1	NM_001348946.2	intron_variant	-	-	-	-	-	-	-	0.645	-	-	0.7	0.0
rs749584172	7:87589618-87589618	T/C	ABCB1	NM_001348946.2	intron_variant	-	-	-	-	-	-	-	2.168	-	-	0.1	0
rs150659529	7:87589761-87589761	G/A	ABCB1	NM_001348946.2	intron_variant	-	-	-	-	-	-	-	2.035	-	-	1.1	0.2
rs879332086	7:87589789-87589791	AG/-	ABCB1	NM_001348946.2	intron_variant	-	-	-	-	-	-	-	0.885	-	-	0	0
rs370840500	7:87589805-87589811	GAGAGA/-	ABCB1	NM_001348946.2	intron_variant	-	-	-	-	-	-	-	0.528	-	-	0	0
rs370840500	7:87589805-87589809	GAGA/-	ABCB1	NM_001348946.2	intron_variant	-	-	-	-	-	-	-	0.547	-	-	0	0
rs370840500	7:87589805-87589807	GA/-	ABCB1	NM_001348946.2	intron_variant	-	-	-	-	-	-	-	0.201	-	-	0	0
-	7:87589805-87589807	GA/GAGA	ABCB1	NM_001348946.2	intron_variant	-	-	-	-	-	-	-	-	-	-	0	0
-	7:87589805-87589807	GA/GAGAGA	ABCB1	NM_001348946.2	intron_variant	-	-	-	-	-	-	-	-	-	-	0	0
-	7:87589805-87589807	GA/GAGAGAGA	ABCB1	NM_001348946.2	intron_variant	-	-	-	-	-	-	-	-	-	-	0	0
-	7:87589805-87589807	GA/GAGAGAGAGAGAGA	ABCB1	NM_001348946.2	intron_variant	-	-	-	-	-	-	-	-	-	-	0	0
rs370840500	7:87589805-87589805	-/GA	ABCB1	NM_001348946.2	intron_variant	-	-	-	-	-	-	-	0.276	-	-	2.0	4.0
rs370840500	7:87589805-87589805	-/GAGA	ABCB1	NM_001348946.2	intron_variant	-	-	-	-	-	-	-	0.265	-	-	2.0	4.0
rs370840500	7:87589805-87589805	-/GAGAGA	ABCB1	NM_001348946.2	intron_variant	-	-	-	-	-	-	-	0.254	-	-	2.0	6.5
rs370840500	7:87589805-87589805	-/GAGAGAGAGA	ABCB1	NM_001348946.2	intron_variant	-	-	-	-	-	-	-	0.234	-	-	0.1	1.7
rs370840500	7:87589805-87589805	-/GAGAGAGAGAGAGA	ABCB1	NM_001348946.2	intron_variant	-	-	-	-	-	-	-	0.216	-	-	0	0.0
rs142847127	7:87589849-87589855	GAGAGA/-	ABCB1	NM_001348946.2	intron_variant	-	-	-	-	-	-	-	0.451	-	-	0	0
rs142847127	7:87589849-87589853	GAGA/-	ABCB1	NM_001348946.2	intron_variant	-	-	-	-	-	-	-	0.440	-	-	0	0
rs142847127	7:87589849-87589851	GA/-	ABCB1	NM_001348946.2	intron_variant	-	-	-	-	-	-	-	0.447	-	-	0	0
rs142847127	7:87589849-87589849	-/GA	ABCB1	NM_001348946.2	intron_variant	-	-	-	-	-	-	-	0.618	-	-	1.5	4.2
rs142847127	7:87589849-87589849	-/GAGA	ABCB1	NM_001348946.2	intron_variant	-	-	-	-	-	-	-	0.593	-	-	0	0.0
rs186839196	7:87589913-87589913	A/T	ABCB1	NM_001348946.2	intron_variant	-	-	-	-	-	-	-	8.053	-	-	0.1	0.0
rs774601273	7:87590118-87590118	T/A	ABCB1	NM_001348946.2	intron_variant	-	-	-	-	-	-	-	2.168	-	-	0	0.0
-	7:87590144-87590144	A/G	ABCB1	NM_001348946.2	intron_variant	-	-	-	-	-	-	-	0.398	-	-	0	0
rs13229143	7:87590165-87590165	G/C	ABCB1	NM_001348946.2	intron_variant	-	-	-	-	-	-	-	8.001	-	-	53.8	49.2
rs1403016476	7:87590593-87590593	G/T	ABCB1	NM_001348946.2	intron_variant	-	-	-	-	-	-	-	1.902	-	-	0	0
rs191202697	7:87590600-87590600	G/A	ABCB1	NM_001348946.2	intron_variant	-	-	-	-	-	-	-	1.002	-	-	0.6	0.0
rs1282280908	7:87590841-87590841	-/A	ABCB1	NM_001348946.2	intron_variant	-	-	-	-	-	-	-	0.424	-	-	0.1	0
rs1035766502	7:87590966-87590966	C/G	ABCB1	NM_001348946.2	intron_variant	-	-	-	-	-	-	-	0.128	-	-	0	0
rs12535512	7:87591018-87591018	T/C	ABCB1	NM_001348946.2	intron_variant	-	-	-	-	-	-	-	5.175	-	-	44.1	40.7
rs2188526	7:87591246-87591246	C/T	ABCB1	NM_001348946.2	intron_variant	-	-	-	-	-	-	-	0.199	-	-	50.4	44.6
rs567484859	7:87591535-87591535	C/T	ABCB1	NM_001348946.2	intron_variant	-	-	-	-	-	-	-	0.369	-	-	0.1	0.1
rs3789243	7:87591570-87591570	A/G	ABCB1	NM_001348946.2	intron_variant	-	-	-	-	-	-	-	1.314	-	-	51.7	47.0
rs149278478	7:87591714-87591714	G/A	ABCB1	NM_001348946.2	intron_variant	-	-	-	-	-	-	-	0.447	-	-	0.1	0.6
rs754614076	7:87591734-87591734	C/T	ABCB1	NM_001348946.2	intron_variant	-	-	-	-	-	-	-	0.825	-	-	0	0
rs1858923	7:87591900-87591900	A/G	ABCB1	NM_001348946.2	intron_variant	-	-	-	-	-	-	-	6.838	-	-	50.9	44.6
rs557276681	7:87592111-87592111	C/A	ABCB1	NM_001348946.2	intron_variant	-	-	-	-	-	-	-	0.610	-	-	0.0	0
-	7:87592112-87592112	G/C	ABCB1	NM_001348946.2	intron_variant	-	-	-	-	-	-	-	0.449	-	-	0.0	0
rs56147135	7:87592362-87592362	C/T	ABCB1	NM_001348946.2	intron_variant	-	-	-	-	-	-	-	4.933	-	-	0.1	0.0
rs4728707	7:87592482-87592482	C/A	ABCB1	NM_001348946.2	intron_variant	-	-	-	-	-	-	-	0.938	-	-	0.1	0.0
rs745342826	7:87592647-87592647	A/C	ABCB1	NM_001348946.2	intron_variant	-	-	-	-	-	-	-	0.876	-	-	0	0
rs138870083	7:87592795-87592795	C/T	ABCB1	NM_001348946.2	intron_variant	-	-	-	-	-	-	-	0.153	-	-	0	0.2
rs200950819	7:87592859-87592865	CTAAGA/-	ABCB1	NM_001348946.2	intron_variant	-	-	-	-	-	-	-	4.027	-	-	0	0
-	7:87592864-87592864	G/A	ABCB1	NM_001348946.2	intron_variant	-	-	-	-	-	-	-	0.465	-	-	0.0	0
rs35396007	7:87592928-87592928	-/T	ABCB1	NM_001348946.2	intron_variant	-	-	-	-	-	-	-	2.771	-	-	0.7	0.3
rs35396007	7:87592928-87592928	-/TT	ABCB1	NM_001348946.2	intron_variant	-	-	-	-	-	-	-	2.713	-	-	0.7	2.3
rs35396007	7:87592928-87592928	-/TTT	ABCB1	NM_001348946.2	intron_variant	-	-	-	-	-	-	-	2.667	-	-	0.0	0.0
rs35396007	7:87592928-87592929	T/-	ABCB1	NM_001348946.2	intron_variant	-	-	-	-	-	-	-	1.955	-	-	0	0
-	7:87592928-87592929	T/TT	ABCB1	NM_001348946.2	intron_variant	-	-	-	-	-	-	-	-	-	-	0	0
-	7:87592928-87592929	T/TTT	ABCB1	NM_001348946.2	intron_variant	-	-	-	-	-	-	-	-	-	-	0	0
rs35396007	7:87592928-87592930	TT/-	ABCB1	NM_001348946.2	intron_variant	-	-	-	-	-	-	-	1.936	-	-	0	0
rs113860603	7:87592962-87592962	C/G	ABCB1	NM_001348946.2	intron_variant	-	-	-	-	-	-	-	0.352	-	-	0.1	0.0
rs78234380	7:87593161-87593161	T/A	ABCB1	NM_001348946.2	intron_variant	-	-	-	-	-	-	-	0.903	-	-	3.4	3.9
-	7:87593238-87593238	A/G	ABCB1	NM_001348946.2	intron_variant	-	-	-	-	-	-	-	0.467	-	-	0.1	0
rs143743768	7:87593365-87593366	A/-	ABCB1	NM_001348946.2	intron_variant	-	-	-	-	-	-	-	0.165	-	-	0	0
rs181057372	7:87593408-87593408	C/A	ABCB1	NM_001348946.2	intron_variant	-	-	-	-	-	-	-	0.505	-	-	0.1	0.3
rs551110253	7:87593436-87593436	C/A	ABCB1	NM_001348946.2	intron_variant	-	-	-	-	-	-	-	0.643	-	-	0.3	0.0
rs565842139	7:87594016-87594016	A/G	ABCB1	NM_001348946.2	intron_variant	-	-	-	-	-	-	-	0.796	-	-	0.0	0.0
rs75244085	7:87594375-87594375	C/T	ABCB1	NM_001348946.2	intron_variant	-	-	-	-	-	-	-	0.123	-	-	0.3	1.0
rs117448677	7:87594383-87594383	A/G	ABCB1	NM_001348946.2	intron_variant	-	-	-	-	-	-	-	4.657	-	-	3.2	3.9
rs147644385	7:87594423-87594423	C/T	ABCB1	NM_001348946.2	intron_variant	-	-	-	-	-	-	-	0.875	-	-	0.1	0.0
rs17327747	7:87594647-87594647	C/T	ABCB1	NM_001348946.2	intron_variant	-	-	-	-	-	-	-	8.449	-	-	3.4	3.9
rs1351991517	7:87594707-87594707	G/A	ABCB1	NM_001348946.2	intron_variant	-	-	-	-	-	-	-	1.676	-	-	0.0	0
rs117142455	7:87594715-87594715	G/T	ABCB1	NM_001348946.2	intron_variant	-	-	-	-	-	-	-	0.220	-	-	3.3	3.9
rs187967082	7:87594750-87594750	A/T	ABCB1	NM_001348946.2	intron_variant	-	-	-	-	-	-	-	1.021	-	-	0.0	0.9
-	7:87594846-87594846	A/G	ABCB1	NM_001348946.2	intron_variant	-	-	-	-	-	-	-	6.731	-	-	0.1	0
rs17149792	7:87594935-87594935	C/T	ABCB1	NM_001348946.2	intron_variant	-	-	-	-	-	-	-	4.010	-	-	1.2	2.3
rs2214105	7:87595112-87595112	C/T	ABCB1	NM_001348946.2	intron_variant	-	-	-	-	-	-	-	0.006	-	-	3.3	3.9
rs2214104	7:87595113-87595113	A/G	ABCB1	NM_001348946.2	intron_variant	-	-	-	-	-	-	-	0.109	-	-	3.4	3.9
rs1024591051	7:87595138-87595138	G/C	ABCB1	NM_001348946.2	intron_variant	-	-	-	-	-	-	-	0.867	-	-	0.0	0
rs763985537	7:87595189-87595191	AT/-	ABCB1	NM_001348946.2	intron_variant	-	-	-	-	-	-	-	8.421	-	-	0	0
rs28381817	7:87595264-87595264	T/C	ABCB1	NM_001348946.2	intron_variant	-	-	-	-	-	-	-	1.989	-	-	4.7	7.1
rs1016528058	7:87595278-87595278	G/A	ABCB1	NM_001348946.2	intron_variant	-	-	-	-	-	-	-	8.052	-	-	0.0	0
rs1488249711	7:87595336-87595336	G/T	ABCB1	NM_001348946.2	intron_variant	-	-	-	-	-	-	-	0.577	-	-	0	0
rs28381816	7:87595367-87595367	G/A	ABCB1	NM_001348946.2	intron_variant	-	-	-	-	-	-	-	0.173	-	-	0.1	0.0
rs934200451	7:87595445-87595445	G/A	ABCB1	NM_001348946.2	intron_variant	-	-	-	-	-	-	-	1.700	-	-	0.0	0
rs753863128	7:87595446-87595446	C/T	ABCB1	NM_001348946.2	intron_variant	-	-	-	-	-	-	-	5.704	-	-	0.0	0
rs2188525	7:87595456-87595456	C/A	ABCB1	NM_001348946.2	intron_variant	-	-	-	-	-	-	-	0.366	-	-	3.3	3.9
rs2235075	7:87595609-87595609	A/G	ABCB1	NM_001348946.2	intron_variant	-	-	-	-	-	-	-	3.763	-	-	1.1	0.4
rs2214103	7:87595632-87595632	C/G	ABCB1	NM_001348946.2	intron_variant	-	-	-	-	-	-	-	2.594	-	-	3.4	3.9
rs2235074,COSV55954081	7:87595730-87595730	G/A	ABCB1	NM_001348946.2	intron_variant	-	-	-	-	-	-	-	2.828	-	-	4.1	4.0
rs58898486	7:87595890-87595890	G/T	ABCB1	NM_001348946.2	intron_variant	-	-	-	-	-	-	-	0.045	-	-	0.5	0.8
rs1008384310	7:87596154-87596154	G/A	ABCB1	NM_001348946.2	intron_variant	-	-	-	-	-	-	-	0.692	-	-	0.1	0
rs747464329	7:87596525-87596525	C/T	ABCB1	NM_001348946.2	intron_variant	-	-	-	-	-	-	-	9.004	-	-	0	0
rs28381814	7:87596610-87596611	G/-	ABCB1	NM_001348946.2	intron_variant	-	-	-	-	-	-	-	0.204	-	-	0	0
-	7:87596773-87596773	G/A	ABCB1	NM_001348946.2	intron_variant	-	-	-	-	-	-	-	18.73	-	-	0.0	0
rs571434258	7:87597069-87597069	C/T	ABCB1	NM_001348946.2	intron_variant	-	-	-	-	-	-	-	0.666	-	-	0.0	0.1
rs1040330517	7:87597070-87597070	G/A	ABCB1	NM_001348946.2	intron_variant	-	-	-	-	-	-	-	0.050	-	-	0	0
rs186440311	7:87597348-87597348	A/G	ABCB1	NM_001348946.2	intron_variant	-	-	-	-	-	-	-	4.208	-	-	0.1	0.7
rs17327942	7:87597374-87597374	A/G	ABCB1	NM_001348946.2	intron_variant	-	-	-	-	-	-	-	3.607	-	-	1.7	2.1
rs950524499	7:87597532-87597532	A/T	ABCB1	NM_001348946.2	intron_variant	-	-	-	-	-	-	-	1.033	-	-	0	0
rs766138094	7:87597706-87597706	C/T	ABCB1	NM_001348946.2	intron_variant	-	-	-	-	-	-	-	5.078	-	-	0.0	0.1
rs774200475	7:87597708-87597708	T/A	ABCB1	NM_001348946.2	intron_variant	-	-	-	-	-	-	-	12.05	-	-	0.0	0.1
rs536693649	7:87597861-87597861	T/C	ABCB1	NM_001348946.2	intron_variant	-	-	-	-	-	-	-	6.959	-	-	0.1	0.4
-	7:87597865-87597865	T/C	ABCB1	NM_001348946.2	intron_variant	-	-	-	-	-	-	-	6.048	-	-	0.1	0
rs183335928	7:87597930-87597930	A/G	ABCB1	NM_001348946.2	intron_variant	-	-	-	-	-	-	-	1.287	-	-	2.4	0.2
rs1819284061	7:87598130-87598133	TTA/-	ABCB1	NM_001348946.2	intron_variant	-	-	-	-	-	-	-	-	-	-	0	0
rs28381810	7:87598217-87598217	T/C	ABCB1	NM_001348946.2	intron_variant	-	-	-	-	-	-	-	0.805	-	-	0.1	0.8
rs28381809	7:87598327-87598327	C/T	ABCB1	NM_001348946.2	intron_variant	-	-	-	-	-	-	-	0.349	-	-	0.1	0.0
rs151275868	7:87598951-87598951	G/A	ABCB1	NM_001348946.2	intron_variant	-	-	-	-	-	-	-	6.545	-	-	1.4	1.0
rs184240913	7:87599254-87599254	A/G	ABCB1	NM_001348946.2	intron_variant	-	-	-	-	-	-	-	5.535	-	-	0.1	0.4
rs560838462	7:87599278-87599278	A/G	ABCB1	NM_001348946.2	intron_variant	-	-	-	-	-	-	-	5.623	-	-	0.2	0
rs760454372	7:87599422-87599422	T/C	ABCB1	NM_001348946.2	intron_variant	-	-	-	-	-	-	-	12.83	-	-	0.2	0
rs1012471487	7:87599656-87599656	C/A	ABCB1	NM_001348946.2	intron_variant	-	-	-	-	-	-	-	4.310	-	-	0.0	0
rs2888599	7:87599709-87599709	C/T	ABCB1	NM_001348946.2	intron_variant	-	-	-	-	-	-	-	1.910	-	-	3.3	3.9
rs9282564,COSV55944435	7:87600124-87600124	T/C	ABCB1	NM_001348946.2	missense_variant	21	N/D	tolerated_low_confidence(0.17)	benign(0.003)	0.090297	0	-	1.039	likely_benign	0.0588	11.0	8.1
rs2214102	7:87600185-87600185	T/C	ABCB1	NM_001348946.2	5_prime_UTR_variant	-	-	-	-	-	-	-	7.041	-	-	89.0	90.7
rs3214119	7:87600263-87600264	C/-	ABCB1	NM_001348946.2	intron_variant	-	-	-	-	-	-	-	1.809	-	-	0	0
-	7:87600290-87600290	G/A	ABCB1	NM_001348946.2	intron_variant	-	-	-	-	-	-	-	4.797	-	-	0.1	0
rs533908080	7:87600380-87600380	C/T	ABCB1	NM_001348946.2	intron_variant	-	-	-	-	-	-	-	5.167	-	-	0.1	0
rs750912125	7:87600381-87600381	G/A	ABCB1	NM_001348946.2	intron_variant	-	-	-	-	-	-	-	8.742	-	-	0	0
rs766618293	7:87600467-87600467	C/T	ABCB1	NM_001348946.2	intron_variant	-	-	-	-	-	-	-	6.900	-	-	0.0	0
rs3213619	7:87600877-87600877	A/G	ABCB1	NM_001348946.2	5_prime_UTR_variant	-	-	-	-	-	-	-	10.05	-	-	3.2	3.9
rs34762047	7:87601301-87601301	G/A	ABCB1	NM_001348946.2	upstream_gene_variant	-	-	-	-	-	-	-	0.695	-	-	0.2	0.3
rs138442576	7:87601574-87601574	C/T	ABCB1	NM_001348946.2	upstream_gene_variant	-	-	-	-	-	-	-	3.414	-	-	0.1	0.2
rs773603212	7:87601591-87601601	ATTTCCTTCC/-	ABCB1	NM_001348946.2	upstream_gene_variant	-	-	-	-	-	-	-	2.843	-	-	0	0
rs565016520	7:87601596-87601596	C/T	ABCB1	NM_001348946.2	upstream_gene_variant	-	-	-	-	-	-	-	1.223	-	-	0.6	0.1
-	7:87601718-87601718	C/T	ABCB1	NM_001348946.2	upstream_gene_variant	-	-	-	-	-	-	-	0.027	-	-	0	0
rs763362206	7:87601739-87601739	A/T	ABCB1	NM_001348946.2	upstream_gene_variant	-	-	-	-	-	-	-	0.340	-	-	0	0
-	7:87601889-87601889	A/C	ABCB1	NM_001348946.2	upstream_gene_variant	-	-	-	-	-	-	-	4.084	-	-	0.0	0
rs28746504	7:87602095-87602095	A/G	ABCB1	NM_001348946.2	upstream_gene_variant	-	-	-	-	-	-	-	0.659	-	-	2.5	3.9
rs1407098955	7:87602143-87602143	G/A	ABCB1	NM_001348946.2	upstream_gene_variant	-	-	-	-	-	-	-	0.969	-	-	0	0
rs185837535	7:87602151-87602151	G/T	ABCB1	NM_001348946.2	upstream_gene_variant	-	-	-	-	-	-	-	2.641	-	-	0.0	0.6
rs1487778309	7:87602155-87602155	G/A	ABCB1	NM_001348946.2	upstream_gene_variant	-	-	-	-	-	-	-	0.160	-	-	0.0	0
rs544401610	7:87602218-87602218	C/T	ABCB1	NM_001348946.2	upstream_gene_variant	-	-	-	-	-	-	-	2.804	-	-	0.4	0.3
rs28381797	7:87602235-87602235	C/T	ABCB1	NM_001348946.2	upstream_gene_variant	-	-	-	-	-	-	-	0.846	-	-	3.2	3.9
rs191072244	7:87602245-87602245	G/A	ABCB1	NM_001348946.2	upstream_gene_variant	-	-	-	-	-	-	-	0.546	-	-	0.6	0.0
rs548103377	7:87602272-87602272	C/T	ABCB1	NM_001348946.2	upstream_gene_variant	-	-	-	-	-	-	-	1.737	-	-	0	0.1
rs936047147	7:87602286-87602286	C/T	ABCB1	NM_001348946.2	upstream_gene_variant	-	-	-	-	-	-	-	0.878	-	-	0	0
rs59849542	7:87602292-87602292	-/T	ABCB1	NM_001348946.2	upstream_gene_variant	-	-	-	-	-	-	-	1.022	-	-	8.2	12.8
rs59849542	7:87602292-87602292	-/TT	ABCB1	NM_001348946.2	upstream_gene_variant	-	-	-	-	-	-	-	1.001	-	-	1.1	0
rs59849542	7:87602292-87602292	-/TTT	ABCB1	NM_001348946.2	upstream_gene_variant	-	-	-	-	-	-	-	0.981	-	-	0.1	0
rs59849542	7:87602292-87602293	T/-	ABCB1	NM_001348946.2	upstream_gene_variant	-	-	-	-	-	-	-	0.114	-	-	0	0
rs59849542	7:87602292-87602294	TT/-	ABCB1	NM_001348946.2	upstream_gene_variant	-	-	-	-	-	-	-	1.358	-	-	0	0
rs59849542	7:87602292-87602295	TTT/-	ABCB1	NM_001348946.2	upstream_gene_variant	-	-	-	-	-	-	-	1.331	-	-	0	0
rs59849542	7:87602292-87602298	TTTTTT/-	ABCB1	NM_001348946.2	upstream_gene_variant	-	-	-	-	-	-	-	1.304	-	-	0	0
rs59849542	7:87602292-87602299	TTTTTTT/-	ABCB1	NM_001348946.2	upstream_gene_variant	-	-	-	-	-	-	-	1.280	-	-	0	0
-	7:87602292-87602299	TTTTTTT/TTTTTT	ABCB1	NM_001348946.2	upstream_gene_variant	-	-	-	-	-	-	-	-	-	-	0	0
-	7:87602292-87602299	TTTTTTT/TTTTTTTT	ABCB1	NM_001348946.2	upstream_gene_variant	-	-	-	-	-	-	-	-	-	-	0	0
rs59849542	7:87602292-87602300	TTTTTTTT/-	ABCB1	NM_001348946.2	upstream_gene_variant	-	-	-	-	-	-	-	1.264	-	-	0	0
rs59849542	7:87602292-87602302	TTTTTTTTTT/-	ABCB1	NM_001348946.2	upstream_gene_variant	-	-	-	-	-	-	-	2.450	-	-	0	0
-	7:87602556-87602556	A/T	ABCB1	NM_001348946.2	upstream_gene_variant	-	-	-	-	-	-	-	0.099	-	-	0.1	0
rs983011314	7:87603811-87603811	C/T	ABCB1	NM_001348946.2	upstream_gene_variant	-	-	-	-	-	-	-	0.026	-	-	0	0
rs4728709	7:87604286-87604286	G/A	ABCB1	NM_001348946.2	upstream_gene_variant	-	-	-	-	-	-	-	7.410	-	-	4.3	6.2
rs1423354837	7:87604522-87604549	TGATAGGGGATATTAAATGACTGTACT/-	ABCB1	NM_001348946.2	upstream_gene_variant	-	-	-	-	-	-	-	3.106	-	-	0	0
rs73705272	7:87604644-87604644	C/T	ABCB1	NM_001348946.2	upstream_gene_variant	-	-	-	-	-	-	-	0.020	-	-	0.1	0.0
rs17149810	7:87604673-87604673	C/T	ABCB1	NM_001348946.2	upstream_gene_variant	-	-	-	-	-	-	-	2.715	-	-	4.4	6.2
rs4148732	7:87604733-87604733	T/C	ABCB1	NM_001348946.2	upstream_gene_variant	-	-	-	-	-	-	-	13.59	-	-	10.3	11.4
rs576896371	7:87604821-87604821	A/G	ABCB1	NM_001348946.2	upstream_gene_variant	-	-	-	-	-	-	-	4.764	-	-	0.1	0
rs1050151490	7:87604986-87604986	A/G	ABCB1	NM_001348946.2	upstream_gene_variant	-	-	-	-	-	-	-	6.047	-	-	0.1	0
rs1041189112	7:87605135-87605135	T/C	ABCB1	NM_001348946.2	upstream_gene_variant	-	-	-	-	-	-	-	1.388	-	-	0.1	0
rs144716718	7:87605430-87605430	A/G	ABCB1	NM_001348946.2	upstream_gene_variant	-	-	-	-	-	-	-	0.248	-	-	3.0	3.9
-	7:87605449-87605449	T/C	ABCB1	NM_001348946.2	upstream_gene_variant	-	-	-	-	-	-	-	3.473	-	-	0	0
rs138590356	7:87605515-87605515	A/G	ABCB1	NM_001348946.2	upstream_gene_variant	-	-	-	-	-	-	-	3.677	-	-	0.5	1.5
rs965964908	7:87605651-87605651	G/C	ABCB1	NM_001348946.2	upstream_gene_variant	-	-	-	-	-	-	-	0.896	-	-	0	0
rs17328198	7:87605686-87605686	A/C	ABCB1	NM_001348946.2	upstream_gene_variant	-	-	-	-	-	-	-	0.375	-	-	3.3	3.9
rs556103833	7:87605734-87605734	T/G	ABCB1	NM_001348946.2	upstream_gene_variant	-	-	-	-	-	-	-	4.192	-	-	0.0	0.4

## Sheet: ABCG2
Existing_variation	Location	UPLOADED_ALLELE	SYMBOL	MANE_SELECT	Consequence	Protein_position	Amino_acids	SIFT	PolyPhen	LRT_score	MutationAssessor_score	PROVEAN_score	CADD_PHRED	am_class	am_pathogenicity	AF_Shetland (%)	AF_Orkney (%)	AF_1000G_European_populations (%)
rs141215323	4:88085309-88085309	G/A	ABCG2	NM_004827.3	downstream_gene_variant	-	-	-	-	-	-	-	0.882	-	-	0.1	0	0.2
rs552918593	4:88085357-88085357	C/T	ABCG2	NM_004827.3	downstream_gene_variant	-	-	-	-	-	-	-	3.829	-	-	0.3	0	0
-	4:88085494-88085494	C/T	ABCG2	NM_004827.3	downstream_gene_variant	-	-	-	-	-	-	-	1.612	-	-	0.2	0	0
rs1170591399	4:88085512-88085512	C/A	ABCG2	NM_004827.3	downstream_gene_variant	-	-	-	-	-	-	-	4.748	-	-	0	0.0	0
-	4:88085584-88085584	C/T	ABCG2	NM_004827.3	downstream_gene_variant	-	-	-	-	-	-	-	1.693	-	-	0.1	0	0
rs189325648	4:88085714-88085714	C/G	ABCG2	NM_004827.3	downstream_gene_variant	-	-	-	-	-	-	-	1.120	-	-	0	0.1	0.2
rs10681534	4:88085879-88085879	-/CTG	ABCG2	NM_004827.3	downstream_gene_variant	-	-	-	-	-	-	-	0.685	-	-	44.8	48.1	51.3
rs58693775	4:88085883-88085883	T/C	ABCG2	NM_004827.3	downstream_gene_variant	-	-	-	-	-	-	-	3.705	-	-	44.8	48.1	51.3
-	4:88086001-88086001	G/A	ABCG2	NM_004827.3	downstream_gene_variant	-	-	-	-	-	-	-	0.547	-	-	0	0.0	0
rs143163394	4:88086478-88086478	A/T	ABCG2	NM_004827.3	downstream_gene_variant	-	-	-	-	-	-	-	5.331	-	-	0.3	0	0.3
rs770554081	4:88086481-88086481	A/G	ABCG2	NM_004827.3	downstream_gene_variant	-	-	-	-	-	-	-	0.689	-	-	0	0.3	0
-	4:88086511-88086513	TT/-	ABCG2	NM_004827.3	downstream_gene_variant	-	-	-	-	-	-	-	-	-	-	0	0	0
rs2725270	4:88086769-88086769	C/A	ABCG2	NM_004827.3	downstream_gene_variant	-	-	-	-	-	-	-	1.232	-	-	40.5	45.8	48.0
rs142037027	4:88087243-88087243	A/G	ABCG2	NM_004827.3	downstream_gene_variant	-	-	-	-	-	-	-	1.963	-	-	1.4	2.5	1.6
rs17013810	4:88087354-88087354	A/G	ABCG2	NM_004827.3	downstream_gene_variant	-	-	-	-	-	-	-	2.190	-	-	0	0.1	1.5
rs192575920	4:88087527-88087527	T/C	ABCG2	NM_004827.3	downstream_gene_variant	-	-	-	-	-	-	-	0.498	-	-	0.2	0.1	0.3
rs1721458034	4:88087681-88087681	G/A	ABCG2	NM_004827.3	downstream_gene_variant	-	-	-	-	-	-	-	1.364	-	-	0.1	0	0
rs2725269	4:88087854-88087854	C/T	ABCG2	NM_004827.3	downstream_gene_variant	-	-	-	-	-	-	-	1.770	-	-	40.4	39.9	46.1
rs752003727	4:88087883-88087887	AAAA/-	ABCG2	NM_004827.3	downstream_gene_variant	-	-	-	-	-	-	-	0.499	-	-	0	0	0
-	4:88087883-88087886	AAA/AAAAA	ABCG2	NM_004827.3	downstream_gene_variant	-	-	-	-	-	-	-	-	-	-	0	0	0
-	4:88087883-88087886	AAA/AAAA	ABCG2	NM_004827.3	downstream_gene_variant	-	-	-	-	-	-	-	-	-	-	0	0	0
-	4:88087883-88087886	AAA/AA	ABCG2	NM_004827.3	downstream_gene_variant	-	-	-	-	-	-	-	-	-	-	0	0	0
rs752003727	4:88087883-88087886	AAA/-	ABCG2	NM_004827.3	downstream_gene_variant	-	-	-	-	-	-	-	0.508	-	-	0	0	0
rs752003727	4:88087883-88087885	AA/-	ABCG2	NM_004827.3	downstream_gene_variant	-	-	-	-	-	-	-	0.518	-	-	0	0	0
-	4:88087883-88087884	A/AA	ABCG2	NM_004827.3	downstream_gene_variant	-	-	-	-	-	-	-	-	-	-	0	0	0
rs752003727	4:88087883-88087884	A/-	ABCG2	NM_004827.3	downstream_gene_variant	-	-	-	-	-	-	-	0.532	-	-	0	0	0
rs752003727	4:88087883-88087883	-/AAA	ABCG2	NM_004827.3	downstream_gene_variant	-	-	-	-	-	-	-	0.748	-	-	0	0.1	0
rs752003727	4:88087883-88087883	-/AA	ABCG2	NM_004827.3	downstream_gene_variant	-	-	-	-	-	-	-	0.763	-	-	3.8	2.5	7.2
rs752003727	4:88087883-88087883	-/A	ABCG2	NM_004827.3	downstream_gene_variant	-	-	-	-	-	-	-	0.779	-	-	3.8	4.0	2.8
rs769084921	4:88088155-88088155	T/C	ABCG2	NM_004827.3	downstream_gene_variant	-	-	-	-	-	-	-	3.973	-	-	0.1	0	0
rs1389297666	4:88088331-88088331	G/A	ABCG2	NM_004827.3	downstream_gene_variant	-	-	-	-	-	-	-	2.063	-	-	0	0.2	0
rs781496353	4:88088527-88088530	AAA/-	ABCG2	NM_004827.3	downstream_gene_variant	-	-	-	-	-	-	-	0.659	-	-	0	0	0
rs781496353	4:88088527-88088528	A/-	ABCG2	NM_004827.3	downstream_gene_variant	-	-	-	-	-	-	-	0.646	-	-	0	0	0
rs781496353	4:88088527-88088527	-/A	ABCG2	NM_004827.3	downstream_gene_variant	-	-	-	-	-	-	-	1.025	-	-	0.6	0.8	0.2
rs139472309	4:88088671-88088671	A/C	ABCG2	NM_004827.3	downstream_gene_variant	-	-	-	-	-	-	-	0.444	-	-	0	0.2	0.1
rs1039749690	4:88088755-88088755	-/A	ABCG2	NM_004827.3	downstream_gene_variant	-	-	-	-	-	-	-	1.394	-	-	0	0.1	0.1
rs181947804	4:88088975-88088975	A/C	ABCG2	NM_004827.3	downstream_gene_variant	-	-	-	-	-	-	-	2.936	-	-	0	0.1	0.1
rs35500588	4:88089194-88089194	-/T	ABCG2	NM_004827.3	downstream_gene_variant	-	-	-	-	-	-	-	0.979	-	-	0	0.1	0.0
rs35500588	4:88089194-88089195	T/-	ABCG2	NM_004827.3	downstream_gene_variant	-	-	-	-	-	-	-	0.633	-	-	0	0	0
rs181072160	4:88089304-88089304	A/C	ABCG2	NM_004827.3	downstream_gene_variant	-	-	-	-	-	-	-	8.717	-	-	0	0.0	0.1
rs9992204	4:88089343-88089343	A/T	ABCG2	NM_004827.3	downstream_gene_variant	-	-	-	-	-	-	-	0.809	-	-	4.3	0.8	3.2
rs199819831	4:88089515-88089515	-/AT	ABCG2	NM_004827.3	downstream_gene_variant	-	-	-	-	-	-	-	4.175	-	-	0	0.0	0.0
rs200950375	4:88089525-88089525	-/A	ABCG2	NM_004827.3	downstream_gene_variant	-	-	-	-	-	-	-	1.128	-	-	8.1	4.8	4.5
rs112137022	4:88089527-88089527	T/A	ABCG2	NM_004827.3	downstream_gene_variant	-	-	-	-	-	-	-	1.783	-	-	8.1	4.8	4.5
rs148423097	4:88089527-88089527	-/A	ABCG2	NM_004827.3	downstream_gene_variant	-	-	-	-	-	-	-	0.820	-	-	1.7	43.0	42.8
rs142474948	4:88089748-88089748	A/G	ABCG2	NM_004827.3	downstream_gene_variant	-	-	-	-	-	-	-	0.758	-	-	0	0.1	1.6
rs2725268	4:88089831-88089831	A/G	ABCG2	NM_004827.3	downstream_gene_variant	-	-	-	-	-	-	-	0.662	-	-	41.1	37.1	47.3
rs57351915	4:88089976-88089978	AA/-	ABCG2	NM_004827.3	downstream_gene_variant	-	-	-	-	-	-	-	2.211	-	-	0	0	0
rs57351915	4:88089976-88089977	A/-	ABCG2	NM_004827.3	downstream_gene_variant	-	-	-	-	-	-	-	2.243	-	-	0	0	0
rs57351915	4:88089976-88089976	-/A	ABCG2	NM_004827.3	downstream_gene_variant	-	-	-	-	-	-	-	2.774	-	-	0	0.2	0.0
rs2110161139	4:88090027-88090027	C/T	ABCG2	NM_004827.3	downstream_gene_variant	-	-	-	-	-	-	-	1.078	-	-	0	0.3	0
rs1182889497	4:88090029-88090029	T/C	ABCG2	NM_004827.3	downstream_gene_variant	-	-	-	-	-	-	-	0.864	-	-	0	0.3	0
-	4:88090030-88090030	-/CG	ABCG2	NM_004827.3	downstream_gene_variant	-	-	-	-	-	-	-	-	-	-	0	0.3	0
rs1721546767	4:88090031-88090031	A/G	ABCG2	NM_004827.3	downstream_gene_variant	-	-	-	-	-	-	-	2.991	-	-	0	0.3	0
-	4:88090032-88090032	C/G	ABCG2	NM_004827.3	downstream_gene_variant	-	-	-	-	-	-	-	1.406	-	-	0	0.3	0
rs563759590	4:88090100-88090100	G/A	ABCG2	NM_004827.3	downstream_gene_variant	-	-	-	-	-	-	-	0.766	-	-	0	0.3	0.3
rs1425781184	4:88090104-88090104	C/T	ABCG2	NM_004827.3	downstream_gene_variant	-	-	-	-	-	-	-	0.285	-	-	0	0.3	0.3
rs1415154800	4:88090105-88090105	A/C	ABCG2	NM_004827.3	downstream_gene_variant	-	-	-	-	-	-	-	0.174	-	-	0	0.3	0.3
rs1175580749	4:88090106-88090106	C/T	ABCG2	NM_004827.3	downstream_gene_variant	-	-	-	-	-	-	-	1.945	-	-	0	0.1	0
-	4:88090136-88090145	AAAAAAAAA/-	ABCG2	NM_004827.3	downstream_gene_variant	-	-	-	-	-	-	-	-	-	-	0	0	0
rs58830217	4:88090136-88090137	A/-	ABCG2	NM_004827.3	downstream_gene_variant	-	-	-	-	-	-	-	1.130	-	-	0	0	0
rs1429654457	4:88090136-88090136	C/A	ABCG2	NM_004827.3	downstream_gene_variant	-	-	-	-	-	-	-	1.722	-	-	0.1	0	0
rs58830217	4:88090136-88090136	-/AAAA	ABCG2	NM_004827.3	downstream_gene_variant	-	-	-	-	-	-	-	1.573	-	-	0.1	0	0
rs58830217	4:88090136-88090136	-/AA	ABCG2	NM_004827.3	downstream_gene_variant	-	-	-	-	-	-	-	1.635	-	-	0.1	0.5	0.1
rs58830217	4:88090136-88090136	-/A	ABCG2	NM_004827.3	downstream_gene_variant	-	-	-	-	-	-	-	1.666	-	-	0.3	2.9	0.1
rs1419374930	4:88090487-88090487	A/C	ABCG2	NM_004827.3	3_prime_UTR_variant	-	-	-	-	-	-	-	3.862	-	-	0.1	0	0
rs145123789	4:88090648-88090648	G/A	ABCG2	NM_004827.3	3_prime_UTR_variant	-	-	-	-	-	-	-	0.284	-	-	0.2	0	0.0
rs867410008	4:88091042-88091042	G/A	ABCG2	NM_004827.3	3_prime_UTR_variant	-	-	-	-	-	-	-	1.276	-	-	0	0.0	0
rs1448784	4:88091168-88091168	A/G	ABCG2	NM_004827.3	3_prime_UTR_variant	-	-	-	-	-	-	-	2.044	-	-	0.5	0.2	1.6
-	4:88091409-88091409	G/T	ABCG2	NM_004827.3	3_prime_UTR_variant	-	-	-	-	-	-	-	1.436	-	-	0	0.0	0
rs749004062	4:88091549-88091549	C/T	ABCG2	NM_004827.3	3_prime_UTR_variant	-	-	-	-	-	-	-	0.006	-	-	0.2	0	0
rs748593987	4:88091763-88091763	A/G	ABCG2	NM_004827.3	3_prime_UTR_variant	-	-	-	-	-	-	-	1.906	-	-	0	0.2	0
rs1721678761	4:88092192-88092192	-/T	ABCG2	NM_004827.3	3_prime_UTR_variant	-	-	-	-	-	-	-	-	-	-	0	0.0	0
rs34783571,CM057862,COSV52946855	4:88092344-88092344	C/T	ABCG2	NM_004827.3	missense_variant	620	D/N	deleterious(0.05)	benign(0.056)	0.018906	1.72	-3.33	20.2	likely_benign	0.1215	0.2	0	0.4
-	4:88092887-88092887	A/C	ABCG2	NM_004827.3	intron_variant	-	-	-	-	-	-	-	7.492	-	-	0	0.3	0
rs1393337331	4:88093000-88093000	T/A	ABCG2	NM_004827.3	intron_variant	-	-	-	-	-	-	-	1.110	-	-	0	0.1	0
rs148899268	4:88093227-88093227	C/T	ABCG2	NM_004827.3	intron_variant	-	-	-	-	-	-	-	0.812	-	-	0.2	0.4	1.3
rs2622616	4:88093377-88093377	A/G	ABCG2	NM_004827.3	intron_variant	-	-	-	-	-	-	-	0.159	-	-	94.8	95.3	95.2
rs10533191	4:88093503-88093514	AAAAAAAAAAA/-	ABCG2	NM_004827.3	intron_variant	-	-	-	-	-	-	-	0.789	-	-	0	0	0
rs10533191	4:88093503-88093506	AAA/-	ABCG2	NM_004827.3	intron_variant	-	-	-	-	-	-	-	0.642	-	-	0	0	0
-	4:88093503-88093505	AA/A	ABCG2	NM_004827.3	intron_variant	-	-	-	-	-	-	-	-	-	-	0	0	0
rs10533191	4:88093503-88093505	AA/-	ABCG2	NM_004827.3	intron_variant	-	-	-	-	-	-	-	0.652	-	-	0	0	0
rs10533191	4:88093503-88093504	A/-	ABCG2	NM_004827.3	intron_variant	-	-	-	-	-	-	-	0.666	-	-	0	0	0
rs184412283	4:88093759-88093759	G/C	ABCG2	NM_004827.3	intron_variant	-	-	-	-	-	-	-	2.217	-	-	0	0.0	0.0
rs4148160	4:88093938-88093938	C/T	ABCG2	NM_004827.3	intron_variant	-	-	-	-	-	-	-	3.231	-	-	33.5	39.9	40.8
rs1034178412	4:88093976-88093976	G/A	ABCG2	NM_004827.3	intron_variant	-	-	-	-	-	-	-	0.758	-	-	0.9	0	0
rs4148159	4:88094011-88094011	A/T	ABCG2	NM_004827.3	intron_variant	-	-	-	-	-	-	-	8.035	-	-	0.9	2.6	2.3
rs1032438353	4:88094028-88094028	C/T	ABCG2	NM_004827.3	intron_variant	-	-	-	-	-	-	-	0.934	-	-	0	0.0	0
rs72554045	4:88094029-88094029	G/A	ABCG2	NM_004827.3	intron_variant	-	-	-	-	-	-	-	0.676	-	-	0.3	0.4	0.3
rs141821335	4:88094183-88094183	C/T	ABCG2	NM_004827.3	intron_variant	-	-	-	-	-	-	-	0.170	-	-	1.7	0.7	0.4
rs2231165,COSV52946301	4:88094467-88094467	G/A	ABCG2	NM_004827.3	intron_variant	-	-	-	-	-	-	-	0.213	-	-	0.9	2.6	2.1
rs1057201130	4:88094503-88094503	T/A	ABCG2	NM_004827.3	intron_variant	-	-	-	-	-	-	-	6.787	-	-	0	0.1	0
rs2231164,COSV52945527	4:88094705-88094705	C/T	ABCG2	NM_004827.3	intron_variant	-	-	-	-	-	-	-	10.02	-	-	87.0	88.9	87.3
rs2725267	4:88095023-88095023	G/A	ABCG2	NM_004827.3	intron_variant	-	-	-	-	-	-	-	0.043	-	-	94.6	96.1	94.4
-	4:88095169-88095169	T/A	ABCG2	NM_004827.3	intron_variant	-	-	-	-	-	-	-	1.596	-	-	0	0.0	0
rs75950430	4:88095372-88095372	C/G	ABCG2	NM_004827.3	intron_variant	-	-	-	-	-	-	-	0.008	-	-	0	0.0	0
rs200894058,CM138479	4:88095543-88095543	T/G	ABCG2	NM_004827.3	missense_variant	572	S/R	deleterious(0)	probably_damaging(0.99)	0.000000	-	-4.28	27.4	likely_pathogenic	0.9978	0	0.1	0
rs2231162,COSV52945539	4:88095630-88095630	A/G	ABCG2	NM_004827.3	intron_variant	-	-	-	-	-	-	-	5.900	-	-	94.6	96.2	95.1
rs535259614	4:88095867-88095867	G/A	ABCG2	NM_004827.3	intron_variant	-	-	-	-	-	-	-	2.281	-	-	0	0.1	0.0
rs954998424	4:88096446-88096446	T/C	ABCG2	NM_004827.3	intron_variant	-	-	-	-	-	-	-	0.042	-	-	0	0.3	0
rs182661739	4:88096636-88096636	T/C	ABCG2	NM_004827.3	intron_variant	-	-	-	-	-	-	-	1.112	-	-	0.8	0	0.2
rs767791477	4:88096650-88096650	A/G	ABCG2	NM_004827.3	intron_variant	-	-	-	-	-	-	-	1.100	-	-	0.2	0.1	0
rs4148164	4:88096750-88096751	A/-	ABCG2	NM_004827.3	intron_variant	-	-	-	-	-	-	-	2.232	-	-	0	0	0
rs4148164	4:88096750-88096750	-/A	ABCG2	NM_004827.3	intron_variant	-	-	-	-	-	-	-	4.686	-	-	0	1.2	0.0
rs577292152	4:88096751-88096751	A/T	ABCG2	NM_004827.3	intron_variant	-	-	-	-	-	-	-	5.602	-	-	0.3	0	0.1
-	4:88096814-88096814	T/C	ABCG2	NM_004827.3	intron_variant	-	-	-	-	-	-	-	3.086	-	-	0.2	0	0
rs775483260	4:88097004-88097004	T/C	ABCG2	NM_004827.3	intron_variant	-	-	-	-	-	-	-	3.151	-	-	0	0.1	0
rs186728435	4:88097039-88097039	A/T	ABCG2	NM_004827.3	intron_variant	-	-	-	-	-	-	-	3.019	-	-	0.5	0	0.1
rs4148163	4:88097047-88097048	A/-	ABCG2	NM_004827.3	intron_variant	-	-	-	-	-	-	-	0.432	-	-	0	0	0
rs4148163	4:88097047-88097047	-/A	ABCG2	NM_004827.3	intron_variant	-	-	-	-	-	-	-	0.929	-	-	0.1	0.1	0.2
rs766765703	4:88097321-88097321	T/C	ABCG2	NM_004827.3	intron_variant	-	-	-	-	-	-	-	0.733	-	-	0	0.0	0
rs185208416	4:88097407-88097407	A/G	ABCG2	NM_004827.3	intron_variant	-	-	-	-	-	-	-	0.082	-	-	0	0.5	0.3
rs2231157,COSV52945544	4:88097413-88097413	A/G	ABCG2	NM_004827.3	intron_variant	-	-	-	-	-	-	-	0.471	-	-	50.3	44.0	43.8
rs754275588	4:88097610-88097614	AGTC/-	ABCG2	NM_004827.3	splice_region_variant,splice_polypyrimidine_tract_variant,intron_variant	-	-	-	-	-	-	-	5.413	-	-	0	0	0
rs45612238	4:88097767-88097767	T/C	ABCG2	NM_004827.3	intron_variant	-	-	-	-	-	-	-	0.346	-	-	0.7	1.2	0.4
rs188232073	4:88098003-88098003	G/C	ABCG2	NM_004827.3	intron_variant	-	-	-	-	-	-	-	0.598	-	-	0	0.0	0.1
rs779475245	4:88098284-88098284	C/T	ABCG2	NM_004827.3	intron_variant	-	-	-	-	-	-	-	0.857	-	-	0.1	0	0
rs140216215	4:88098344-88098344	G/A	ABCG2	NM_004827.3	intron_variant	-	-	-	-	-	-	-	0.013	-	-	1.3	0.6	1.0
-	4:88098377-88098377	C/G	ABCG2	NM_004827.3	intron_variant	-	-	-	-	-	-	-	1.716	-	-	0.1	0	0
rs544997699	4:88098441-88098441	-/T	ABCG2	NM_004827.3	intron_variant	-	-	-	-	-	-	-	2.906	-	-	0	0.1	0.0
rs45592144	4:88098463-88098463	C/T	ABCG2	NM_004827.3	intron_variant	-	-	-	-	-	-	-	0.736	-	-	31.6	36.8	37.4
rs1383586	4:88098575-88098575	A/G	ABCG2	NM_004827.3	intron_variant	-	-	-	-	-	-	-	11.73	-	-	94.4	95.1	94.4
rs1383585	4:88098583-88098583	A/G	ABCG2	NM_004827.3	intron_variant	-	-	-	-	-	-	-	6.861	-	-	7.4	3.2	7.0
rs1383584	4:88098608-88098608	G/A	ABCG2	NM_004827.3	intron_variant	-	-	-	-	-	-	-	0.161	-	-	94.4	95.6	94.4
rs141581489	4:88098610-88098610	-/TA	ABCG2	NM_004827.3	intron_variant	-	-	-	-	-	-	-	0.556	-	-	1.1	2.2	2.3
rs55760486	4:88098645-88098649	AGAT/-	ABCG2	NM_004827.3	intron_variant	-	-	-	-	-	-	-	0.332	-	-	0	0	0
rs55760486	4:88098645-88098645	-/AGATAGATAGATAGATAGAT	ABCG2	NM_004827.3	intron_variant	-	-	-	-	-	-	-	0.296	-	-	0.3	0.1	0.5
rs55760486	4:88098645-88098645	-/AGATAGATAGATAGAT	ABCG2	NM_004827.3	intron_variant	-	-	-	-	-	-	-	0.322	-	-	2.8	6.7	6.1
rs55760486	4:88098645-88098645	-/AGATAGATAGAT	ABCG2	NM_004827.3	intron_variant	-	-	-	-	-	-	-	0.350	-	-	11.0	19.3	6.1
rs55760486	4:88098645-88098645	-/AGATAGAT	ABCG2	NM_004827.3	intron_variant	-	-	-	-	-	-	-	0.381	-	-	45.7	38.9	41.9
rs55760486	4:88098645-88098645	-/AGAT	ABCG2	NM_004827.3	intron_variant	-	-	-	-	-	-	-	0.414	-	-	45.7	38.9	20.4
rs10433946	4:88098685-88098685	T/C	ABCG2	NM_004827.3	intron_variant	-	-	-	-	-	-	-	0.784	-	-	0	0.0	0.9
rs1553931062	4:88098685-88098685	-/AGAC	ABCG2	NM_004827.3	intron_variant	-	-	-	-	-	-	-	0.451	-	-	0	0.3	0.2
rs1273271669	4:88098685-88098685	-/AGATAGAC	ABCG2	NM_004827.3	intron_variant	-	-	-	-	-	-	-	0.414	-	-	0.8	1.0	0.6
rs1273271669	4:88098685-88098685	-/AGATAGATAGAC	ABCG2	NM_004827.3	intron_variant	-	-	-	-	-	-	-	0.381	-	-	0.1	1.0	0.3
rs1273271669	4:88098685-88098685	-/AGATAGATAGATAGAC	ABCG2	NM_004827.3	intron_variant	-	-	-	-	-	-	-	0.350	-	-	0	0.1	0.1
rs62310573,COSV52944344	4:88098689-88098689	C/T	ABCG2	NM_004827.3	intron_variant	-	-	-	-	-	-	-	0.488	-	-	0.1	0	0.2
rs2110181600	4:88098746-88098746	G/C	ABCG2	NM_004827.3	intron_variant	-	-	-	-	-	-	-	0.046	-	-	0	0.1	0
rs1279560293	4:88099119-88099119	C/T	ABCG2	NM_004827.3	intron_variant	-	-	-	-	-	-	-	0.315	-	-	0	0.0	0
rs199473697	4:88099187-88099187	C/A	ABCG2	NM_004827.3	intron_variant	-	-	-	-	-	-	-	1.173	-	-	0.2	0.1	0.3
rs6413443,COSV52950684	4:88099247-88099247	A/G	ABCG2	NM_004827.3	intron_variant	-	-	-	-	-	-	-	2.573	-	-	0	0.1	0.8
rs2231156,COSV52943576	4:88099275-88099275	C/A	ABCG2	NM_004827.3	intron_variant	-	-	-	-	-	-	-	3.606	-	-	7.4	6.4	7.0
rs2231155,COSV52947012	4:88099286-88099286	C/T	ABCG2	NM_004827.3	intron_variant	-	-	-	-	-	-	-	7.219	-	-	0.2	0.1	0.6
rs148389769	4:88099467-88099467	T/C	ABCG2	NM_004827.3	intron_variant	-	-	-	-	-	-	-	0.026	-	-	0.2	0	0.2
rs182002387	4:88099555-88099555	G/A	ABCG2	NM_004827.3	intron_variant	-	-	-	-	-	-	-	0.235	-	-	0.4	0.1	0.2
rs199473686	4:88099626-88099626	G/A	ABCG2	NM_004827.3	intron_variant	-	-	-	-	-	-	-	0.075	-	-	0.2	0.1	0
rs4148157	4:88099782-88099782	G/A	ABCG2	NM_004827.3	intron_variant	-	-	-	-	-	-	-	0.014	-	-	7.4	6.5	7.0
-	4:88100101-88100101	A/G	ABCG2	NM_004827.3	intron_variant	-	-	-	-	-	-	-	1.215	-	-	0	0.0	0
rs35345062	4:88100191-88100193	AA/-	ABCG2	NM_004827.3	intron_variant	-	-	-	-	-	-	-	0.733	-	-	0	0	0
rs35345062,COSV52944239	4:88100191-88100192	A/-	ABCG2	NM_004827.3	intron_variant	-	-	-	-	-	-	-	0.690	-	-	0	0	0
rs2622615,COSV52948297	4:88100209-88100209	C/T	ABCG2	NM_004827.3	intron_variant	-	-	-	-	-	-	-	0.793	-	-	100.0	98.2	100.0
rs183559271	4:88100345-88100345	C/T	ABCG2	NM_004827.3	intron_variant	-	-	-	-	-	-	-	2.225	-	-	0.4	0	0.0
rs1040581745	4:88100437-88100437	A/G	ABCG2	NM_004827.3	intron_variant	-	-	-	-	-	-	-	2.451	-	-	0	0.1	0
rs13147761	4:88100490-88100490	G/A	ABCG2	NM_004827.3	intron_variant	-	-	-	-	-	-	-	0.645	-	-	31.6	33.8	37.4
rs565550337	4:88100506-88100507	A/-	ABCG2	NM_004827.3	intron_variant	-	-	-	-	-	-	-	4.408	-	-	0	0	0
rs565550337	4:88100506-88100506	-/A	ABCG2	NM_004827.3	intron_variant	-	-	-	-	-	-	-	4.992	-	-	0	1.4	0.0
rs565070590,COSV99419107	4:88100522-88100522	A/G	ABCG2	NM_004827.3	intron_variant	-	-	-	-	-	-	-	4.155	-	-	4.3	0.6	2.5
rs749961126	4:88100528-88100528	G/T	ABCG2	NM_004827.3	intron_variant	-	-	-	-	-	-	-	1.445	-	-	0	0.0	0
rs2622614	4:88100533-88100533	C/T	ABCG2	NM_004827.3	intron_variant	-	-	-	-	-	-	-	2.078	-	-	94.4	95.9	94.5
rs2622613	4:88100554-88100554	A/G	ABCG2	NM_004827.3	intron_variant	-	-	-	-	-	-	-	2.309	-	-	94.6	96.1	95.1
rs979734383	4:88100565-88100565	G/A	ABCG2	NM_004827.3	intron_variant	-	-	-	-	-	-	-	1.319	-	-	0	0.1	0
rs551317285	4:88100653-88100653	-/AAAT	ABCG2	NM_004827.3	intron_variant	-	-	-	-	-	-	-	0.482	-	-	0	0.0	0.0
rs143510525	4:88100688-88100688	A/C	ABCG2	NM_004827.3	intron_variant	-	-	-	-	-	-	-	4.411	-	-	0.1	0.9	0.0
rs45443398	4:88100771-88100771	C/T	ABCG2	NM_004827.3	intron_variant	-	-	-	-	-	-	-	0.390	-	-	0.2	0.1	0.6
rs45626733	4:88101036-88101036	C/T	ABCG2	NM_004827.3	intron_variant	-	-	-	-	-	-	-	2.782	-	-	0.2	0.1	0.6
rs2231154	4:88101190-88101190	C/T	ABCG2	NM_004827.3	intron_variant	-	-	-	-	-	-	-	0.406	-	-	0.2	1.5	0.2
rs376941003	4:88101205-88101205	G/A	ABCG2	NM_004827.3	intron_variant	-	-	-	-	-	-	-	2.947	-	-	0.2	0	0.0
rs201942524	4:88101206-88101206	T/C	ABCG2	NM_004827.3	intron_variant	-	-	-	-	-	-	-	3.356	-	-	0	0.0	0.6
rs2231153,COSV52945549	4:88101210-88101210	C/T	ABCG2	NM_004827.3	intron_variant	-	-	-	-	-	-	-	5.234	-	-	94.4	95.9	94.4
rs201991245	4:88101326-88101326	T/C	ABCG2	NM_004827.3	splice_region_variant,splice_polypyrimidine_tract_variant,intron_variant	-	-	-	-	-	-	-	5.170	-	-	0	0.1	0.1
rs1039217262	4:88101414-88101414	T/C	ABCG2	NM_004827.3	intron_variant	-	-	-	-	-	-	-	0.065	-	-	0	0.0	0
rs969739840	4:88101805-88101805	A/G	ABCG2	NM_004827.3	intron_variant	-	-	-	-	-	-	-	2.175	-	-	0.2	0.3	0
rs1722443579	4:88101821-88101821	T/C	ABCG2	NM_004827.3	intron_variant	-	-	-	-	-	-	-	1.732	-	-	0	0.0	0
rs576641920	4:88102028-88102028	A/G	ABCG2	NM_004827.3	intron_variant	-	-	-	-	-	-	-	8.050	-	-	0.2	0.2	0
rs4693924	4:88102072-88102072	G/A	ABCG2	NM_004827.3	intron_variant	-	-	-	-	-	-	-	0.460	-	-	7.4	6.5	7.0
-	4:88102216-88102216	T/C	ABCG2	NM_004827.3	intron_variant	-	-	-	-	-	-	-	4.473	-	-	0	0.1	0
rs113822702	4:88102363-88102363	C/T	ABCG2	NM_004827.3	intron_variant	-	-	-	-	-	-	-	0.365	-	-	4.3	0.9	2.5
rs2725266	4:88102482-88102482	G/A	ABCG2	NM_004827.3	intron_variant	-	-	-	-	-	-	-	4.563	-	-	50.3	42.5	43.9
rs370767866	4:88102526-88102526	G/A	ABCG2	NM_004827.3	intron_variant	-	-	-	-	-	-	-	6.614	-	-	0	0.1	0
rs1164550532	4:88102594-88102594	-/A	ABCG2	NM_004827.3	intron_variant	-	-	-	-	-	-	-	1.097	-	-	0	0.3	0
rs201744625	4:88102595-88102595	C/A	ABCG2	NM_004827.3	intron_variant	-	-	-	-	-	-	-	0.801	-	-	0	0.3	0
rs11373616	4:88102595-88102595	-/AA	ABCG2	NM_004827.3	intron_variant	-	-	-	-	-	-	-	0.619	-	-	0	2.4	0.2
rs11373616	4:88102595-88102595	-/A	ABCG2	NM_004827.3	intron_variant	-	-	-	-	-	-	-	0.631	-	-	92.2	83.1	93.1
-	4:88102676-88102676	A/T	ABCG2	NM_004827.3	intron_variant	-	-	-	-	-	-	-	5.655	-	-	0.2	0.0	0
rs1008479745	4:88102787-88102787	A/G	ABCG2	NM_004827.3	intron_variant	-	-	-	-	-	-	-	4.367	-	-	0	0.0	0
-	4:88102845-88102845	A/T	ABCG2	NM_004827.3	intron_variant	-	-	-	-	-	-	-	0.960	-	-	0.1	0	0
rs571169098	4:88102945-88102945	G/A	ABCG2	NM_004827.3	intron_variant	-	-	-	-	-	-	-	0.078	-	-	0.1	0	0.0
rs34455506	4:88103068-88103068	G/A	ABCG2	NM_004827.3	intron_variant	-	-	-	-	-	-	-	0.195	-	-	33.5	40.4	40.3
rs79194584	4:88103226-88103226	T/C	ABCG2	NM_004827.3	intron_variant	-	-	-	-	-	-	-	6.138	-	-	0	0.4	0.3
rs186737465	4:88103297-88103297	G/C	ABCG2	NM_004827.3	intron_variant	-	-	-	-	-	-	-	1.585	-	-	0	0.0	0.0
rs563482343	4:88103505-88103516	TGAATCATAAG/-	ABCG2	NM_004827.3	intron_variant	-	-	-	-	-	-	-	1.120	-	-	0	0	0
rs2622612	4:88103556-88103556	T/C	ABCG2	NM_004827.3	intron_variant	-	-	-	-	-	-	-	1.720	-	-	94.4	96.1	93.8
rs1722588926	4:88103573-88103573	T/C	ABCG2	NM_004827.3	intron_variant	-	-	-	-	-	-	-	5.226	-	-	0.2	0.1	0
rs565378657	4:88103837-88103837	G/A	ABCG2	NM_004827.3	intron_variant	-	-	-	-	-	-	-	0.325	-	-	0.8	0.1	0
rs2622611	4:88103874-88103874	A/C	ABCG2	NM_004827.3	intron_variant	-	-	-	-	-	-	-	1.609	-	-	94.6	96.4	95.2
rs1388637877	4:88103886-88103886	T/C	ABCG2	NM_004827.3	intron_variant	-	-	-	-	-	-	-	2.197	-	-	0	0.2	0
rs116774624	4:88103960-88103960	C/T	ABCG2	NM_004827.3	intron_variant	-	-	-	-	-	-	-	0.260	-	-	4.3	6.4	5.6
rs73841284	4:88103961-88103961	G/A	ABCG2	NM_004827.3	intron_variant	-	-	-	-	-	-	-	0.975	-	-	3.1	3.4	2.4
rs76979899	4:88104089-88104089	C/T	ABCG2	NM_004827.3	intron_variant	-	-	-	-	-	-	-	0.887	-	-	7.4	6.5	7.0
rs556504726	4:88104103-88104103	T/C	ABCG2	NM_004827.3	intron_variant	-	-	-	-	-	-	-	3.319	-	-	0	0.0	0
rs56086062	4:88104515-88104515	G/A	ABCG2	NM_004827.3	intron_variant	-	-	-	-	-	-	-	2.590	-	-	3.1	3.3	2.5
rs931118012	4:88104630-88104630	G/A	ABCG2	NM_004827.3	intron_variant	-	-	-	-	-	-	-	0.998	-	-	0.2	0	0
rs146880547	4:88104663-88104663	-/AA	ABCG2	NM_004827.3	intron_variant	-	-	-	-	-	-	-	0.376	-	-	0	1.2	0
rs146880547	4:88104663-88104663	-/A	ABCG2	NM_004827.3	intron_variant	-	-	-	-	-	-	-	0.384	-	-	91.3	86.1	91.1
rs2725265	4:88104664-88104664	G/A	ABCG2	NM_004827.3	intron_variant	-	-	-	-	-	-	-	0.522	-	-	91.3	90.8	91.3
rs34090520	4:88104664-88104664	-/A	ABCG2	NM_004827.3	intron_variant	-	-	-	-	-	-	-	0.337	-	-	2.6	3.5	2.5
rs201742138	4:88104666-88104666	-/G	ABCG2	NM_004827.3	intron_variant	-	-	-	-	-	-	-	1.160	-	-	0.2	0.3	1.3
rs28665233	4:88104730-88104730	G/A	ABCG2	NM_004827.3	intron_variant	-	-	-	-	-	-	-	4.512	-	-	0.2	0.3	1.3
rs2725264	4:88104957-88104957	C/T	ABCG2	NM_004827.3	intron_variant	-	-	-	-	-	-	-	5.246	-	-	91.3	92.3	91.3
rs558100534	4:88105102-88105102	C/A	ABCG2	NM_004827.3	intron_variant	-	-	-	-	-	-	-	0.296	-	-	0	0.0	0
rs2725263	4:88105276-88105276	A/C	ABCG2	NM_004827.3	intron_variant	-	-	-	-	-	-	-	4.216	-	-	57.7	50.5	51.0
rs563190907	4:88105302-88105302	C/A	ABCG2	NM_004827.3	intron_variant	-	-	-	-	-	-	-	3.504	-	-	0.5	0	0
rs182159263	4:88105341-88105341	C/G	ABCG2	NM_004827.3	intron_variant	-	-	-	-	-	-	-	0.644	-	-	0.1	0.0	0.6
rs745969115	4:88105364-88105365	T/-	ABCG2	NM_004827.3	intron_variant	-	-	-	-	-	-	-	0.668	-	-	0	0	0
rs190029099	4:88105696-88105696	C/T	ABCG2	NM_004827.3	intron_variant	-	-	-	-	-	-	-	1.993	-	-	0	0.1	0.1
rs111431207	4:88106005-88106005	A/G	ABCG2	NM_004827.3	intron_variant	-	-	-	-	-	-	-	6.311	-	-	2.3	0.6	1.6
rs767294047	4:88106074-88106074	C/T	ABCG2	NM_004827.3	intron_variant	-	-	-	-	-	-	-	0.431	-	-	0	0.0	0
rs550437502	4:88106111-88106111	T/G	ABCG2	NM_004827.3	intron_variant	-	-	-	-	-	-	-	2.679	-	-	0	0.2	0
rs570320928	4:88106133-88106133	-/T	ABCG2	NM_004827.3	intron_variant	-	-	-	-	-	-	-	0.120	-	-	0	0.1	0.0
rs184391129	4:88106166-88106166	C/T	ABCG2	NM_004827.3	intron_variant	-	-	-	-	-	-	-	0.521	-	-	0.4	0	0.0
rs2622610	4:88106390-88106390	A/G	ABCG2	NM_004827.3	intron_variant	-	-	-	-	-	-	-	3.922	-	-	91.5	92.5	91.3
rs7681519	4:88106688-88106688	G/C	ABCG2	NM_004827.3	intron_variant	-	-	-	-	-	-	-	3.906	-	-	33.7	39.7	40.4
rs764027482,COSV52948283	4:88107057-88107057	C/T	ABCG2	NM_004827.3	intron_variant	-	-	-	-	-	-	-	4.502	-	-	0.3	0.0	0
rs35518113	4:88107084-88107084	T/G	ABCG2	NM_004827.3	intron_variant	-	-	-	-	-	-	-	4.872	-	-	0.8	1.9	0.5
-	4:88107222-88107222	G/C	ABCG2	NM_004827.3	stop_gained	413	Y/*	-	-	0.000001	-	-	38	-	-	0	0.0	0
rs2231148,COSV52946460	4:88107326-88107326	T/A	ABCG2	NM_004827.3	intron_variant	-	-	-	-	-	-	-	0.452	-	-	33.5	40.0	40.4
rs41282399	4:88107392-88107392	A/C	ABCG2	NM_004827.3	intron_variant	-	-	-	-	-	-	-	1.215	-	-	4.3	0.8	2.5
rs2054576,COSV52949922	4:88107623-88107623	A/G	ABCG2	NM_004827.3	intron_variant	-	-	-	-	-	-	-	0.130	-	-	7.4	6.6	7.0
-	4:88107791-88107791	A/T	ABCG2	NM_004827.3	intron_variant	-	-	-	-	-	-	-	7.817	-	-	0	0.0	0
rs991105203	4:88107965-88107965	C/T	ABCG2	NM_004827.3	intron_variant	-	-	-	-	-	-	-	6.902	-	-	0	0.1	0
rs2622628	4:88108100-88108100	A/C	ABCG2	NM_004827.3	intron_variant	-	-	-	-	-	-	-	5.514	-	-	94.6	96.1	95.1
rs3061248	4:88108151-88108156	TTAAT/-	ABCG2	NM_004827.3	intron_variant	-	-	-	-	-	-	-	4.279	-	-	0	0	0
rs147070185	4:88108212-88108212	G/A	ABCG2	NM_004827.3	intron_variant	-	-	-	-	-	-	-	0.090	-	-	0	0.1	0.0
rs1357660647	4:88108259-88108259	A/T	ABCG2	NM_004827.3	intron_variant	-	-	-	-	-	-	-	5.416	-	-	0.3	0.1	0
rs780083652	4:88108284-88108284	A/T	ABCG2	NM_004827.3	intron_variant	-	-	-	-	-	-	-	1.238	-	-	0	0.2	0
rs5860115	4:88108359-88108359	-/AA	ABCG2	NM_004827.3	intron_variant	-	-	-	-	-	-	-	1.008	-	-	0.2	0.9	0.3
rs5860115	4:88108359-88108359	-/A	ABCG2	NM_004827.3	intron_variant	-	-	-	-	-	-	-	1.029	-	-	91.1	89.2	91.0
rs1553932494	4:88108359-88108359	-/G	ABCG2	NM_004827.3	intron_variant	-	-	-	-	-	-	-	1.029	-	-	0	0.3	0.0
rs556054352	4:88108436-88108436	G/A	ABCG2	NM_004827.3	intron_variant	-	-	-	-	-	-	-	6.129	-	-	0	0.0	0
rs79213345	4:88108565-88108565	A/G	ABCG2	NM_004827.3	intron_variant	-	-	-	-	-	-	-	2.560	-	-	0.9	2.6	2.1
rs34472643	4:88108714-88108714	G/A	ABCG2	NM_004827.3	intron_variant	-	-	-	-	-	-	-	4.956	-	-	33.8	40.4	40.2
rs3114015	4:88108735-88108735	C/G	ABCG2	NM_004827.3	intron_variant	-	-	-	-	-	-	-	5.043	-	-	94.8	96.2	95.1
rs142346359	4:88108857-88108857	A/T	ABCG2	NM_004827.3	intron_variant	-	-	-	-	-	-	-	2.368	-	-	0.3	0.8	1.4
rs35911715	4:88109001-88109001	-/T	ABCG2	NM_004827.3	intron_variant	-	-	-	-	-	-	-	1.352	-	-	46.9	32.2	44.9
rs35911715	4:88109001-88109001	-/TT	ABCG2	NM_004827.3	intron_variant	-	-	-	-	-	-	-	1.325	-	-	0	1.0	0.1
rs35911715	4:88109001-88109002	T/-	ABCG2	NM_004827.3	intron_variant	-	-	-	-	-	-	-	0.741	-	-	0	0	0
rs920791875	4:88109055-88109055	A/G	ABCG2	NM_004827.3	intron_variant	-	-	-	-	-	-	-	1.661	-	-	0	0.0	0
rs150258380	4:88109062-88109062	G/A	ABCG2	NM_004827.3	intron_variant	-	-	-	-	-	-	-	0.757	-	-	2.1	0.4	0.7
rs138954742	4:88109112-88109112	C/A	ABCG2	NM_004827.3	intron_variant	-	-	-	-	-	-	-	1.695	-	-	0.2	0	1.1
rs113617784	4:88109207-88109207	C/T	ABCG2	NM_004827.3	intron_variant	-	-	-	-	-	-	-	0.550	-	-	0.9	0.4	1.7
rs536115858	4:88109220-88109220	G/A	ABCG2	NM_004827.3	intron_variant	-	-	-	-	-	-	-	0.242	-	-	1.5	0.3	0.7
rs536115858	4:88109220-88109220	G/C	ABCG2	NM_004827.3	intron_variant	-	-	-	-	-	-	-	0.203	-	-	0	0.0	0
rs1722993223	4:88109576-88109576	C/A	ABCG2	NM_004827.3	intron_variant	-	-	-	-	-	-	-	2.668	-	-	0.3	0	0
rs142451212	4:88109609-88109609	G/A	ABCG2	NM_004827.3	intron_variant	-	-	-	-	-	-	-	0.409	-	-	0.1	0	0.3
rs12505410	4:88109689-88109689	T/G	ABCG2	NM_004827.3	intron_variant	-	-	-	-	-	-	-	2.510	-	-	28.3	41.6	39.9
rs2622621	4:88109768-88109768	C/G	ABCG2	NM_004827.3	intron_variant	-	-	-	-	-	-	-	0.033	-	-	40.7	32.0	29.9
rs113529314	4:88110161-88110161	C/T	ABCG2	NM_004827.3	intron_variant	-	-	-	-	-	-	-	0.188	-	-	0.2	0	0.0
-	4:88110249-88110249	G/A	ABCG2	NM_004827.3	intron_variant	-	-	-	-	-	-	-	0.397	-	-	0	0.1	0
rs115491325	4:88110275-88110275	C/T	ABCG2	NM_004827.3	intron_variant	-	-	-	-	-	-	-	1.054	-	-	0	0.0	0.1
rs11943824	4:88110367-88110367	A/G	ABCG2	NM_004827.3	intron_variant	-	-	-	-	-	-	-	1.726	-	-	1.1	2.5	5.9
rs11939579	4:88110434-88110434	T/G	ABCG2	NM_004827.3	intron_variant	-	-	-	-	-	-	-	3.494	-	-	1.1	2.0	5.9
rs534965608	4:88110467-88110467	C/T	ABCG2	NM_004827.3	intron_variant	-	-	-	-	-	-	-	5.890	-	-	0	0.1	0.1
rs559739245	4:88110521-88110521	C/T	ABCG2	NM_004827.3	intron_variant	-	-	-	-	-	-	-	2.133	-	-	0	0.0	0
rs1028334811	4:88110529-88110529	C/T	ABCG2	NM_004827.3	intron_variant	-	-	-	-	-	-	-	2.319	-	-	0	0.0	0
rs772384377	4:88110558-88110558	G/T	ABCG2	NM_004827.3	intron_variant	-	-	-	-	-	-	-	1.278	-	-	0	0.0	0
rs898340234	4:88110813-88110814	A/-	ABCG2	NM_004827.3	intron_variant	-	-	-	-	-	-	-	0.746	-	-	0	0	0
rs898340234	4:88110813-88110813	-/A	ABCG2	NM_004827.3	intron_variant	-	-	-	-	-	-	-	1.868	-	-	0	0.8	0.4
rs995268243	4:88110820-88110820	A/T	ABCG2	NM_004827.3	intron_variant	-	-	-	-	-	-	-	0.760	-	-	0	0.2	0.1
rs56395445	4:88110822-88110822	A/T	ABCG2	NM_004827.3	intron_variant	-	-	-	-	-	-	-	6.933	-	-	7.2	6.9	6.1
rs1460998290	4:88110824-88110826	AT/-	ABCG2	NM_004827.3	intron_variant	-	-	-	-	-	-	-	2.160	-	-	0	0	0
rs59525934	4:88110824-88110824	A/T	ABCG2	NM_004827.3	intron_variant	-	-	-	-	-	-	-	4.627	-	-	7.2	6.9	0
rs5860117,COSV52947482	4:88110825-88110826	T/-	ABCG2	NM_004827.3	intron_variant	-	-	-	-	-	-	-	0.090	-	-	0	0	0
rs200184409,COSV52947482	4:88110826-88110826	T/A	ABCG2	NM_004827.3	intron_variant	-	-	-	-	-	-	-	0.371	-	-	0	1.7	0
rs79565967	4:88110839-88110839	C/T	ABCG2	NM_004827.3	intron_variant	-	-	-	-	-	-	-	1.467	-	-	1.4	2.0	3.0
rs536181156	4:88111171-88111171	T/C	ABCG2	NM_004827.3	intron_variant	-	-	-	-	-	-	-	7.243	-	-	0.4	0.4	0.1
rs5860118	4:88111230-88111231	A/-	ABCG2	NM_004827.3	intron_variant	-	-	-	-	-	-	-	0.007	-	-	0	0	0
rs1481013	4:88111527-88111527	T/C	ABCG2	NM_004827.3	intron_variant	-	-	-	-	-	-	-	1.603	-	-	67.5	52.9	54.9
rs1173310813	4:88111663-88111663	T/C	ABCG2	NM_004827.3	intron_variant	-	-	-	-	-	-	-	1.184	-	-	0.2	0	0
rs143244479	4:88111741-88111741	G/C	ABCG2	NM_004827.3	intron_variant	-	-	-	-	-	-	-	0.065	-	-	0	0.9	0.1
rs560912069	4:88111870-88111870	C/T	ABCG2	NM_004827.3	intron_variant	-	-	-	-	-	-	-	0.224	-	-	0.1	0.1	0.0
rs1390007615	4:88112057-88112057	G/A	ABCG2	NM_004827.3	intron_variant	-	-	-	-	-	-	-	0.411	-	-	0.1	0.1	0
rs70957300	4:88112086-88112087	A/-	ABCG2	NM_004827.3	intron_variant	-	-	-	-	-	-	-	0.509	-	-	0	0	0
rs70957300	4:88112086-88112086	-/AA	ABCG2	NM_004827.3	intron_variant	-	-	-	-	-	-	-	0.643	-	-	0	1.0	0.0
rs70957300	4:88112086-88112086	-/A	ABCG2	NM_004827.3	intron_variant	-	-	-	-	-	-	-	0.751	-	-	41.1	43.8	56.2
rs2725262	4:88112128-88112128	C/T	ABCG2	NM_004827.3	intron_variant	-	-	-	-	-	-	-	1.182	-	-	100.0	100.0	100.0
rs114075855	4:88112189-88112189	T/C	ABCG2	NM_004827.3	intron_variant	-	-	-	-	-	-	-	0.755	-	-	1.2	1.7	3.1
rs2622623	4:88112257-88112257	A/G	ABCG2	NM_004827.3	intron_variant	-	-	-	-	-	-	-	0.098	-	-	100.0	99.8	100.0
rs13120400	4:88112375-88112375	T/C	ABCG2	NM_004827.3	intron_variant	-	-	-	-	-	-	-	0.062	-	-	22.7	34.0	29.7
rs149926596	4:88112450-88112452	CT/-	ABCG2	NM_004827.3	intron_variant	-	-	-	-	-	-	-	1.853	-	-	0	0	0
rs45586132,COSV52949900	4:88112509-88112509	G/C	ABCG2	NM_004827.3	intron_variant	-	-	-	-	-	-	-	3.016	-	-	7.2	6.9	0
rs1049246256	4:88112553-88112553	C/A	ABCG2	NM_004827.3	intron_variant	-	-	-	-	-	-	-	0.400	-	-	0	0.0	0
rs925800126	4:88112727-88112728	A/-	ABCG2	NM_004827.3	intron_variant	-	-	-	-	-	-	-	0.008	-	-	0	0	0
rs925800126	4:88112727-88112727	-/A	ABCG2	NM_004827.3	intron_variant	-	-	-	-	-	-	-	0.060	-	-	0	0.2	0
rs958505114	4:88112728-88112728	A/C	ABCG2	NM_004827.3	intron_variant	-	-	-	-	-	-	-	0.055	-	-	0.1	0.4	0
rs759783804	4:88112767-88112767	T/C	ABCG2	NM_004827.3	intron_variant	-	-	-	-	-	-	-	6.924	-	-	0	0.0	0
-	4:88112818-88112818	A/C	ABCG2	NM_004827.3	intron_variant	-	-	-	-	-	-	-	6.086	-	-	0	0.0	0
rs2622622,COSV52945522	4:88113079-88113079	C/G	ABCG2	NM_004827.3	intron_variant	-	-	-	-	-	-	-	0.993	-	-	38.6	28.9	26.0
rs775517635	4:88113125-88113125	T/C	ABCG2	NM_004827.3	intron_variant	-	-	-	-	-	-	-	5.303	-	-	0.1	0.1	0
rs1013243715	4:88113408-88113408	G/A	ABCG2	NM_004827.3	synonymous_variant	363	V	-	-	-	-	-	2.139	-	-	0	0.1	0
rs138606116,COSV52945588	4:88113437-88113437	C/T	ABCG2	NM_004827.3	missense_variant	354	G/R	tolerated(0.58)	benign(0.006)	0.639219	1.17	-0.42	0.285	likely_benign	0.0707	0.5	0.1	0.4
COSV52946883	4:88113504-88113504	T/G	ABCG2	NM_004827.3	missense_variant	331	K/N	tolerated(0.26)	benign(0.003)	0.271251	1.135	-0.27	12.41	likely_benign	0.1121	0	0.0	0
rs769660619	4:88113583-88113584	A/-	ABCG2	NM_004827.3	intron_variant	-	-	-	-	-	-	-	0.070	-	-	0	0	0
rs538542321	4:88113667-88113667	A/G	ABCG2	NM_004827.3	intron_variant	-	-	-	-	-	-	-	7.082	-	-	0.1	0	0.1
rs28465652	4:88113695-88113695	G/C	ABCG2	NM_004827.3	intron_variant	-	-	-	-	-	-	-	1.471	-	-	1.5	1.2	1.9
rs554199371	4:88113827-88113827	G/C	ABCG2	NM_004827.3	intron_variant	-	-	-	-	-	-	-	0.202	-	-	0	0.1	0
rs35427222	4:88114046-88114046	T/C	ABCG2	NM_004827.3	intron_variant	-	-	-	-	-	-	-	7.867	-	-	22.7	33.2	29.7
rs539006667	4:88114274-88114274	T/C	ABCG2	NM_004827.3	intron_variant	-	-	-	-	-	-	-	3.976	-	-	0	0.1	0.2
rs72659642	4:88114355-88114355	G/A	ABCG2	NM_004827.3	intron_variant	-	-	-	-	-	-	-	1.035	-	-	17.4	17.7	24.6
-	4:88114627-88114628	A/AA	ABCG2	NM_004827.3	intron_variant	-	-	-	-	-	-	-	-	-	-	0	0	0
rs11320820	4:88114627-88114628	A/-	ABCG2	NM_004827.3	intron_variant	-	-	-	-	-	-	-	0.966	-	-	0	0	0
rs11320820	4:88114627-88114627	-/AA	ABCG2	NM_004827.3	intron_variant	-	-	-	-	-	-	-	1.230	-	-	0	0.1	0
rs11320820	4:88114627-88114627	-/A	ABCG2	NM_004827.3	intron_variant	-	-	-	-	-	-	-	1.262	-	-	9.8	6.1	5.3
rs1290399367	4:88114644-88114645	T/-	ABCG2	NM_004827.3	intron_variant	-	-	-	-	-	-	-	0.966	-	-	0	0	0
rs1723409217	4:88114732-88114732	A/T	ABCG2	NM_004827.3	intron_variant	-	-	-	-	-	-	-	0.503	-	-	0.1	0.9	0
rs772813883	4:88114895-88114895	C/T	ABCG2	NM_004827.3	intron_variant	-	-	-	-	-	-	-	3.187	-	-	0.1	0	0
rs760473735	4:88114896-88114896	A/T	ABCG2	NM_004827.3	intron_variant	-	-	-	-	-	-	-	0.558	-	-	0.1	0	0
rs144639395,COSV52946236	4:88115009-88115009	G/C	ABCG2	NM_004827.3	missense_variant	297	I/M	deleterious(0)	possibly_damaging(0.612)	0.034102	2.425	-2.23	22.9	likely_benign	0.2024	0.1	0	0
rs185332632	4:88115142-88115142	A/C	ABCG2	NM_004827.3	intron_variant	-	-	-	-	-	-	-	0.619	-	-	0.2	0.0	0.7
rs2725261,COSV52948703	4:88115201-88115201	C/T	ABCG2	NM_004827.3	intron_variant	-	-	-	-	-	-	-	3.363	-	-	50.2	15.7	35.0
rs759937067,COSV52946656	4:88115231-88115231	-/GTCTCTCTCTCTCTCT	ABCG2	NM_004827.3	intron_variant	-	-	-	-	-	-	-	0.924	-	-	5.8	3.3	7.9
rs1723455392	4:88115231-88115231	A/T	ABCG2	NM_004827.3	intron_variant	-	-	-	-	-	-	-	4.032	-	-	0	0.0	0
rs59257608	4:88115232-88115232	-/TCTCTCTCTCTCTCTGTC	ABCG2	NM_004827.3	intron_variant	-	-	-	-	-	-	-	0.161	-	-	0.2	1.0	0
rs59257608	4:88115232-88115232	-/TCTCTCTCTCTCTCTGTCTC	ABCG2	NM_004827.3	intron_variant	-	-	-	-	-	-	-	0.154	-	-	0.2	0.1	0
rs59257608	4:88115232-88115232	-/TCTCTCTCTCTCTCTGTCTCTC	ABCG2	NM_004827.3	intron_variant	-	-	-	-	-	-	-	0.148	-	-	0.2	0.1	0
rs59257608	4:88115232-88115232	-/TCTCTCTCTCTCTCTGTCTCTCTC	ABCG2	NM_004827.3	intron_variant	-	-	-	-	-	-	-	0.142	-	-	0.2	0.1	0
rs59257608	4:88115232-88115232	-/TCTCTCTCTCTCTCTGTCTCTCTCTC	ABCG2	NM_004827.3	intron_variant	-	-	-	-	-	-	-	0.137	-	-	0.2	0.1	0
rs59257608	4:88115232-88115232	-/TCTCTCTCTCTCTCTGTCTCTCTCTCTC	ABCG2	NM_004827.3	intron_variant	-	-	-	-	-	-	-	0.131	-	-	0.2	0.1	0
rs59257608	4:88115232-88115232	-/TCTCTCTCTCTCTCTGTCTCTCTCTCTCTC	ABCG2	NM_004827.3	intron_variant	-	-	-	-	-	-	-	0.126	-	-	5.8	0	0
rs59257608	4:88115232-88115232	-/TCTCTCTCTCTCTCTGTCTCTCTCTCTCTCTC	ABCG2	NM_004827.3	intron_variant	-	-	-	-	-	-	-	0.121	-	-	5.8	0	0
rs59257608	4:88115232-88115232	-/TCTCTCTCTCTCTCTGTCTCTCTCTCTCTCTCTC	ABCG2	NM_004827.3	intron_variant	-	-	-	-	-	-	-	0.116	-	-	5.8	0	0
rs59257608	4:88115232-88115232	-/TCTCTCTCTCTCTCTGTCTCTCTCTCTCTCTCTCTC	ABCG2	NM_004827.3	intron_variant	-	-	-	-	-	-	-	0.111	-	-	0.1	0	0
rs59257608	4:88115232-88115232	-/TCTCTCTCTCTCTCTGTCTCTCTCTCTCTCTCTCTCTC	ABCG2	NM_004827.3	intron_variant	-	-	-	-	-	-	-	0.107	-	-	0.3	0	0
rs59257608	4:88115232-88115232	-/TCTCTCTCTCTCTCTGTCTCTCTCTCTCTCTCTCTCTCTC	ABCG2	NM_004827.3	intron_variant	-	-	-	-	-	-	-	0.102	-	-	0.3	0	0
rs59257608	4:88115232-88115232	-/TCTCTCTCTCTCTCTGTCTCTCTCTCTCTCTCTCTCTCTCTC	ABCG2	NM_004827.3	intron_variant	-	-	-	-	-	-	-	0.098	-	-	0.1	0	0
rs59257608	4:88115232-88115232	-/TCTCTCTCTCTCTCTGTCTCTCTCTCTCTCTCTCTCTCTCTCTC	ABCG2	NM_004827.3	intron_variant	-	-	-	-	-	-	-	0.094	-	-	0.1	0	0
rs59257608	4:88115232-88115232	-/TCTCTCTCTCTCTCTGTCTCTCTCTCTCTCTCTCTCTCTCTCTCTCTCTC	ABCG2	NM_004827.3	intron_variant	-	-	-	-	-	-	-	-	-	-	0.2	0	0
rs1553933351	4:88115234-88115234	-/TCTCTCTCTCTCTG	ABCG2	NM_004827.3	intron_variant	-	-	-	-	-	-	-	0.844	-	-	37.2	33.2	47.5
rs1723463987	4:88115234-88115234	-/TCTCTCTCTCTG	ABCG2	NM_004827.3	intron_variant	-	-	-	-	-	-	-	0.879	-	-	0	0.0	0
rs796411504	4:88115236-88115236	-/TCTCTCTCTCTG	ABCG2	NM_004827.3	intron_variant	-	-	-	-	-	-	-	0.150	-	-	0	0.7	0.5
rs1258033663	4:88115238-88115238	-/TCTCTCTCTG	ABCG2	NM_004827.3	intron_variant	-	-	-	-	-	-	-	0.776	-	-	0.3	0.4	0.2
rs1399539584	4:88115246-88115246	-/TG	ABCG2	NM_004827.3	intron_variant	-	-	-	-	-	-	-	1.007	-	-	2.8	0.1	6.4
rs79295167,COSV52943087	4:88115248-88115248	C/G	ABCG2	NM_004827.3	intron_variant	-	-	-	-	-	-	-	0.407	-	-	0.1	1.6	0
rs28552918	4:88115256-88115256	C/A	ABCG2	NM_004827.3	intron_variant	-	-	-	-	-	-	-	0.220	-	-	0	0.1	0
rs1553933372	4:88115256-88115256	-/TA	ABCG2	NM_004827.3	intron_variant	-	-	-	-	-	-	-	0.286	-	-	0.1	0.0	0
rs1553933372	4:88115256-88115256	-/TATATATATATA	ABCG2	NM_004827.3	intron_variant	-	-	-	-	-	-	-	0.232	-	-	0.1	0	0
rs1309360818	4:88115256-88115256	-/TCTCTCTCTCTCTCTCTCTCTATATATA	ABCG2	NM_004827.3	intron_variant	-	-	-	-	-	-	-	0.167	-	-	0.3	0	0
rs1309360818	4:88115256-88115256	-/TCTCTCTCTCTCTCTCTCTCTCTATATA	ABCG2	NM_004827.3	intron_variant	-	-	-	-	-	-	-	0.167	-	-	0.4	0	0
rs1309360818	4:88115256-88115256	-/TCTCTCTCTCTCTCTCTCTCTCTCTA	ABCG2	NM_004827.3	intron_variant	-	-	-	-	-	-	-	0.174	-	-	1.4	0	0
rs1309360818	4:88115256-88115256	-/TCTCTCTCTCTCTCTCTCTCTCTCTATA	ABCG2	NM_004827.3	intron_variant	-	-	-	-	-	-	-	0.167	-	-	1.4	0	0
rs1309360818	4:88115256-88115256	-/TCTCTCTCTCTCTCTCTCTCTCTCTATATA	ABCG2	NM_004827.3	intron_variant	-	-	-	-	-	-	-	0.161	-	-	1.4	0	0
rs1309360818	4:88115256-88115256	-/TCTCTCTCTCTCTCTCTCTCTCTCTATATATATA	ABCG2	NM_004827.3	intron_variant	-	-	-	-	-	-	-	0.148	-	-	0.3	0	0
rs1309360818	4:88115256-88115256	-/TCTCTCTCTCTCTCTCTCTCTCTCTCTA	ABCG2	NM_004827.3	intron_variant	-	-	-	-	-	-	-	0.167	-	-	0.3	0	0
rs1309360818	4:88115256-88115256	-/TCTCTCTCTCTCTCTCTCTCTCTCTCTATA	ABCG2	NM_004827.3	intron_variant	-	-	-	-	-	-	-	0.161	-	-	0.2	0	0
rs1309360818	4:88115256-88115256	-/TCTCTCTCTCTCTCTCTCTCTCTCTCTCTA	ABCG2	NM_004827.3	intron_variant	-	-	-	-	-	-	-	0.161	-	-	0.1	0	0
rs1309360818	4:88115256-88115256	-/TCTCTCTCTCTCTCTCTCTCTCTCTCTCTATATA	ABCG2	NM_004827.3	intron_variant	-	-	-	-	-	-	-	0.148	-	-	0.1	0	0
rs1309360818	4:88115256-88115256	-/TCTCTCTCTCTCTCTCTCTCTCTCTCTCTCTATA	ABCG2	NM_004827.3	intron_variant	-	-	-	-	-	-	-	0.148	-	-	0.2	0	0
rs1553933372	4:88115256-88115260	TATA/-	ABCG2	NM_004827.3	intron_variant	-	-	-	-	-	-	-	0.245	-	-	0	0	0
rs1553933372	4:88115256-88115262	TATATA/-	ABCG2	NM_004827.3	intron_variant	-	-	-	-	-	-	-	0.554	-	-	0	0	0
rs1553933372	4:88115256-88115264	TATATATA/-	ABCG2	NM_004827.3	intron_variant	-	-	-	-	-	-	-	0.576	-	-	0	0	0
rs1553933372	4:88115256-88115268	TATATATATATA/-	ABCG2	NM_004827.3	intron_variant	-	-	-	-	-	-	-	-	-	-	0	0	0
rs6814741	4:88115258-88115258	A/C	ABCG2	NM_004827.3	intron_variant	-	-	-	-	-	-	-	0.452	-	-	39.9	12.9	50.0
rs56102219	4:88115260-88115260	A/C	ABCG2	NM_004827.3	intron_variant	-	-	-	-	-	-	-	0.458	-	-	26.5	8.2	32.9
rs377189076	4:88115262-88115262	A/C	ABCG2	NM_004827.3	intron_variant	-	-	-	-	-	-	-	0.724	-	-	14.2	4.1	15.4
rs1429375001	4:88115264-88115264	A/C	ABCG2	NM_004827.3	intron_variant	-	-	-	-	-	-	-	3.136	-	-	7.0	1.7	7.0
rs530633551	4:88115266-88115266	A/C	ABCG2	NM_004827.3	intron_variant	-	-	-	-	-	-	-	3.253	-	-	1.6	0.1	2.0
rs1381576591	4:88115268-88115268	A/C	ABCG2	NM_004827.3	intron_variant	-	-	-	-	-	-	-	1.937	-	-	0.7	0	0.2
rs1220922516	4:88115281-88115282	A/-	ABCG2	NM_004827.3	intron_variant	-	-	-	-	-	-	-	0.031	-	-	0	0	0
rs1256684901	4:88115283-88115284	A/-	ABCG2	NM_004827.3	intron_variant	-	-	-	-	-	-	-	0.054	-	-	0	0	0
rs58774529	4:88115284-88115284	-/TATATATATATATATT	ABCG2	NM_004827.3	intron_variant	-	-	-	-	-	-	-	0.099	-	-	0.6	0	0
rs58774529	4:88115284-88115284	-/TATATATATATATT	ABCG2	NM_004827.3	intron_variant	-	-	-	-	-	-	-	0.103	-	-	0.1	0	0
rs58774529	4:88115284-88115284	-/TATATATATATT	ABCG2	NM_004827.3	intron_variant	-	-	-	-	-	-	-	0.107	-	-	0.1	0	0
rs58774529	4:88115284-88115284	-/TATATATATT	ABCG2	NM_004827.3	intron_variant	-	-	-	-	-	-	-	0.112	-	-	0.1	0	0.8
rs58774529	4:88115284-88115284	-/TATATATT	ABCG2	NM_004827.3	intron_variant	-	-	-	-	-	-	-	0.116	-	-	0.5	0	2.5
rs58774529	4:88115284-88115284	-/TATATT	ABCG2	NM_004827.3	intron_variant	-	-	-	-	-	-	-	0.121	-	-	1.1	0.1	6.1
rs58774529	4:88115284-88115284	-/TATT	ABCG2	NM_004827.3	intron_variant	-	-	-	-	-	-	-	0.127	-	-	0.8	0	7.5
rs58774529	4:88115284-88115284	-/TT	ABCG2	NM_004827.3	intron_variant	-	-	-	-	-	-	-	0.132	-	-	1.0	0	9.3
rs28569245	4:88115284-88115284	A/T	ABCG2	NM_004827.3	intron_variant	-	-	-	-	-	-	-	0.275	-	-	25.6	14.2	26.2
rs1211190800	4:88115293-88115293	A/T	ABCG2	NM_004827.3	intron_variant	-	-	-	-	-	-	-	0.278	-	-	0.1	0	0
rs1015908313	4:88115440-88115440	C/T	ABCG2	NM_004827.3	intron_variant	-	-	-	-	-	-	-	0.504	-	-	0	0.1	0
rs558794427	4:88115536-88115536	G/A	ABCG2	NM_004827.3	intron_variant	-	-	-	-	-	-	-	0.736	-	-	0	0.3	0.2
-	4:88115621-88115628	AAAAAAA/AAAAAAAA	ABCG2	NM_004827.3	intron_variant	-	-	-	-	-	-	-	-	-	-	0	0	0
rs34465562	4:88115621-88115628	AAAAAAA/-	ABCG2	NM_004827.3	intron_variant	-	-	-	-	-	-	-	0.662	-	-	0	0	0
rs34465562	4:88115621-88115623	AA/-	ABCG2	NM_004827.3	intron_variant	-	-	-	-	-	-	-	0.216	-	-	0	0	0
rs34465562	4:88115621-88115622	A/-	ABCG2	NM_004827.3	intron_variant	-	-	-	-	-	-	-	0.189	-	-	0	0	0
rs34465562	4:88115621-88115621	-/AA	ABCG2	NM_004827.3	intron_variant	-	-	-	-	-	-	-	0.445	-	-	0	0.2	0.0
rs34465562	4:88115621-88115621	-/A	ABCG2	NM_004827.3	intron_variant	-	-	-	-	-	-	-	0.454	-	-	17.6	10.5	20.8
rs915258225	4:88115635-88115635	A/G	ABCG2	NM_004827.3	intron_variant	-	-	-	-	-	-	-	2.551	-	-	0.2	0	0.0
rs1212177294	4:88115703-88115703	C/T	ABCG2	NM_004827.3	intron_variant	-	-	-	-	-	-	-	0.571	-	-	0.6	0.1	0
rs185659496	4:88115708-88115708	C/T	ABCG2	NM_004827.3	intron_variant	-	-	-	-	-	-	-	0.254	-	-	0	0.1	0.1
rs181028812	4:88116031-88116031	C/A	ABCG2	NM_004827.3	intron_variant	-	-	-	-	-	-	-	0.554	-	-	0	0.0	0.2
rs143797341	4:88116082-88116082	C/T	ABCG2	NM_004827.3	intron_variant	-	-	-	-	-	-	-	2.268	-	-	0.3	0.8	2.1
rs57892861	4:88116126-88116126	T/C	ABCG2	NM_004827.3	intron_variant	-	-	-	-	-	-	-	0.955	-	-	1.5	1.1	1.9
rs6532048	4:88116466-88116466	G/A	ABCG2	NM_004827.3	intron_variant	-	-	-	-	-	-	-	1.208	-	-	100.0	98.9	100.0
rs1491453207	4:88116534-88116534	-/ATCTAAAA	ABCG2	NM_004827.3	intron_variant	-	-	-	-	-	-	-	0.930	-	-	0.2	0	0
rs540416501	4:88116987-88116987	C/T	ABCG2	NM_004827.3	intron_variant	-	-	-	-	-	-	-	0.663	-	-	1.1	0.0	0.0
rs56069342	4:88116988-88116988	G/A	ABCG2	NM_004827.3	intron_variant	-	-	-	-	-	-	-	0.213	-	-	17.7	15.2	20.7
rs138982154	4:88117243-88117243	G/A	ABCG2	NM_004827.3	intron_variant	-	-	-	-	-	-	-	0.394	-	-	0.1	0.3	0.0
rs188689091	4:88117244-88117244	C/T	ABCG2	NM_004827.3	intron_variant	-	-	-	-	-	-	-	0.436	-	-	0.1	0.1	0.2
rs113415313	4:88117324-88117325	A/-	ABCG2	NM_004827.3	intron_variant	-	-	-	-	-	-	-	0.227	-	-	0	0	0
rs113415313	4:88117324-88117324	-/AA	ABCG2	NM_004827.3	intron_variant	-	-	-	-	-	-	-	0.315	-	-	0	0.0	0
rs113415313	4:88117324-88117324	-/A	ABCG2	NM_004827.3	intron_variant	-	-	-	-	-	-	-	0.323	-	-	0	1.2	0.1
rs11097181	4:88117387-88117387	C/T	ABCG2	NM_004827.3	intron_variant	-	-	-	-	-	-	-	0.462	-	-	17.7	14.7	20.6
rs909194959	4:88117723-88117723	G/A	ABCG2	NM_004827.3	intron_variant	-	-	-	-	-	-	-	0.144	-	-	0.1	0	0
rs940971665	4:88117736-88117736	T/C	ABCG2	NM_004827.3	intron_variant	-	-	-	-	-	-	-	0.329	-	-	0.1	0	0
rs771564139	4:88117748-88117748	G/C	ABCG2	NM_004827.3	intron_variant	-	-	-	-	-	-	-	2.920	-	-	0.9	0.6	0
rs1055967606	4:88117837-88117837	T/C	ABCG2	NM_004827.3	intron_variant	-	-	-	-	-	-	-	0.498	-	-	0	0.0	0
rs1481012	4:88117930-88117930	A/G	ABCG2	NM_004827.3	intron_variant	-	-	-	-	-	-	-	7.207	-	-	10.2	7.6	8.6
rs2231147	4:88118091-88118091	T/C	ABCG2	NM_004827.3	intron_variant	-	-	-	-	-	-	-	1.837	-	-	0.2	0	0.1
rs750852563	4:88118213-88118213	C/T	ABCG2	NM_004827.3	missense_variant	246	R/Q	tolerated(0.1)	benign(0.291)	0.000000	1.72	-1.87	22.9	likely_pathogenic	0.849	0	0.7	0
rs2231146,COSV52945149	4:88118348-88118348	T/C	ABCG2	NM_004827.3	intron_variant	-	-	-	-	-	-	-	4.362	-	-	0.7	0.1	1.9
rs2231145	4:88118432-88118432	T/C	ABCG2	NM_004827.3	intron_variant	-	-	-	-	-	-	-	5.926	-	-	0.7	0.1	1.9
rs45570646	4:88118470-88118470	T/C	ABCG2	NM_004827.3	intron_variant	-	-	-	-	-	-	-	1.324	-	-	1.5	1.5	1.3
rs1871744	4:88118477-88118477	T/C	ABCG2	NM_004827.3	intron_variant	-	-	-	-	-	-	-	6.675	-	-	18.4	15.5	22.4
rs187390790	4:88118868-88118868	G/A	ABCG2	NM_004827.3	intron_variant	-	-	-	-	-	-	-	1.077	-	-	0.6	0.0	0.1
rs761434049	4:88119043-88119043	T/G	ABCG2	NM_004827.3	intron_variant	-	-	-	-	-	-	-	2.120	-	-	0.1	0	0
rs1012902106	4:88119114-88119114	G/A	ABCG2	NM_004827.3	intron_variant	-	-	-	-	-	-	-	0.480	-	-	0.1	0.1	0
rs147398910	4:88119240-88119240	T/C	ABCG2	NM_004827.3	intron_variant	-	-	-	-	-	-	-	4.459	-	-	0.7	0.3	0.7
rs115969588	4:88119384-88119384	C/T	ABCG2	NM_004827.3	intron_variant	-	-	-	-	-	-	-	1.324	-	-	0.3	0.1	0.5
rs1044392252	4:88119521-88119521	C/T	ABCG2	NM_004827.3	intron_variant	-	-	-	-	-	-	-	1.060	-	-	0	0.0	0
rs3061271	4:88119616-88119616	-/TTT	ABCG2	NM_004827.3	intron_variant	-	-	-	-	-	-	-	6.672	-	-	22.1	33.9	28.9
-	4:88119631-88119631	C/A	ABCG2	NM_004827.3	intron_variant	-	-	-	-	-	-	-	6.853	-	-	0	0.0	0
rs2448795	4:88119698-88119698	A/G	ABCG2	NM_004827.3	intron_variant	-	-	-	-	-	-	-	3.886	-	-	47.4	34.2	33.2
rs573941615	4:88119824-88119824	C/T	ABCG2	NM_004827.3	intron_variant	-	-	-	-	-	-	-	1.215	-	-	0	0.3	0.2
rs551109178	4:88119825-88119825	G/A	ABCG2	NM_004827.3	intron_variant	-	-	-	-	-	-	-	1.753	-	-	0	0.0	0.0
rs112973614	4:88119863-88119863	C/T	ABCG2	NM_004827.3	intron_variant	-	-	-	-	-	-	-	0.501	-	-	0.4	2.6	4.5
rs760311686	4:88119922-88119922	A/G	ABCG2	NM_004827.3	intron_variant	-	-	-	-	-	-	-	14.16	-	-	0	0.0	0
rs916422846	4:88119991-88119991	T/C	ABCG2	NM_004827.3	intron_variant	-	-	-	-	-	-	-	4.714	-	-	0	0.1	0
rs1723856414	4:88120006-88120006	C/T	ABCG2	NM_004827.3	intron_variant	-	-	-	-	-	-	-	3.063	-	-	0	0.0	0
rs2622618	4:88120144-88120144	A/G	ABCG2	NM_004827.3	intron_variant	-	-	-	-	-	-	-	2.263	-	-	100.0	99.5	100.0
rs117195876	4:88120247-88120247	T/C	ABCG2	NM_004827.3	intron_variant	-	-	-	-	-	-	-	7.752	-	-	0.7	0.1	1.9
rs1041395095	4:88120381-88120381	C/T	ABCG2	NM_004827.3	intron_variant	-	-	-	-	-	-	-	7.136	-	-	0.1	0	0
rs114753515	4:88120612-88120612	A/T	ABCG2	NM_004827.3	intron_variant	-	-	-	-	-	-	-	1.300	-	-	3.3	3.9	2.9
rs548430335	4:88120658-88120658	T/C	ABCG2	NM_004827.3	intron_variant	-	-	-	-	-	-	-	5.263	-	-	0.1	0.3	0.0
rs117815474	4:88120726-88120726	C/T	ABCG2	NM_004827.3	intron_variant	-	-	-	-	-	-	-	7.688	-	-	0.7	0.1	1.9
rs749491305	4:88120914-88120915	C/-	ABCG2	NM_004827.3	intron_variant	-	-	-	-	-	-	-	8.668	-	-	0	0	0
rs1723931650	4:88121022-88121022	G/A	ABCG2	NM_004827.3	intron_variant	-	-	-	-	-	-	-	11.55	-	-	0.1	0	0
-	4:88121353-88121354	A/-	ABCG2	NM_004827.3	intron_variant	-	-	-	-	-	-	-	-	-	-	0	0	0
rs547182380	4:88121564-88121564	T/A	ABCG2	NM_004827.3	intron_variant	-	-	-	-	-	-	-	6.158	-	-	0.4	0.0	0.4
rs529343441	4:88121565-88121568	CCC/-	ABCG2	NM_004827.3	intron_variant	-	-	-	-	-	-	-	3.419	-	-	0	0	0
rs12721643,CM057861	4:88121708-88121708	T/G	ABCG2	NM_004827.3	missense_variant	206	I/L	deleterious(0.02)	possibly_damaging(0.527)	0.000007	-0.39	-1.73	23.6	likely_benign	0.2433	0.1	0	0
rs2231144,COSV52946868	4:88121808-88121808	T/C	ABCG2	NM_004827.3	splice_polypyrimidine_tract_variant,intron_variant	-	-	-	-	-	-	-	1.243	-	-	1.5	1.1	2.0
rs911840609	4:88122148-88122148	T/C	ABCG2	NM_004827.3	intron_variant	-	-	-	-	-	-	-	2.453	-	-	0	0.1	0
rs1038905778	4:88122168-88122168	G/A	ABCG2	NM_004827.3	intron_variant	-	-	-	-	-	-	-	1.440	-	-	0	0.0	0
rs948257319	4:88122269-88122269	-/T	ABCG2	NM_004827.3	intron_variant	-	-	-	-	-	-	-	1.338	-	-	0.1	0	0
rs948257319	4:88122269-88122270	T/-	ABCG2	NM_004827.3	intron_variant	-	-	-	-	-	-	-	0.858	-	-	0	0	0
rs575566297	4:88122309-88122309	C/T	ABCG2	NM_004827.3	intron_variant	-	-	-	-	-	-	-	0.954	-	-	0.4	0.1	0.0
rs45557042	4:88122310-88122310	G/A	ABCG2	NM_004827.3	intron_variant	-	-	-	-	-	-	-	0.915	-	-	0.4	2.5	4.5
rs6814793	4:88122332-88122332	G/T	ABCG2	NM_004827.3	intron_variant	-	-	-	-	-	-	-	2.436	-	-	22.1	32.9	28.9
rs35904062	4:88122343-88122343	-/TT	ABCG2	NM_004827.3	intron_variant	-	-	-	-	-	-	-	2.424	-	-	22.1	33.5	28.9
rs1020736091	4:88122356-88122356	C/A	ABCG2	NM_004827.3	intron_variant	-	-	-	-	-	-	-	1.038	-	-	0.3	0.0	0
rs45499402	4:88122482-88122482	G/C	ABCG2	NM_004827.3	intron_variant	-	-	-	-	-	-	-	0.812	-	-	10.2	5.9	9.1
rs577242565	4:88122569-88122569	G/A	ABCG2	NM_004827.3	intron_variant	-	-	-	-	-	-	-	0.409	-	-	0.2	0.1	0.1
rs545894716	4:88122633-88122633	G/C	ABCG2	NM_004827.3	intron_variant	-	-	-	-	-	-	-	3.551	-	-	0	0.0	0.1
rs72659644	4:88122674-88122674	T/G	ABCG2	NM_004827.3	intron_variant	-	-	-	-	-	-	-	1.176	-	-	17.9	15.8	20.6
rs35155973	4:88122729-88122729	G/C	ABCG2	NM_004827.3	intron_variant	-	-	-	-	-	-	-	0.548	-	-	21.9	30.7	28.9
rs757820376	4:88122780-88122782	AG/-	ABCG2	NM_004827.3	intron_variant	-	-	-	-	-	-	-	1.086	-	-	0	0	0
rs113752350	4:88122862-88122862	T/C	ABCG2	NM_004827.3	intron_variant	-	-	-	-	-	-	-	4.883	-	-	1.5	1.0	2.0
rs2170290	4:88122915-88122915	T/C	ABCG2	NM_004827.3	intron_variant	-	-	-	-	-	-	-	4.691	-	-	18.6	15.3	22.4
rs149027545	4:88123028-88123028	G/C	ABCG2	NM_004827.3	intron_variant	-	-	-	-	-	-	-	1.346	-	-	10.2	6.9	9.1
rs138409370	4:88123160-88123160	A/T	ABCG2	NM_004827.3	intron_variant	-	-	-	-	-	-	-	2.528	-	-	10.2	7.4	9.1
rs745650741	4:88123321-88123321	T/C	ABCG2	NM_004827.3	intron_variant	-	-	-	-	-	-	-	1.223	-	-	0	0.1	0
rs11935697	4:88123632-88123632	A/G	ABCG2	NM_004827.3	intron_variant	-	-	-	-	-	-	-	10.08	-	-	0.4	2.5	4.4
rs113119169	4:88124035-88124035	C/T	ABCG2	NM_004827.3	intron_variant	-	-	-	-	-	-	-	0.338	-	-	1.5	1.1	2.0
rs4488909	4:88124178-88124178	C/T	ABCG2	NM_004827.3	intron_variant	-	-	-	-	-	-	-	0.909	-	-	0.4	3.1	4.4
rs2199936	4:88124179-88124179	A/G	ABCG2	NM_004827.3	intron_variant	-	-	-	-	-	-	-	1.719	-	-	89.8	91.0	90.9
rs3102038	4:88124274-88124274	G/A	ABCG2	NM_004827.3	intron_variant	-	-	-	-	-	-	-	2.755	-	-	47.2	36.1	33.1
rs4485788	4:88124333-88124333	T/C	ABCG2	NM_004827.3	intron_variant	-	-	-	-	-	-	-	1.365	-	-	22.1	31.8	28.9
rs542195504	4:88124662-88124662	C/T	ABCG2	NM_004827.3	intron_variant	-	-	-	-	-	-	-	1.937	-	-	0.3	0.2	0.1
rs144332923	4:88124674-88124674	G/A	ABCG2	NM_004827.3	intron_variant	-	-	-	-	-	-	-	4.621	-	-	0.4	0	0.2
rs113877129	4:88124755-88124755	C/T	ABCG2	NM_004827.3	intron_variant	-	-	-	-	-	-	-	0.289	-	-	22.1	33.8	28.9
rs114727724	4:88124937-88124937	C/T	ABCG2	NM_004827.3	intron_variant	-	-	-	-	-	-	-	0.456	-	-	0.5	0.2	0.2
rs141471965	4:88125050-88125050	C/T	ABCG2	NM_004827.3	intron_variant	-	-	-	-	-	-	-	0.659	-	-	10.6	7.1	9.3
rs1478335719	4:88125053-88125053	A/G	ABCG2	NM_004827.3	intron_variant	-	-	-	-	-	-	-	3.124	-	-	0.6	0	0.3
rs1173524776	4:88125058-88125058	T/C	ABCG2	NM_004827.3	intron_variant	-	-	-	-	-	-	-	3.184	-	-	0.5	0	0.3
rs1464652110	4:88125067-88125067	T/C	ABCG2	NM_004827.3	intron_variant	-	-	-	-	-	-	-	2.970	-	-	0.5	0	0.3
rs1403931731	4:88125073-88125073	T/A	ABCG2	NM_004827.3	intron_variant	-	-	-	-	-	-	-	0.971	-	-	0.5	0	0.4
rs1393887637	4:88125077-88125077	A/G	ABCG2	NM_004827.3	intron_variant	-	-	-	-	-	-	-	3.010	-	-	0.4	0	0.2
rs955943608	4:88125116-88125116	C/T	ABCG2	NM_004827.3	intron_variant	-	-	-	-	-	-	-	1.223	-	-	0.3	0.8	0
rs1488860151	4:88125141-88125141	A/C	ABCG2	NM_004827.3	intron_variant	-	-	-	-	-	-	-	4.859	-	-	0	0.0	0
rs34855961	4:88125142-88125142	A/G	ABCG2	NM_004827.3	intron_variant	-	-	-	-	-	-	-	4.620	-	-	22.1	32.5	28.9
rs75467974,COSV52946875	4:88125243-88125243	G/C	ABCG2	NM_004827.3	intron_variant	-	-	-	-	-	-	-	1.001	-	-	17.9	14.3	20.6
rs568678551	4:88125279-88125279	G/A	ABCG2	NM_004827.3	intron_variant	-	-	-	-	-	-	-	0.484	-	-	0	0.0	0.0
rs1054771193	4:88125291-88125292	A/-	ABCG2	NM_004827.3	intron_variant	-	-	-	-	-	-	-	0.593	-	-	0	0	0
rs1054771193	4:88125291-88125291	-/A	ABCG2	NM_004827.3	intron_variant	-	-	-	-	-	-	-	0.766	-	-	0	0.9	0.1
rs868835800	4:88125375-88125375	G/A	ABCG2	NM_004827.3	intron_variant	-	-	-	-	-	-	-	0.703	-	-	0	0.0	0
rs1316752648	4:88125418-88125418	C/T	ABCG2	NM_004827.3	intron_variant	-	-	-	-	-	-	-	2.842	-	-	0	0.0	0
rs112791442	4:88125423-88125423	G/A	ABCG2	NM_004827.3	intron_variant	-	-	-	-	-	-	-	0.783	-	-	18.3	15.4	20.7
rs117607915	4:88125465-88125465	G/A	ABCG2	NM_004827.3	intron_variant	-	-	-	-	-	-	-	0.565	-	-	0.7	0.1	1.9
rs70957302	4:88125607-88125620	AAAAAAAAAAAAA/-	ABCG2	NM_004827.3	intron_variant	-	-	-	-	-	-	-	0.454	-	-	0	0	0
rs70957302	4:88125607-88125619	AAAAAAAAAAAA/-	ABCG2	NM_004827.3	intron_variant	-	-	-	-	-	-	-	0.463	-	-	0	0	0
rs70957302	4:88125607-88125613	AAAAAA/-	ABCG2	NM_004827.3	intron_variant	-	-	-	-	-	-	-	0.533	-	-	0	0	0
rs70957302	4:88125607-88125611	AAAA/-	ABCG2	NM_004827.3	intron_variant	-	-	-	-	-	-	-	0.527	-	-	0	0	0
rs70957302	4:88125607-88125610	AAA/-	ABCG2	NM_004827.3	intron_variant	-	-	-	-	-	-	-	0.539	-	-	0	0	0
rs70957302	4:88125607-88125609	AA/-	ABCG2	NM_004827.3	intron_variant	-	-	-	-	-	-	-	0.549	-	-	0	0	0
-	4:88125607-88125608	A/AAAAAAAAAA	ABCG2	NM_004827.3	intron_variant	-	-	-	-	-	-	-	-	-	-	0	0	0
-	4:88125607-88125608	A/AAAAAAA	ABCG2	NM_004827.3	intron_variant	-	-	-	-	-	-	-	-	-	-	0	0	0
-	4:88125607-88125608	A/AAAAAA	ABCG2	NM_004827.3	intron_variant	-	-	-	-	-	-	-	-	-	-	0	0	0
rs70957302	4:88125607-88125608	A/-	ABCG2	NM_004827.3	intron_variant	-	-	-	-	-	-	-	0.560	-	-	0	0	0
rs70957302	4:88125607-88125607	-/AAAAAAAAAAAA	ABCG2	NM_004827.3	intron_variant	-	-	-	-	-	-	-	0.582	-	-	0.1	0	0
rs70957302	4:88125607-88125607	-/AAAAAAAAAA	ABCG2	NM_004827.3	intron_variant	-	-	-	-	-	-	-	0.607	-	-	0.1	0	0
rs70957302	4:88125607-88125607	-/AAAAAAAA	ABCG2	NM_004827.3	intron_variant	-	-	-	-	-	-	-	0.632	-	-	0.1	0	2.3
rs70957302	4:88125607-88125607	-/AAAAAAA	ABCG2	NM_004827.3	intron_variant	-	-	-	-	-	-	-	0.645	-	-	0.1	0.1	2.3
rs70957302	4:88125607-88125607	-/AAAAAA	ABCG2	NM_004827.3	intron_variant	-	-	-	-	-	-	-	0.659	-	-	0.1	0.2	2.3
rs70957302	4:88125607-88125607	-/AAAAA	ABCG2	NM_004827.3	intron_variant	-	-	-	-	-	-	-	0.673	-	-	0.1	0.2	4.4
rs70957302	4:88125607-88125607	-/AAAA	ABCG2	NM_004827.3	intron_variant	-	-	-	-	-	-	-	0.687	-	-	0.1	0.2	4.4
rs70957302	4:88125607-88125607	-/AAA	ABCG2	NM_004827.3	intron_variant	-	-	-	-	-	-	-	0.701	-	-	0.1	0.2	4.4
rs70957302	4:88125607-88125607	-/AA	ABCG2	NM_004827.3	intron_variant	-	-	-	-	-	-	-	0.715	-	-	0.1	0.2	4.4
rs70957302	4:88125607-88125607	-/A	ABCG2	NM_004827.3	intron_variant	-	-	-	-	-	-	-	0.734	-	-	0.1	2.4	4.4
rs1231968235	4:88125619-88125619	A/C	ABCG2	NM_004827.3	intron_variant	-	-	-	-	-	-	-	0.514	-	-	0.3	0.4	0.1
rs112146360	4:88125751-88125751	G/A	ABCG2	NM_004827.3	intron_variant	-	-	-	-	-	-	-	0.567	-	-	0.4	2.5	4.5
rs3109824	4:88125783-88125783	T/A	ABCG2	NM_004827.3	intron_variant	-	-	-	-	-	-	-	7.956	-	-	47.4	36.0	33.2
rs7690904	4:88125948-88125948	G/A	ABCG2	NM_004827.3	intron_variant	-	-	-	-	-	-	-	0.706	-	-	1.5	1.1	2.0
rs2725259	4:88126017-88126017	T/C	ABCG2	NM_004827.3	intron_variant	-	-	-	-	-	-	-	2.369	-	-	100.0	100.0	100.0
rs572277133	4:88126099-88126099	A/G	ABCG2	NM_004827.3	intron_variant	-	-	-	-	-	-	-	6.987	-	-	0	0.2	0
rs962646740	4:88126360-88126360	T/C	ABCG2	NM_004827.3	intron_variant	-	-	-	-	-	-	-	3.170	-	-	0.3	0	0
rs760703827	4:88126492-88126492	C/T	ABCG2	NM_004827.3	intron_variant	-	-	-	-	-	-	-	2.256	-	-	0	0.1	0
rs2110031840	4:88126614-88126614	T/C	ABCG2	NM_004827.3	intron_variant	-	-	-	-	-	-	-	2.437	-	-	0	0.1	0.0
rs889538486	4:88126712-88126712	G/A	ABCG2	NM_004827.3	intron_variant	-	-	-	-	-	-	-	2.079	-	-	0.6	0	0
rs564167654	4:88126744-88126744	T/C	ABCG2	NM_004827.3	intron_variant	-	-	-	-	-	-	-	7.549	-	-	0.2	0	0.4
rs111983383	4:88126870-88126870	A/G	ABCG2	NM_004827.3	intron_variant	-	-	-	-	-	-	-	2.081	-	-	17.7	15.8	20.5
rs146997590	4:88126881-88126881	C/G	ABCG2	NM_004827.3	intron_variant	-	-	-	-	-	-	-	0.919	-	-	1.7	4.1	1.1
-	4:88126907-88126907	A/C	ABCG2	NM_004827.3	intron_variant	-	-	-	-	-	-	-	7.249	-	-	0	0.0	0
rs148066465	4:88126929-88126929	C/T	ABCG2	NM_004827.3	intron_variant	-	-	-	-	-	-	-	8.039	-	-	17.7	15.7	20.5
rs6832558	4:88126955-88126955	T/C	ABCG2	NM_004827.3	intron_variant	-	-	-	-	-	-	-	0.776	-	-	100.0	99.9	100.0
rs186306940	4:88127123-88127123	T/C	ABCG2	NM_004827.3	intron_variant	-	-	-	-	-	-	-	10.19	-	-	0.3	0.4	0.4
rs201717742	4:88127136-88127140	ACAA/-	ABCG2	NM_004827.3	intron_variant	-	-	-	-	-	-	-	2.298	-	-	0	0	0
rs977048211	4:88127154-88127154	T/C	ABCG2	NM_004827.3	intron_variant	-	-	-	-	-	-	-	5.140	-	-	0	0.1	0
rs28750688	4:88127298-88127298	T/C	ABCG2	NM_004827.3	intron_variant	-	-	-	-	-	-	-	6.619	-	-	0	0.1	0.0
rs141717954	4:88127314-88127314	G/A	ABCG2	NM_004827.3	intron_variant	-	-	-	-	-	-	-	5.883	-	-	0.5	1.0	0.8
rs28809845	4:88127316-88127316	A/C	ABCG2	NM_004827.3	intron_variant	-	-	-	-	-	-	-	6.894	-	-	0	0.1	0.0
-	4:88127340-88127340	C/T	ABCG2	NM_004827.3	intron_variant	-	-	-	-	-	-	-	4.132	-	-	0	0.1	0
rs945186742	4:88127865-88127865	G/A	ABCG2	NM_004827.3	intron_variant	-	-	-	-	-	-	-	0.737	-	-	0.1	0	0
rs2725258	4:88127903-88127903	T/C	ABCG2	NM_004827.3	intron_variant	-	-	-	-	-	-	-	4.979	-	-	100.0	99.8	100.0
-	4:88127945-88127946	A/-	ABCG2	NM_004827.3	intron_variant	-	-	-	-	-	-	-	-	-	-	0	0	0
rs202145272	4:88127945-88127945	-/A	ABCG2	NM_004827.3	intron_variant	-	-	-	-	-	-	-	0.116	-	-	2.3	2.9	5.8
rs2725257	4:88127955-88127955	G/A	ABCG2	NM_004827.3	intron_variant	-	-	-	-	-	-	-	0.401	-	-	99.9	99.9	100.0
rs201520311	4:88127959-88127960	A/-	ABCG2	NM_004827.3	intron_variant	-	-	-	-	-	-	-	0.433	-	-	0	0	0
rs201520311	4:88127959-88127959	-/A	ABCG2	NM_004827.3	intron_variant	-	-	-	-	-	-	-	0.568	-	-	0.1	0.4	0.0
-	4:88128025-88128025	A/C	ABCG2	NM_004827.3	intron_variant	-	-	-	-	-	-	-	8.099	-	-	0	0.0	0
rs113033839	4:88128091-88128091	C/T	ABCG2	NM_004827.3	intron_variant	-	-	-	-	-	-	-	1.547	-	-	1.5	1.1	2.0
rs188081100	4:88128125-88128125	A/G	ABCG2	NM_004827.3	intron_variant	-	-	-	-	-	-	-	4.453	-	-	0.4	0	0.0
rs190854867	4:88128287-88128287	G/A	ABCG2	NM_004827.3	intron_variant	-	-	-	-	-	-	-	8.597	-	-	0.4	0	0.2
rs944143718	4:88128573-88128573	A/G	ABCG2	NM_004827.3	intron_variant	-	-	-	-	-	-	-	4.503	-	-	0.1	0	0
-	4:88128818-88128818	G/A	ABCG2	NM_004827.3	intron_variant	-	-	-	-	-	-	-	1.292	-	-	0	0.0	0
rs74904971	4:88128874-88128874	C/A	ABCG2	NM_004827.3	intron_variant	-	-	-	-	-	-	-	1.075	-	-	10.2	7.5	9.1
rs188136279,COSV52944313	4:88128931-88128931	A/T	ABCG2	NM_004827.3	intron_variant	-	-	-	-	-	-	-	0.303	-	-	0	0.0	0.1
rs11931123	4:88128956-88128956	T/G	ABCG2	NM_004827.3	intron_variant	-	-	-	-	-	-	-	2.195	-	-	19.2	16.9	22.4
rs45543832	4:88129590-88129590	A/G	ABCG2	NM_004827.3	intron_variant	-	-	-	-	-	-	-	2.186	-	-	2.6	0.8	3.2
rs77963466	4:88129607-88129607	G/T	ABCG2	NM_004827.3	intron_variant	-	-	-	-	-	-	-	1.821	-	-	0	0.3	1.3
-	4:88129689-88129689	T/C	ABCG2	NM_004827.3	intron_variant	-	-	-	-	-	-	-	0.430	-	-	0.2	0	0
rs2725256	4:88129846-88129846	A/G	ABCG2	NM_004827.3	intron_variant	-	-	-	-	-	-	-	5.547	-	-	47.4	33.3	33.2
rs990799857	4:88129932-88129932	T/C	ABCG2	NM_004827.3	intron_variant	-	-	-	-	-	-	-	11.23	-	-	0.3	0	0
rs79567980	4:88130052-88130052	C/T	ABCG2	NM_004827.3	intron_variant	-	-	-	-	-	-	-	0.015	-	-	0	0.1	0.9
rs539241296	4:88130263-88130263	G/A	ABCG2	NM_004827.3	intron_variant	-	-	-	-	-	-	-	0.851	-	-	0.2	0	0.0
rs775314409	4:88130312-88130312	G/A	ABCG2	NM_004827.3	intron_variant	-	-	-	-	-	-	-	0.586	-	-	1.6	0.2	0
rs45603538	4:88130421-88130421	C/T	ABCG2	NM_004827.3	intron_variant	-	-	-	-	-	-	-	0.527	-	-	7.4	5.4	6.5
rs190391196	4:88130586-88130586	C/T	ABCG2	NM_004827.3	intron_variant	-	-	-	-	-	-	-	2.918	-	-	0.2	0	0.2
rs180710026	4:88130678-88130678	T/C	ABCG2	NM_004827.3	intron_variant	-	-	-	-	-	-	-	2.246	-	-	0	0.1	0.1
rs775954165	4:88130701-88130701	G/A	ABCG2	NM_004827.3	intron_variant	-	-	-	-	-	-	-	8.706	-	-	0.7	0.2	0
rs2231142,CM057428,COSV52943591	4:88131171-88131171	G/T	ABCG2	NM_004827.3	missense_variant	141	Q/K	tolerated(0.27)	benign(0.224)	0.000050	0.33	-1.59	19.66	likely_benign	0.1201	10.2	7.9	9.1
-	4:88131212-88131212	T/A	ABCG2	NM_004827.3	missense_variant,splice_region_variant	127	D/V	deleterious(0)	probably_damaging(0.997)	0.000001	2.695	-7.44	29.3	likely_pathogenic	0.6939	0	0.1	0
-	4:88131213-88131213	C/A	ABCG2	NM_004827.3	missense_variant,splice_region_variant	127	D/Y	deleterious(0)	probably_damaging(0.998)	0.000001	2.75	-7.32	33	likely_pathogenic	0.7128	0	0.1	0
rs1479204494	4:88131471-88131471	A/G	ABCG2	NM_004827.3	intron_variant	-	-	-	-	-	-	-	1.240	-	-	0.1	0	0
rs889382191	4:88131730-88131730	T/C	ABCG2	NM_004827.3	intron_variant	-	-	-	-	-	-	-	4.506	-	-	0	0.2	0
rs2231140	4:88131743-88131743	C/G	ABCG2	NM_004827.3	intron_variant	-	-	-	-	-	-	-	5.591	-	-	0	0.0	0.2
rs201121511,CM136592,COSV99420449	4:88131844-88131844	G/A	ABCG2	NM_004827.3	stop_gained	113	R/*	-	-	0.000109	-	-	33	-	-	0	0.1	0
rs766922517,COSV52945998	4:88131845-88131845	C/T	ABCG2	NM_004827.3	synonymous_variant	112	P	-	-	-	-	-	4.586	-	-	0.2	0	0
rs3219193	4:88131989-88131989	C/T	ABCG2	NM_004827.3	intron_variant	-	-	-	-	-	-	-	2.791	-	-	0.2	0.1	0.4
-	4:88132416-88132416	G/A	ABCG2	NM_004827.3	intron_variant	-	-	-	-	-	-	-	2.165	-	-	0	0.3	0
rs1251725394	4:88132418-88132418	A/G	ABCG2	NM_004827.3	intron_variant	-	-	-	-	-	-	-	0.240	-	-	0	0.2	0
rs5860119	4:88132504-88132505	A/-	ABCG2	NM_004827.3	intron_variant	-	-	-	-	-	-	-	0.516	-	-	0	0	0
rs5860119	4:88132504-88132504	-/A	ABCG2	NM_004827.3	intron_variant	-	-	-	-	-	-	-	0.700	-	-	1.3	1.2	1.5
rs2231138,COSV52945175	4:88132566-88132566	T/C	ABCG2	NM_004827.3	intron_variant	-	-	-	-	-	-	-	10.15	-	-	0.4	2.5	4.5
rs772040991,COSV52947333	4:88132611-88132611	G/A	ABCG2	NM_004827.3	synonymous_variant	76	N	-	-	-	-	-	7.029	-	-	0.1	0	0
rs148475733	4:88132628-88132628	T/C	ABCG2	NM_004827.3	missense_variant	71	M/V	deleterious(0.02)	possibly_damaging(0.85)	0.000000	-2.32	-3.37	24.8	ambiguous	0.4125	0	0.1	0.1
rs1025709499	4:88132863-88132863	G/A	ABCG2	NM_004827.3	intron_variant	-	-	-	-	-	-	-	0.188	-	-	0	0.1	0
rs776005606	4:88132911-88132912	A/-	ABCG2	NM_004827.3	intron_variant	-	-	-	-	-	-	-	0.496	-	-	0	0	0
rs776005606	4:88132911-88132911	-/A	ABCG2	NM_004827.3	intron_variant	-	-	-	-	-	-	-	0.749	-	-	0	1.3	0
rs45514593	4:88133153-88133153	G/A	ABCG2	NM_004827.3	intron_variant	-	-	-	-	-	-	-	0.747	-	-	0	0.6	0.5
rs45488400	4:88133180-88133180	T/C	ABCG2	NM_004827.3	intron_variant	-	-	-	-	-	-	-	3.667	-	-	1.5	1.1	2.0
rs17013859	4:88133334-88133334	C/T	ABCG2	NM_004827.3	intron_variant	-	-	-	-	-	-	-	0.834	-	-	1.5	1.2	2.0
rs45555139	4:88133360-88133360	G/A	ABCG2	NM_004827.3	intron_variant	-	-	-	-	-	-	-	0.400	-	-	10.1	13.3	9.0
rs4148155	4:88133515-88133515	A/G	ABCG2	NM_004827.3	intron_variant	-	-	-	-	-	-	-	0.062	-	-	10.2	7.7	8.9
rs776224558	4:88133529-88133529	C/T	ABCG2	NM_004827.3	intron_variant	-	-	-	-	-	-	-	0.101	-	-	0.5	0	0
rs759221444	4:88133826-88133826	C/T	ABCG2	NM_004827.3	intron_variant	-	-	-	-	-	-	-	0.268	-	-	0	0.0	0
rs72554043	4:88133864-88133864	G/A	ABCG2	NM_004827.3	intron_variant	-	-	-	-	-	-	-	0.178	-	-	1.3	1.1	1.5
rs996467635	4:88133870-88133870	-/GC	ABCG2	NM_004827.3	intron_variant	-	-	-	-	-	-	-	0.062	-	-	0.1	0	0.0
rs970068739	4:88133999-88134000	A/-	ABCG2	NM_004827.3	intron_variant	-	-	-	-	-	-	-	0.114	-	-	0	0	0
rs970068739	4:88133999-88133999	-/A	ABCG2	NM_004827.3	intron_variant	-	-	-	-	-	-	-	0.151	-	-	0.1	1.4	0.2
-	4:88134010-88134010	-/G	ABCG2	NM_004827.3	intron_variant	-	-	-	-	-	-	-	-	-	-	0	0.1	0
rs3114016	4:88134011-88134011	G/A	ABCG2	NM_004827.3	intron_variant	-	-	-	-	-	-	-	2.114	-	-	100.0	99.9	99.8
rs3114017	4:88134042-88134042	C/T	ABCG2	NM_004827.3	intron_variant	-	-	-	-	-	-	-	1.848	-	-	47.4	34.9	32.9
rs183987932	4:88134153-88134153	G/A	ABCG2	NM_004827.3	intron_variant	-	-	-	-	-	-	-	2.138	-	-	0.2	0.1	0.2
rs571306759	4:88134177-88134177	C/G	ABCG2	NM_004827.3	intron_variant	-	-	-	-	-	-	-	3.409	-	-	0	0.0	0.1
rs17731538	4:88134227-88134227	G/A	ABCG2	NM_004827.3	intron_variant	-	-	-	-	-	-	-	1.543	-	-	17.7	15.7	20.5
rs2725255	4:88134333-88134333	A/G	ABCG2	NM_004827.3	intron_variant	-	-	-	-	-	-	-	3.182	-	-	100.0	99.9	99.8
rs2622619	4:88134558-88134558	G/C	ABCG2	NM_004827.3	intron_variant	-	-	-	-	-	-	-	1.293	-	-	100.0	99.9	99.8
rs556837756	4:88134587-88134587	T/C	ABCG2	NM_004827.3	intron_variant	-	-	-	-	-	-	-	7.696	-	-	0.5	0	0
rs17731565	4:88134677-88134677	G/A	ABCG2	NM_004827.3	intron_variant	-	-	-	-	-	-	-	2.542	-	-	3.8	5.7	7.1
rs745310236	4:88134942-88134942	T/C	ABCG2	NM_004827.3	intron_variant	-	-	-	-	-	-	-	0.421	-	-	0.6	0	0
rs17013870	4:88134956-88134956	T/C	ABCG2	NM_004827.3	intron_variant	-	-	-	-	-	-	-	5.159	-	-	1.5	1.2	2.0
rs72875335	4:88135035-88135035	G/A	ABCG2	NM_004827.3	intron_variant	-	-	-	-	-	-	-	1.901	-	-	1.5	1.1	2.0
rs1725164096	4:88135329-88135329	C/T	ABCG2	NM_004827.3	intron_variant	-	-	-	-	-	-	-	0.827	-	-	0.2	0.1	0
rs17788087	4:88135413-88135413	A/C	ABCG2	NM_004827.3	intron_variant	-	-	-	-	-	-	-	1.001	-	-	4.3	1.5	1.6
rs1214052021,COSV52945109	4:88135511-88135511	A/C	ABCG2	NM_004827.3	intron_variant	-	-	-	-	-	-	-	0.024	-	-	0.1	0	1.6
rs4148153	4:88135563-88135563	G/A	ABCG2	NM_004827.3	intron_variant	-	-	-	-	-	-	-	0.051	-	-	0.7	0.1	1.7
rs1725198512	4:88135648-88135648	C/T	ABCG2	NM_004827.3	intron_variant	-	-	-	-	-	-	-	0.005	-	-	0.5	0	0
rs142578439	4:88135821-88135821	T/G	ABCG2	NM_004827.3	intron_variant	-	-	-	-	-	-	-	0.028	-	-	3.6	2.4	2.6
rs28645903	4:88135935-88135935	T/C	ABCG2	NM_004827.3	intron_variant	-	-	-	-	-	-	-	2.939	-	-	0	0.1	0.0
rs150157050	4:88136316-88136316	A/C	ABCG2	NM_004827.3	intron_variant	-	-	-	-	-	-	-	10.39	-	-	0.5	0.2	1.0
rs2725254	4:88136512-88136512	C/T	ABCG2	NM_004827.3	intron_variant	-	-	-	-	-	-	-	1.650	-	-	47.4	35.5	32.7
rs773298428	4:88136548-88136548	A/G	ABCG2	NM_004827.3	intron_variant	-	-	-	-	-	-	-	0.953	-	-	0.4	0.3	0
-	4:88136687-88136687	C/T	ABCG2	NM_004827.3	intron_variant	-	-	-	-	-	-	-	1.414	-	-	0.3	0	0
rs113737399	4:88136691-88136691	G/A	ABCG2	NM_004827.3	intron_variant	-	-	-	-	-	-	-	0.565	-	-	1.5	1.1	1.9
rs2110049846	4:88136755-88136755	C/T	ABCG2	NM_004827.3	intron_variant	-	-	-	-	-	-	-	0.538	-	-	0	1.5	0
rs759565577	4:88136767-88136767	A/G	ABCG2	NM_004827.3	intron_variant	-	-	-	-	-	-	-	2.545	-	-	0	0.1	0
rs570602819	4:88136922-88136922	G/A	ABCG2	NM_004827.3	intron_variant	-	-	-	-	-	-	-	1.420	-	-	0.3	0.0	0.0
-	4:88137012-88137027	AATAAAATAAAATAA/AATAAAATAAAATAAAATAAAATAAAATAAAATAAAATAAAATAAAATAAAATAA	ABCG2	NM_004827.3	intron_variant	-	-	-	-	-	-	-	-	-	-	0	0	0
-	4:88137012-88137027	AATAAAATAAAATAA/AATAAAATAAAATAAAATAAAATAAAATAAAATAAAATAAAATAA	ABCG2	NM_004827.3	intron_variant	-	-	-	-	-	-	-	-	-	-	0	0	0
-	4:88137012-88137027	AATAAAATAAAATAA/AATAAAATAAAATAAAATAAAATAAAATAAAATAAAATAA	ABCG2	NM_004827.3	intron_variant	-	-	-	-	-	-	-	-	-	-	0	0	0
-	4:88137012-88137027	AATAAAATAAAATAA/AATAAAATAAAATAAAATAAAATAAAATAAAATAA	ABCG2	NM_004827.3	intron_variant	-	-	-	-	-	-	-	-	-	-	0	0	0
-	4:88137012-88137027	AATAAAATAAAATAA/AATAAAATAAAATAAAATAAAATAAAATAA	ABCG2	NM_004827.3	intron_variant	-	-	-	-	-	-	-	-	-	-	0	0	0
-	4:88137012-88137027	AATAAAATAAAATAA/AATAAAATAAAATAAAATAAAATAA	ABCG2	NM_004827.3	intron_variant	-	-	-	-	-	-	-	-	-	-	0	0	0
-	4:88137012-88137027	AATAAAATAAAATAA/AATAAAATAAAATAAAATAA	ABCG2	NM_004827.3	intron_variant	-	-	-	-	-	-	-	-	-	-	0	0	0
-	4:88137012-88137027	AATAAAATAAAATAA/AATAAAATAA	ABCG2	NM_004827.3	intron_variant	-	-	-	-	-	-	-	-	-	-	0	0	0
-	4:88137012-88137027	AATAAAATAAAATAA/AATAA	ABCG2	NM_004827.3	intron_variant	-	-	-	-	-	-	-	-	-	-	0	0	0
rs56033368	4:88137012-88137027	AATAAAATAAAATAA/-	ABCG2	NM_004827.3	intron_variant	-	-	-	-	-	-	-	0.799	-	-	0	0	0
-	4:88137012-88137022	AATAAAATAA/AATAAAATAAAATAAAATAAAATAA	ABCG2	NM_004827.3	intron_variant	-	-	-	-	-	-	-	-	-	-	0	0	0
rs56033368	4:88137012-88137022	AATAAAATAA/-	ABCG2	NM_004827.3	intron_variant	-	-	-	-	-	-	-	0.748	-	-	0	0	0
-	4:88137012-88137017	AATAA/AATAAAATAAAATAAAATAAAATAAAATAAAATAAAATAAAATAAAATAAAATAA	ABCG2	NM_004827.3	intron_variant	-	-	-	-	-	-	-	-	-	-	0	0	0
-	4:88137012-88137017	AATAA/AATAAAATAAAATAAAATAAAATAAAATAAAATAAAATAA	ABCG2	NM_004827.3	intron_variant	-	-	-	-	-	-	-	-	-	-	0	0	0
-	4:88137012-88137017	AATAA/AATAAAATAAAATAAAATAA	ABCG2	NM_004827.3	intron_variant	-	-	-	-	-	-	-	-	-	-	0	0	0
-	4:88137012-88137017	AATAA/AATAAAATAA	ABCG2	NM_004827.3	intron_variant	-	-	-	-	-	-	-	-	-	-	0	0	0
rs56033368	4:88137012-88137017	AATAA/-	ABCG2	NM_004827.3	intron_variant	-	-	-	-	-	-	-	0.330	-	-	0	0	0
rs56033368	4:88137012-88137012	-/AATAAAATAAAATAAAATAAAATAAAATAAAATAAAATAA	ABCG2	NM_004827.3	intron_variant	-	-	-	-	-	-	-	0.176	-	-	0.1	0	0
rs56033368	4:88137012-88137012	-/AATAAAATAAAATAAAATAAAATAAAATAAAATAA	ABCG2	NM_004827.3	intron_variant	-	-	-	-	-	-	-	0.195	-	-	0.1	0	0
rs56033368	4:88137012-88137012	-/AATAAAATAAAATAAAATAAAATAAAATAA	ABCG2	NM_004827.3	intron_variant	-	-	-	-	-	-	-	0.216	-	-	0.1	0	0
rs56033368	4:88137012-88137012	-/AATAAAATAAAATAAAATAAAATAA	ABCG2	NM_004827.3	intron_variant	-	-	-	-	-	-	-	0.240	-	-	0.1	0.1	0
rs56033368	4:88137012-88137012	-/AATAAAATAAAATAAAATAA	ABCG2	NM_004827.3	intron_variant	-	-	-	-	-	-	-	0.266	-	-	0.8	1.1	0
rs56033368	4:88137012-88137012	-/AATAAAATAAAATAA	ABCG2	NM_004827.3	intron_variant	-	-	-	-	-	-	-	0.295	-	-	2.4	6.0	13.2
rs56033368	4:88137012-88137012	-/AATAAAATAA	ABCG2	NM_004827.3	intron_variant	-	-	-	-	-	-	-	0.327	-	-	2.4	20.8	29.2
rs56033368	4:88137012-88137012	-/AATAA	ABCG2	NM_004827.3	intron_variant	-	-	-	-	-	-	-	0.363	-	-	2.4	5.3	13.5
rs1402480427	4:88137061-88137061	-/AAATAAAATAAAATAAAATAAAATAAAATAAAATAAAATAAAAT	ABCG2	NM_004827.3	intron_variant	-	-	-	-	-	-	-	0.527	-	-	0.2	0	0.1
rs1402480427	4:88137061-88137061	-/AAATAAAATAAAATAAAATAAAATAAAAT	ABCG2	NM_004827.3	intron_variant	-	-	-	-	-	-	-	0.720	-	-	0.2	0	0.1
rs1560703016	4:88137062-88137062	-/AATAAAATAAAATAAAATAAAATAAAATAAAATAAAATAAAAT	ABCG2	NM_004827.3	intron_variant	-	-	-	-	-	-	-	0.541	-	-	0.1	0	0
rs1423301106	4:88137063-88137063	G/A	ABCG2	NM_004827.3	intron_variant	-	-	-	-	-	-	-	0.264	-	-	0.4	0	0.3
rs2929060	4:88137068-88137068	A/C	ABCG2	NM_004827.3	intron_variant	-	-	-	-	-	-	-	3.247	-	-	47.4	31.8	32.5
rs779598452	4:88137466-88137466	G/C	ABCG2	NM_004827.3	intron_variant	-	-	-	-	-	-	-	4.591	-	-	0.5	0.1	0
rs763845679	4:88137856-88137856	G/A	ABCG2	NM_004827.3	intron_variant	-	-	-	-	-	-	-	0.304	-	-	0.1	0	0
rs2869732	4:88137935-88137935	A/G	ABCG2	NM_004827.3	intron_variant	-	-	-	-	-	-	-	1.500	-	-	22.1	30.1	29.3
rs2622631	4:88138134-88138134	G/A	ABCG2	NM_004827.3	intron_variant	-	-	-	-	-	-	-	0.620	-	-	100.0	99.9	99.8
rs554589963	4:88138154-88138154	A/G	ABCG2	NM_004827.3	intron_variant	-	-	-	-	-	-	-	2.080	-	-	0	0.6	0.2
rs2622632	4:88138182-88138182	G/A	ABCG2	NM_004827.3	intron_variant	-	-	-	-	-	-	-	1.199	-	-	100.0	99.9	99.8
rs1243602248	4:88138504-88138504	A/G	ABCG2	NM_004827.3	intron_variant	-	-	-	-	-	-	-	1.776	-	-	0.1	0	0
rs17731631	4:88138667-88138667	C/T	ABCG2	NM_004827.3	intron_variant	-	-	-	-	-	-	-	1.986	-	-	17.7	15.6	20.6
rs12641369	4:88138765-88138765	G/A	ABCG2	NM_004827.3	intron_variant	-	-	-	-	-	-	-	1.548	-	-	2.6	3.9	8.4
rs201189471	4:88138853-88138853	-/A	ABCG2	NM_004827.3	intron_variant	-	-	-	-	-	-	-	6.384	-	-	0	0.2	0.1
rs35885773	4:88139140-88139142	AA/-	ABCG2	NM_004827.3	intron_variant	-	-	-	-	-	-	-	1.056	-	-	0	0	0
rs35885773	4:88139140-88139141	A/-	ABCG2	NM_004827.3	intron_variant	-	-	-	-	-	-	-	1.065	-	-	0	0	0
rs35885773	4:88139140-88139140	-/A	ABCG2	NM_004827.3	intron_variant	-	-	-	-	-	-	-	1.445	-	-	0	1.6	0.0
rs143730946	4:88139257-88139257	C/A	ABCG2	NM_004827.3	intron_variant	-	-	-	-	-	-	-	0.162	-	-	0	0.8	0.1
rs139365151	4:88139475-88139475	G/A	ABCG2	NM_004827.3	intron_variant	-	-	-	-	-	-	-	0.554	-	-	0.7	0.3	0.8
rs2725253	4:88139599-88139599	C/T	ABCG2	NM_004827.3	intron_variant	-	-	-	-	-	-	-	0.111	-	-	100.0	100.0	99.8
rs2622617	4:88139625-88139625	G/A	ABCG2	NM_004827.3	intron_variant	-	-	-	-	-	-	-	0.247	-	-	100.0	100.0	99.8
rs4148152,COSV52942865	4:88139757-88139757	T/C	ABCG2	NM_004827.3	intron_variant	-	-	-	-	-	-	-	7.096	-	-	1.1	2.7	6.2
rs146682354	4:88139954-88139954	T/C	ABCG2	NM_004827.3	synonymous_variant	14	Q	-	-	-	-	-	5.679	-	-	0	0.1	0
rs2231137,CM045703,COSV52945187	4:88139962-88139962	C/T	ABCG2	NM_004827.3	missense_variant	12	V/M	tolerated(1)	benign(0)	0.000797	-1.87	0.66	2.361	likely_benign	0.0734	1.1	2.7	6.2
rs1564481	4:88140113-88140113	C/T	ABCG2	NM_004827.3	intron_variant	-	-	-	-	-	-	-	0.043	-	-	47.4	36.4	32.5
rs552368314	4:88140577-88140577	G/A	ABCG2	NM_004827.3	intron_variant	-	-	-	-	-	-	-	0.385	-	-	0	0.2	0.1
rs77377473	4:88140650-88140650	A/G	ABCG2	NM_004827.3	intron_variant	-	-	-	-	-	-	-	0.561	-	-	0.7	0.1	1.8
rs2725252	4:88140758-88140758	C/A	ABCG2	NM_004827.3	intron_variant	-	-	-	-	-	-	-	2.095	-	-	65.1	52.7	53.0
rs554653756	4:88140903-88140904	A/-	ABCG2	NM_004827.3	intron_variant	-	-	-	-	-	-	-	6.195	-	-	0	0	0
rs13130891	4:88140923-88140923	A/G	ABCG2	NM_004827.3	intron_variant	-	-	-	-	-	-	-	13.64	-	-	23.6	34.6	31.5
rs4148150	4:88141037-88141037	C/T	ABCG2	NM_004827.3	intron_variant	-	-	-	-	-	-	-	2.632	-	-	1.1	2.5	6.2
rs4148149	4:88141133-88141133	T/G	ABCG2	NM_004827.3	intron_variant	-	-	-	-	-	-	-	0.353	-	-	24.7	37.6	37.7
rs45555838	4:88141218-88141218	T/C	ABCG2	NM_004827.3	intron_variant	-	-	-	-	-	-	-	3.783	-	-	1.7	1.1	1.8
rs13137622	4:88141361-88141361	G/T	ABCG2	NM_004827.3	intron_variant	-	-	-	-	-	-	-	7.858	-	-	23.6	35.1	31.5
rs544289074	4:88141591-88141591	G/A	ABCG2	NM_004827.3	intron_variant	-	-	-	-	-	-	-	2.164	-	-	0.9	0.6	0
rs1725647093	4:88141607-88141610	AGA/-	ABCG2	NM_004827.3	intron_variant	-	-	-	-	-	-	-	-	-	-	0	0	0
rs45488894	4:88141758-88141758	A/T	ABCG2	NM_004827.3	intron_variant	-	-	-	-	-	-	-	0.087	-	-	0	0.1	0.0
rs5860120	4:88142089-88142090	A/-	ABCG2	NM_004827.3	intron_variant	-	-	-	-	-	-	-	0.239	-	-	0	0	0
rs72554039	4:88142202-88142202	G/A	ABCG2	NM_004827.3	intron_variant	-	-	-	-	-	-	-	0.075	-	-	1.0	0.2	1.8
rs2046134	4:88142211-88142211	G/A	ABCG2	NM_004827.3	intron_variant	-	-	-	-	-	-	-	2.838	-	-	1.5	1.2	2.2
rs780406054	4:88142334-88142334	A/G	ABCG2	NM_004827.3	intron_variant	-	-	-	-	-	-	-	3.680	-	-	0.4	0.2	0
rs189222185	4:88142504-88142504	G/C	ABCG2	NM_004827.3	intron_variant	-	-	-	-	-	-	-	1.632	-	-	0	0.1	0.2
rs181812509	4:88142606-88142606	G/T	ABCG2	NM_004827.3	intron_variant	-	-	-	-	-	-	-	0.334	-	-	0	0.0	0.0
rs768136482	4:88142630-88142630	T/A	ABCG2	NM_004827.3	intron_variant	-	-	-	-	-	-	-	2.122	-	-	0.6	0.1	0.0
rs2622620	4:88142699-88142699	C/A	ABCG2	NM_004827.3	intron_variant	-	-	-	-	-	-	-	4.134	-	-	57.5	43.8	41.5
rs537982204	4:88142832-88142832	C/T	ABCG2	NM_004827.3	intron_variant	-	-	-	-	-	-	-	1.829	-	-	0.4	0.4	0
rs2725250	4:88142833-88142833	G/A	ABCG2	NM_004827.3	intron_variant	-	-	-	-	-	-	-	1.165	-	-	76.7	61.4	64.3
rs186186226	4:88143039-88143039	T/C	ABCG2	NM_004827.3	intron_variant	-	-	-	-	-	-	-	2.767	-	-	0.5	0.1	0.4
rs754066032	4:88143232-88143232	A/G	ABCG2	NM_004827.3	intron_variant	-	-	-	-	-	-	-	6.971	-	-	0	0.1	0
rs3114018	4:88143429-88143429	A/C	ABCG2	NM_004827.3	intron_variant	-	-	-	-	-	-	-	8.253	-	-	60.5	47.5	48.6
rs3109823	4:88143450-88143450	C/T	ABCG2	NM_004827.3	intron_variant	-	-	-	-	-	-	-	4.519	-	-	77.0	66.0	73.4
rs112597917	4:88143781-88143781	G/A	ABCG2	NM_004827.3	intron_variant	-	-	-	-	-	-	-	0.261	-	-	0.1	0.1	0.2
rs903838220	4:88143799-88143800	A/-	ABCG2	NM_004827.3	intron_variant	-	-	-	-	-	-	-	0.212	-	-	0	0	0
rs55892504	4:88143807-88143808	C/-	ABCG2	NM_004827.3	intron_variant	-	-	-	-	-	-	-	0.290	-	-	0	0	0
rs80061109	4:88143808-88143808	C/A	ABCG2	NM_004827.3	intron_variant	-	-	-	-	-	-	-	0.597	-	-	0	0.2	0
rs28742177	4:88143865-88143865	T/G	ABCG2	NM_004827.3	intron_variant	-	-	-	-	-	-	-	0.014	-	-	4.0	2.7	3.7
rs17013881,COSV52950436	4:88143924-88143924	C/T	ABCG2	NM_004827.3	intron_variant	-	-	-	-	-	-	-	1.393	-	-	3.8	5.8	7.0
rs568332237	4:88143940-88143940	T/C	ABCG2	NM_004827.3	intron_variant	-	-	-	-	-	-	-	4.090	-	-	0.1	0	0.0
rs2622627	4:88144201-88144201	C/A	ABCG2	NM_004827.3	intron_variant	-	-	-	-	-	-	-	1.434	-	-	59.0	45.8	46.8
rs544529845	4:88144264-88144264	C/A	ABCG2	NM_004827.3	intron_variant	-	-	-	-	-	-	-	0.669	-	-	0	0.0	0.0
rs150529467	4:88144281-88144281	C/T	ABCG2	NM_004827.3	intron_variant	-	-	-	-	-	-	-	0.687	-	-	1.0	0.9	0.4
rs558435105	4:88144378-88144378	G/A	ABCG2	NM_004827.3	intron_variant	-	-	-	-	-	-	-	2.283	-	-	0.2	0.0	0.0
rs1725837464	4:88144447-88144448	A/-	ABCG2	NM_004827.3	intron_variant	-	-	-	-	-	-	-	0.064	-	-	0	0	0
-	4:88144448-88144448	A/C	ABCG2	NM_004827.3	intron_variant	-	-	-	-	-	-	-	0.317	-	-	0	0.0	0
rs1358674433	4:88144448-88144448	A/T	ABCG2	NM_004827.3	intron_variant	-	-	-	-	-	-	-	0.296	-	-	0	0.1	0
rs59434855	4:88144449-88144449	-/T	ABCG2	NM_004827.3	intron_variant	-	-	-	-	-	-	-	4.890	-	-	40.5	18.0	44.2
rs59434855	4:88144449-88144449	-/TT	ABCG2	NM_004827.3	intron_variant	-	-	-	-	-	-	-	4.841	-	-	0.8	1.8	0.4
rs59434855	4:88144449-88144449	-/TTT	ABCG2	NM_004827.3	intron_variant	-	-	-	-	-	-	-	4.793	-	-	0	0.1	0
rs59434855	4:88144449-88144450	T/-	ABCG2	NM_004827.3	intron_variant	-	-	-	-	-	-	-	4.087	-	-	0	0	0
-	4:88144449-88144450	T/TT	ABCG2	NM_004827.3	intron_variant	-	-	-	-	-	-	-	-	-	-	0	0	0
rs59434855	4:88144449-88144451	TT/-	ABCG2	NM_004827.3	intron_variant	-	-	-	-	-	-	-	4.292	-	-	0	0	0
rs59434855	4:88144449-88144452	TTT/-	ABCG2	NM_004827.3	intron_variant	-	-	-	-	-	-	-	5.219	-	-	0	0	0
rs59434855	4:88144449-88144455	TTTTTT/-	ABCG2	NM_004827.3	intron_variant	-	-	-	-	-	-	-	5.680	-	-	0	0	0
rs988679084	4:88144450-88144450	T/C	ABCG2	NM_004827.3	intron_variant	-	-	-	-	-	-	-	8.007	-	-	0	0.0	0
rs1387616457	4:88144451-88144451	-/C	ABCG2	NM_004827.3	intron_variant	-	-	-	-	-	-	-	5.889	-	-	0.1	0	0
rs879528433	4:88144601-88144601	C/T	ABCG2	NM_004827.3	intron_variant	-	-	-	-	-	-	-	0.420	-	-	0.1	0	0
rs146181101	4:88144645-88144645	G/A	ABCG2	NM_004827.3	intron_variant	-	-	-	-	-	-	-	0.538	-	-	1.6	0.3	2.1
rs2725249	4:88144716-88144716	A/C	ABCG2	NM_004827.3	intron_variant	-	-	-	-	-	-	-	1.392	-	-	59.0	45.8	46.8
-	4:88144892-88144892	A/G	ABCG2	NM_004827.3	intron_variant	-	-	-	-	-	-	-	0.341	-	-	0.2	0	0
rs6857600,COSV52947248	4:88144923-88144923	C/T	ABCG2	NM_004827.3	intron_variant	-	-	-	-	-	-	-	0.466	-	-	17.3	18.2	25.3
rs772796187	4:88144924-88144924	G/A	ABCG2	NM_004827.3	intron_variant	-	-	-	-	-	-	-	0.600	-	-	0	0.0	0.1
rs113016922	4:88144967-88144968	A/-	ABCG2	NM_004827.3	intron_variant	-	-	-	-	-	-	-	0.099	-	-	0	0	0
rs113016922	4:88144967-88144967	-/A	ABCG2	NM_004827.3	intron_variant	-	-	-	-	-	-	-	0.213	-	-	0	1.2	0.0
rs115055824	4:88145032-88145032	A/G	ABCG2	NM_004827.3	intron_variant	-	-	-	-	-	-	-	5.181	-	-	0	0.0	0.0
rs548328875	4:88145093-88145093	-/T	ABCG2	NM_004827.3	intron_variant	-	-	-	-	-	-	-	0.940	-	-	0	0.0	0
rs548328875	4:88145093-88145094	T/-	ABCG2	NM_004827.3	intron_variant	-	-	-	-	-	-	-	0.131	-	-	0	0	0
rs149077921	4:88145115-88145115	G/A	ABCG2	NM_004827.3	intron_variant	-	-	-	-	-	-	-	0.435	-	-	0.4	2.1	1.5
-	4:88145370-88145370	G/A	ABCG2	NM_004827.3	intron_variant	-	-	-	-	-	-	-	2.066	-	-	0	0.0	0
rs2622626	4:88145563-88145563	C/A	ABCG2	NM_004827.3	intron_variant	-	-	-	-	-	-	-	1.619	-	-	59.0	45.6	46.8
rs10632140	4:88145837-88145837	-/GCTGA	ABCG2	NM_004827.3	intron_variant	-	-	-	-	-	-	-	0.842	-	-	59.0	46.4	46.8
rs538070899	4:88146065-88146065	A/G	ABCG2	NM_004827.3	intron_variant	-	-	-	-	-	-	-	3.253	-	-	0	0.3	0.1
rs1213903313	4:88146228-88146228	A/G	ABCG2	NM_004827.3	intron_variant	-	-	-	-	-	-	-	2.207	-	-	0	0.0	0
rs11287117	4:88146266-88146267	G/-	ABCG2	NM_004827.3	intron_variant	-	-	-	-	-	-	-	0.552	-	-	0	0	0
rs1159888832	4:88146310-88146311	A/-	ABCG2	NM_004827.3	intron_variant	-	-	-	-	-	-	-	1.512	-	-	0	0	0
rs1159888832	4:88146310-88146310	-/A	ABCG2	NM_004827.3	intron_variant	-	-	-	-	-	-	-	2.022	-	-	0	0.8	0
rs11413103	4:88146340-88146340	-/T	ABCG2	NM_004827.3	intron_variant	-	-	-	-	-	-	-	0.541	-	-	59.0	45.6	46.8
rs6532049	4:88146374-88146374	C/T	ABCG2	NM_004827.3	intron_variant	-	-	-	-	-	-	-	0.602	-	-	17.3	18.2	25.6
rs370249033	4:88146393-88146393	-/T	ABCG2	NM_004827.3	intron_variant	-	-	-	-	-	-	-	1.222	-	-	0	0.2	0.0
rs1726004163	4:88146442-88146442	G/A	ABCG2	NM_004827.3	intron_variant	-	-	-	-	-	-	-	0.523	-	-	0	0.0	0.0
rs181231118	4:88146464-88146464	G/A	ABCG2	NM_004827.3	intron_variant	-	-	-	-	-	-	-	2.245	-	-	0.1	0.3	0.3
rs1726017093	4:88146540-88146540	G/A	ABCG2	NM_004827.3	intron_variant	-	-	-	-	-	-	-	0.934	-	-	0	0.0	0.0
rs775876892	4:88146559-88146559	G/A	ABCG2	NM_004827.3	intron_variant	-	-	-	-	-	-	-	0.402	-	-	0	0.1	0
rs67433331	4:88146623-88146623	A/G	ABCG2	NM_004827.3	intron_variant	-	-	-	-	-	-	-	1.874	-	-	4.8	6.4	7.6
rs562795102	4:88146661-88146662	G/-	ABCG2	NM_004827.3	intron_variant	-	-	-	-	-	-	-	0.646	-	-	0	0	0
rs531618741	4:88146698-88146698	C/T	ABCG2	NM_004827.3	intron_variant	-	-	-	-	-	-	-	1.228	-	-	0.5	0.0	0.4
rs2725248	4:88146855-88146855	C/A	ABCG2	NM_004827.3	intron_variant	-	-	-	-	-	-	-	0.603	-	-	76.3	64.0	72.0
rs34167974	4:88146898-88146902	GAAG/-	ABCG2	NM_004827.3	intron_variant	-	-	-	-	-	-	-	0.735	-	-	0	0	0
rs368758981	4:88146947-88146951	AGGG/-	ABCG2	NM_004827.3	intron_variant	-	-	-	-	-	-	-	0.499	-	-	0	0	0
rs527432946	4:88146947-88146951	AAGGG/GAGGG	ABCG2	NM_004827.3	intron_variant	-	-	-	-	-	-	-	2.335	-	-	0	0	0
rs527432946	4:88146947-88146947	A/G	ABCG2	NM_004827.3	intron_variant	-	-	-	-	-	-	-	2.335	-	-	0	0.3	0
rs941210278	4:88146963-88146963	G/C	ABCG2	NM_004827.3	intron_variant	-	-	-	-	-	-	-	1.240	-	-	0	0.3	0
rs1336283085	4:88147000-88147005	GAAAG/-	ABCG2	NM_004827.3	intron_variant	-	-	-	-	-	-	-	-	-	-	0	0	0
rs1383759938	4:88147005-88147005	-/AA	ABCG2	NM_004827.3	intron_variant	-	-	-	-	-	-	-	-	-	-	0	0.1	0
rs140712235	4:88147014-88147016	AG/-	ABCG2	NM_004827.3	intron_variant	-	-	-	-	-	-	-	0.153	-	-	0	0	0
rs58050208	4:88147016-88147028	GAAAGAAAGAAA/-	ABCG2	NM_004827.3	intron_variant	-	-	-	-	-	-	-	0.338	-	-	0	0	0
-	4:88147016-88147028	GAAAGAAAGAAA/GAAAGAAA	ABCG2	NM_004827.3	intron_variant	-	-	-	-	-	-	-	-	-	-	0	0	0
-	4:88147016-88147028	GAAAGAAAGAAA/GAAAGAAAGAAAGAAA	ABCG2	NM_004827.3	intron_variant	-	-	-	-	-	-	-	-	-	-	0	0	0
-	4:88147016-88147028	GAAAGAAAGAAA/GAAAGAAAGAAAGAAAGAAA	ABCG2	NM_004827.3	intron_variant	-	-	-	-	-	-	-	-	-	-	0	0	0
-	4:88147016-88147028	GAAAGAAAGAAA/GAAAGAAAGAAAGAAAGAAAGAAAGAAAGAAA	ABCG2	NM_004827.3	intron_variant	-	-	-	-	-	-	-	-	-	-	0	0	0
-	4:88147016-88147028	GAAAGAAAGAAA/GAAAGAAAGAAAGAAAGAAAGAAAGAAAGAAAGAAA	ABCG2	NM_004827.3	intron_variant	-	-	-	-	-	-	-	-	-	-	0	0	0
-	4:88147016-88147028	GAAAGAAAGAAA/GAAAGAAAGAAAGAAAGAAAGAAAGAAAGAAAGAAAGAAA	ABCG2	NM_004827.3	intron_variant	-	-	-	-	-	-	-	-	-	-	0	0	0
-	4:88147016-88147028	GAAAGAAAGAAA/GAAAGAAAGAAAGAAAGAAAGAAAGAAAGAAAGAAAGAAAGAAA	ABCG2	NM_004827.3	intron_variant	-	-	-	-	-	-	-	-	-	-	0	0	0
-	4:88147016-88147028	GAAAGAAAGAAA/GAAAGAAAGAAAGAAAGAAAGAAAGAAAGAAAGAAAGAAAGAAAGAAA	ABCG2	NM_004827.3	intron_variant	-	-	-	-	-	-	-	-	-	-	0	0	0
rs58050208	4:88147016-88147020	GAAA/-	ABCG2	NM_004827.3	intron_variant	-	-	-	-	-	-	-	0.385	-	-	0	0	0
-	4:88147016-88147020	GAAA/GAAAGAAA	ABCG2	NM_004827.3	intron_variant	-	-	-	-	-	-	-	-	-	-	0	0	0
-	4:88147016-88147020	GAAA/GAAAGAAAGAAAGAAAGAAA	ABCG2	NM_004827.3	intron_variant	-	-	-	-	-	-	-	-	-	-	0	0	0
-	4:88147016-88147020	GAAA/GAAAGAAAGAAAGAAAGAAAGAAA	ABCG2	NM_004827.3	intron_variant	-	-	-	-	-	-	-	-	-	-	0	0	0
-	4:88147016-88147020	GAAA/GAAAGAAAGAAAGAAAGAAAGAAAGAAA	ABCG2	NM_004827.3	intron_variant	-	-	-	-	-	-	-	-	-	-	0	0	0
-	4:88147016-88147020	GAAA/GAAAGAAAGAAAGAAAGAAAGAAAGAAAGAAA	ABCG2	NM_004827.3	intron_variant	-	-	-	-	-	-	-	-	-	-	0	0	0
-	4:88147016-88147020	GAAA/GAAAGAAAGAAAGAAAGAAAGAAAGAAAGAAAGAAA	ABCG2	NM_004827.3	intron_variant	-	-	-	-	-	-	-	-	-	-	0	0	0
-	4:88147016-88147020	GAAA/GAAAGAAAGAAAGAAAGAAAGAAAGAAAGAAAGAAAGAAA	ABCG2	NM_004827.3	intron_variant	-	-	-	-	-	-	-	-	-	-	0	0	0
-	4:88147016-88147020	GAAA/GAAAGAAAGAAAGAAAGAAAGAAAGAAAGAAAGAAAGAAAGAAA	ABCG2	NM_004827.3	intron_variant	-	-	-	-	-	-	-	-	-	-	0	0	0
rs58050208	4:88147016-88147016	-/GAAA	ABCG2	NM_004827.3	intron_variant	-	-	-	-	-	-	-	0.198	-	-	0.5	2.7	11.5
rs58050208	4:88147016-88147016	-/GAAAGAAA	ABCG2	NM_004827.3	intron_variant	-	-	-	-	-	-	-	0.183	-	-	0.5	2.7	11.5
rs58050208	4:88147016-88147016	-/GAAAGAAAGAAA	ABCG2	NM_004827.3	intron_variant	-	-	-	-	-	-	-	0.168	-	-	0.5	2.7	11.5
rs58050208	4:88147016-88147016	-/GAAAGAAAGAAAGAAA	ABCG2	NM_004827.3	intron_variant	-	-	-	-	-	-	-	0.155	-	-	0.5	2.7	11.5
rs58050208	4:88147016-88147016	-/GAAAGAAAGAAAGAAAGAAA	ABCG2	NM_004827.3	intron_variant	-	-	-	-	-	-	-	0.143	-	-	0.5	2.7	11.5
rs58050208	4:88147016-88147016	-/GAAAGAAAGAAAGAAAGAAAGAAA	ABCG2	NM_004827.3	intron_variant	-	-	-	-	-	-	-	0.131	-	-	0.5	2.7	11.5
rs58050208	4:88147016-88147016	-/GAAAGAAAGAAAGAAAGAAAGAAAGAAA	ABCG2	NM_004827.3	intron_variant	-	-	-	-	-	-	-	0.121	-	-	0.5	2.7	11.5
rs58050208	4:88147016-88147016	-/GAAAGAAAGAAAGAAAGAAAGAAAGAAAGAAA	ABCG2	NM_004827.3	intron_variant	-	-	-	-	-	-	-	0.111	-	-	0.5	1.0	8.0
rs58050208	4:88147016-88147016	-/GAAAGAAAGAAAGAAAGAAAGAAAGAAAGAAAGAAA	ABCG2	NM_004827.3	intron_variant	-	-	-	-	-	-	-	0.103	-	-	0.5	0.0	0
rs58050208	4:88147016-88147016	-/GAAAGAAAGAAAGAAAGAAAGAAAGAAAGAAAGAAAGAAA	ABCG2	NM_004827.3	intron_variant	-	-	-	-	-	-	-	0.094	-	-	0.1	0	0
rs58050208	4:88147016-88147016	-/GAAAGAAAGAAAGAAAGAAAGAAAGAAAGAAAGAAAGAAAGAAA	ABCG2	NM_004827.3	intron_variant	-	-	-	-	-	-	-	0.087	-	-	0.2	0	0
rs1394396531	4:88147019-88147019	-/AGAAAGAAAGAAAGAAAGAAAGAAAG	ABCG2	NM_004827.3	intron_variant	-	-	-	-	-	-	-	0.310	-	-	0	0.1	0.2
-	4:88147034-88147034	-/AAGAAAG	ABCG2	NM_004827.3	intron_variant	-	-	-	-	-	-	-	-	-	-	0.1	0.1	0
rs367791116	4:88147046-88147046	-/AAG	ABCG2	NM_004827.3	intron_variant	-	-	-	-	-	-	-	0.530	-	-	0.2	0	0.0
rs1560713877	4:88147054-88147054	-/AAAGAAAGAAAGAAAGAAAA	ABCG2	NM_004827.3	intron_variant	-	-	-	-	-	-	-	0.311	-	-	0.2	0	0
rs1292993005	4:88147055-88147056	T/-	ABCG2	NM_004827.3	intron_variant	-	-	-	-	-	-	-	0.137	-	-	0	0	0
rs1230249462	4:88147061-88147061	-/T	ABCG2	NM_004827.3	intron_variant	-	-	-	-	-	-	-	0.261	-	-	0.2	0	0.0
rs572386045	4:88147075-88147075	A/G	ABCG2	NM_004827.3	intron_variant	-	-	-	-	-	-	-	2.374	-	-	0.2	0	0.0
rs2725247	4:88147105-88147105	G/A	ABCG2	NM_004827.3	intron_variant	-	-	-	-	-	-	-	0.666	-	-	54.2	38.1	39.1
rs17731799	4:88147303-88147303	G/T	ABCG2	NM_004827.3	intron_variant	-	-	-	-	-	-	-	3.416	-	-	54.2	38.5	39.1
rs2725246	4:88147346-88147346	G/A	ABCG2	NM_004827.3	intron_variant	-	-	-	-	-	-	-	1.748	-	-	54.2	39.2	39.1
rs745393970	4:88147375-88147375	G/A	ABCG2	NM_004827.3	intron_variant	-	-	-	-	-	-	-	0.552	-	-	0.1	0	0
rs2622625	4:88147585-88147585	T/C	ABCG2	NM_004827.3	intron_variant	-	-	-	-	-	-	-	0.543	-	-	76.3	65.1	72.1
rs2725245	4:88147586-88147586	G/A	ABCG2	NM_004827.3	intron_variant	-	-	-	-	-	-	-	0.991	-	-	54.2	40.1	39.1
rs2725244	4:88147609-88147609	T/C	ABCG2	NM_004827.3	intron_variant	-	-	-	-	-	-	-	3.906	-	-	59.0	46.2	46.8
rs1014934099	4:88147911-88147911	A/G	ABCG2	NM_004827.3	intron_variant	-	-	-	-	-	-	-	9.054	-	-	0.2	0.1	0
rs538790824	4:88148051-88148051	G/A	ABCG2	NM_004827.3	intron_variant	-	-	-	-	-	-	-	4.700	-	-	0	0.0	0
rs112250482	4:88148176-88148176	T/C	ABCG2	NM_004827.3	intron_variant	-	-	-	-	-	-	-	4.012	-	-	2.2	1.5	2.4
rs2622624	4:88148254-88148254	T/C	ABCG2	NM_004827.3	intron_variant	-	-	-	-	-	-	-	7.920	-	-	54.5	36.2	39.1
rs1159652754	4:88148282-88148282	G/A	ABCG2	NM_004827.3	intron_variant	-	-	-	-	-	-	-	3.600	-	-	0	0.0	0
rs79622913	4:88148358-88148358	G/A	ABCG2	NM_004827.3	intron_variant	-	-	-	-	-	-	-	1.653	-	-	4.8	6.6	7.6
rs2725242	4:88148375-88148375	T/A	ABCG2	NM_004827.3	intron_variant	-	-	-	-	-	-	-	0.284	-	-	59.0	46.0	46.7
rs74430151	4:88148479-88148479	T/G	ABCG2	NM_004827.3	intron_variant	-	-	-	-	-	-	-	2.060	-	-	4.8	5.0	7.5
rs1395150451	4:88148748-88148748	A/C	ABCG2	NM_004827.3	intron_variant	-	-	-	-	-	-	-	3.132	-	-	0.2	0	0
rs952485888	4:88148763-88148763	C/T	ABCG2	NM_004827.3	intron_variant	-	-	-	-	-	-	-	4.620	-	-	0	0.0	0
rs148362304	4:88149072-88149072	G/A	ABCG2	NM_004827.3	intron_variant	-	-	-	-	-	-	-	0.307	-	-	0.3	0.6	0.8
rs749394662	4:88149230-88149230	A/C	ABCG2	NM_004827.3	intron_variant	-	-	-	-	-	-	-	1.706	-	-	0.1	0.3	0.2
rs67187416	4:88149240-88149240	A/G	ABCG2	NM_004827.3	intron_variant	-	-	-	-	-	-	-	0.865	-	-	4.8	6.3	7.6
rs773317007	4:88149458-88149458	T/C	ABCG2	NM_004827.3	intron_variant	-	-	-	-	-	-	-	4.826	-	-	0	0.1	0
rs1466480	4:88149532-88149532	G/A	ABCG2	NM_004827.3	intron_variant	-	-	-	-	-	-	-	2.702	-	-	5.8	7.3	13.4
rs1564482	4:88149533-88149533	C/G	ABCG2	NM_004827.3	intron_variant	-	-	-	-	-	-	-	0.758	-	-	5.8	7.3	13.4
rs532848671	4:88149643-88149643	G/C	ABCG2	NM_004827.3	intron_variant	-	-	-	-	-	-	-	1.278	-	-	0.4	0.4	0.0
rs191915431	4:88149719-88149719	C/T	ABCG2	NM_004827.3	intron_variant	-	-	-	-	-	-	-	0.189	-	-	0.2	0.5	0.2
rs1363792663	4:88149932-88149935	AAC/-	ABCG2	NM_004827.3	intron_variant	-	-	-	-	-	-	-	1.476	-	-	0	0	0
rs115818777	4:88150186-88150186	G/A	ABCG2	NM_004827.3	intron_variant	-	-	-	-	-	-	-	0.443	-	-	0.2	0	0.0
rs1267444012	4:88150218-88150218	G/A	ABCG2	NM_004827.3	intron_variant	-	-	-	-	-	-	-	4.986	-	-	0	0.1	0
-	4:88150693-88150693	A/C	ABCG2	NM_004827.3	intron_variant	-	-	-	-	-	-	-	2.524	-	-	0	0.1	0
rs570983561	4:88151362-88151362	A/C	ABCG2	NM_004827.3	intron_variant	-	-	-	-	-	-	-	1.292	-	-	0.4	0	0
rs72554037	4:88151468-88151468	G/A	ABCG2	NM_004827.3	intron_variant	-	-	-	-	-	-	-	1.511	-	-	1.3	3.3	5.4
rs1001134591	4:88151550-88151550	A/T	ABCG2	NM_004827.3	intron_variant	-	-	-	-	-	-	-	1.184	-	-	0	0.0	0.0
rs548074764	4:88151599-88151599	G/A	ABCG2	NM_004827.3	intron_variant	-	-	-	-	-	-	-	0.559	-	-	0.1	0.3	0.5
rs111620587	4:88151656-88151656	G/A	ABCG2	NM_004827.3	intron_variant	-	-	-	-	-	-	-	2.065	-	-	9.1	11.0	16.6
rs1726503297	4:88151737-88151737	-/A	ABCG2	NM_004827.3	intron_variant	-	-	-	-	-	-	-	0.638	-	-	0	0.0	0
rs879309343	4:88151738-88151740	AA/-	ABCG2	NM_004827.3	intron_variant	-	-	-	-	-	-	-	0.399	-	-	0	0	0
rs879309343	4:88151738-88151739	A/-	ABCG2	NM_004827.3	intron_variant	-	-	-	-	-	-	-	0.404	-	-	0	0	0
rs983980393	4:88151738-88151738	C/A	ABCG2	NM_004827.3	intron_variant	-	-	-	-	-	-	-	0.925	-	-	0	0.0	0
rs879309343	4:88151738-88151738	-/A	ABCG2	NM_004827.3	intron_variant	-	-	-	-	-	-	-	0.604	-	-	0	1.7	0.0
rs772820315	4:88151845-88151845	A/T	ABCG2	NM_004827.3	intron_variant	-	-	-	-	-	-	-	2.817	-	-	0.2	0	0
rs762352723	4:88151868-88151870	TG/-	ABCG2	NM_004827.3	intron_variant	-	-	-	-	-	-	-	0.905	-	-	0	0	0
rs749376400	4:88151926-88151926	T/G	ABCG2	NM_004827.3	intron_variant	-	-	-	-	-	-	-	9.573	-	-	0.1	0	0
rs9999111	4:88152045-88152045	A/C	ABCG2	NM_004827.3	intron_variant	-	-	-	-	-	-	-	9.010	-	-	4.8	6.4	7.6
rs1254300635	4:88152416-88152416	G/A	ABCG2	NM_004827.3	intron_variant	-	-	-	-	-	-	-	1.884	-	-	0	0.1	0
rs906587657	4:88152445-88152445	A/G	ABCG2	NM_004827.3	intron_variant	-	-	-	-	-	-	-	0.428	-	-	0	0.2	0
rs966661320	4:88152485-88152485	G/C	ABCG2	NM_004827.3	intron_variant	-	-	-	-	-	-	-	0.804	-	-	0	0.2	0
rs113506120	4:88152547-88152547	G/C	ABCG2	NM_004827.3	intron_variant	-	-	-	-	-	-	-	1.495	-	-	4.2	3.5	7.3
-	4:88152551-88152551	C/T	ABCG2	NM_004827.3	intron_variant	-	-	-	-	-	-	-	2.046	-	-	0	0.0	0
rs886126328	4:88152554-88152554	A/G	ABCG2	NM_004827.3	intron_variant	-	-	-	-	-	-	-	3.556	-	-	0.1	0	0
rs182624789	4:88152696-88152696	A/G	ABCG2	NM_004827.3	intron_variant	-	-	-	-	-	-	-	8.666	-	-	4.5	5.8	7.1
rs188590197	4:88152697-88152697	T/C	ABCG2	NM_004827.3	intron_variant	-	-	-	-	-	-	-	9.039	-	-	4.5	5.8	7.1
rs184026303	4:88152805-88152805	G/A	ABCG2	NM_004827.3	intron_variant	-	-	-	-	-	-	-	1.330	-	-	2.1	0.4	0.2
rs60911526	4:88152820-88152820	G/T	ABCG2	NM_004827.3	intron_variant	-	-	-	-	-	-	-	0.246	-	-	7.8	7.7	10.9
rs2725241	4:88152827-88152827	T/C	ABCG2	NM_004827.3	intron_variant	-	-	-	-	-	-	-	1.502	-	-	61.2	42.5	50.5
rs2725240	4:88152852-88152852	T/C	ABCG2	NM_004827.3	intron_variant	-	-	-	-	-	-	-	1.059	-	-	80.4	67.2	76.4
rs370542025	4:88152879-88152879	A/G	ABCG2	NM_004827.3	intron_variant	-	-	-	-	-	-	-	0.560	-	-	0	0.0	0.1
rs113787091	4:88152995-88152995	T/G	ABCG2	NM_004827.3	intron_variant	-	-	-	-	-	-	-	0.393	-	-	9.8	5.1	5.7
rs577427184	4:88153176-88153176	T/C	ABCG2	NM_004827.3	intron_variant	-	-	-	-	-	-	-	1.385	-	-	0	0.5	0.1
rs183860561	4:88153187-88153187	G/A	ABCG2	NM_004827.3	intron_variant	-	-	-	-	-	-	-	0.693	-	-	5.0	6.2	7.4
rs34424455	4:88153229-88153229	-/A	ABCG2	NM_004827.3	intron_variant	-	-	-	-	-	-	-	0.449	-	-	100.0	99.9	100.0
rs13109944	4:88153253-88153253	T/C	ABCG2	NM_004827.3	intron_variant	-	-	-	-	-	-	-	1.397	-	-	41.6	46.6	53.1
rs559081234	4:88153349-88153349	C/T	ABCG2	NM_004827.3	intron_variant	-	-	-	-	-	-	-	0.790	-	-	0.2	0.0	0.1
rs921089372	4:88153352-88153352	A/C	ABCG2	NM_004827.3	intron_variant	-	-	-	-	-	-	-	1.228	-	-	0.2	0	0
rs6846924	4:88153394-88153394	T/C	ABCG2	NM_004827.3	intron_variant	-	-	-	-	-	-	-	1.020	-	-	80.4	70.1	76.3
rs6846925	4:88153395-88153395	T/C	ABCG2	NM_004827.3	intron_variant	-	-	-	-	-	-	-	1.131	-	-	80.4	70.1	76.3
rs563583140	4:88153449-88153449	T/G	ABCG2	NM_004827.3	intron_variant	-	-	-	-	-	-	-	1.789	-	-	2.9	0.5	0.3
rs28856119	4:88153451-88153451	A/G	ABCG2	NM_004827.3	intron_variant	-	-	-	-	-	-	-	2.087	-	-	53.1	31.5	39.1
rs35693731	4:88153508-88153508	G/T	ABCG2	NM_004827.3	intron_variant	-	-	-	-	-	-	-	0.735	-	-	69.4	42.9	59.1
rs181902662	4:88153515-88153515	G/A	ABCG2	NM_004827.3	intron_variant	-	-	-	-	-	-	-	0.912	-	-	50.9	16.4	38.4
rs187220589	4:88153522-88153522	C/T	ABCG2	NM_004827.3	intron_variant	-	-	-	-	-	-	-	1.076	-	-	50.9	14.8	38.5
rs372774233	4:88153527-88153527	C/T	ABCG2	NM_004827.3	intron_variant	-	-	-	-	-	-	-	1.072	-	-	51.1	13.1	38.4
rs6847156	4:88153534-88153534	T/C	ABCG2	NM_004827.3	intron_variant	-	-	-	-	-	-	-	1.778	-	-	79.2	50.8	76.0
rs190447792	4:88153535-88153535	T/G	ABCG2	NM_004827.3	intron_variant	-	-	-	-	-	-	-	1.537	-	-	50.8	9.6	38.2
rs139964930	4:88153541-88153541	T/C	ABCG2	NM_004827.3	intron_variant	-	-	-	-	-	-	-	1.869	-	-	50.6	10.1	38.1
rs180735135	4:88153542-88153542	G/C	ABCG2	NM_004827.3	intron_variant	-	-	-	-	-	-	-	0.748	-	-	50.5	10.1	38.1
rs36062975	4:88153557-88153557	T/G	ABCG2	NM_004827.3	intron_variant	-	-	-	-	-	-	-	1.524	-	-	69.6	44.8	59.0
rs34633905	4:88153619-88153619	C/G	ABCG2	NM_004827.3	intron_variant	-	-	-	-	-	-	-	0.819	-	-	53.3	34.1	39.2
rs55786813	4:88153636-88153636	A/T	ABCG2	NM_004827.3	intron_variant	-	-	-	-	-	-	-	1.541	-	-	18.0	17.9	20.3
rs6821607,COSV52948190	4:88153656-88153656	A/G	ABCG2	NM_004827.3	intron_variant	-	-	-	-	-	-	-	1.594	-	-	80.4	66.7	76.3
rs115135879	4:88153684-88153684	T/A	ABCG2	NM_004827.3	intron_variant	-	-	-	-	-	-	-	1.693	-	-	5.1	6.3	7.4
rs1248578856	4:88153684-88153684	-/A	ABCG2	NM_004827.3	intron_variant	-	-	-	-	-	-	-	0.605	-	-	0	0.0	0
rs983941620	4:88153714-88153714	G/A	ABCG2	NM_004827.3	intron_variant	-	-	-	-	-	-	-	0.766	-	-	0	0.1	0
rs55924362	4:88153879-88153879	A/G	ABCG2	NM_004827.3	intron_variant	-	-	-	-	-	-	-	1.281	-	-	12.9	12.1	12.8
rs3109822	4:88154071-88154071	T/C	ABCG2	NM_004827.3	intron_variant	-	-	-	-	-	-	-	1.758	-	-	80.4	69.5	76.3
rs145778965	4:88154087-88154087	T/C	ABCG2	NM_004827.3	intron_variant	-	-	-	-	-	-	-	1.883	-	-	0.1	0.0	0.0
rs1726773723	4:88154398-88154398	G/A	ABCG2	NM_004827.3	intron_variant	-	-	-	-	-	-	-	0.694	-	-	0	0.0	0
rs2725239	4:88154471-88154471	C/A	ABCG2	NM_004827.3	intron_variant	-	-	-	-	-	-	-	0.746	-	-	53.3	38.1	39.2
rs1425457711	4:88154480-88154480	-/G	ABCG2	NM_004827.3	intron_variant	-	-	-	-	-	-	-	0.395	-	-	0.1	0	0
rs62310594	4:88154626-88154626	C/T	ABCG2	NM_004827.3	intron_variant	-	-	-	-	-	-	-	0.656	-	-	1.4	0.3	0.6
rs565794769	4:88154659-88154659	-/AT	ABCG2	NM_004827.3	intron_variant	-	-	-	-	-	-	-	0.435	-	-	1.7	0.8	1.4
rs563624623	4:88154747-88154747	C/T	ABCG2	NM_004827.3	intron_variant	-	-	-	-	-	-	-	0.876	-	-	0.1	0	0.0
-	4:88154792-88154792	-/A	ABCG2	NM_004827.3	intron_variant	-	-	-	-	-	-	-	-	-	-	0.1	0	0
rs11944119	4:88154874-88154874	T/A	ABCG2	NM_004827.3	intron_variant	-	-	-	-	-	-	-	2.082	-	-	12.9	11.9	12.7
rs1335687101	4:88154899-88154899	C/T	ABCG2	NM_004827.3	intron_variant	-	-	-	-	-	-	-	1.438	-	-	0	0.0	2.8
rs149246097	4:88154981-88154981	C/T	ABCG2	NM_004827.3	intron_variant	-	-	-	-	-	-	-	1.045	-	-	5.1	6.1	7.4
-	4:88155082-88155082	G/T	ABCG2	NM_004827.3	intron_variant	-	-	-	-	-	-	-	0.547	-	-	0	0.0	0
rs191258380	4:88155403-88155403	C/T	ABCG2	NM_004827.3	intron_variant	-	-	-	-	-	-	-	0.744	-	-	1.3	0.9	0.5
rs1355765868	4:88155552-88155552	A/G	ABCG2	NM_004827.3	intron_variant	-	-	-	-	-	-	-	2.580	-	-	0	0.1	0
rs766491456	4:88155675-88155675	C/T	ABCG2	NM_004827.3	intron_variant	-	-	-	-	-	-	-	0.553	-	-	0.3	0	0
rs1054479455	4:88155679-88155679	T/C	ABCG2	NM_004827.3	intron_variant	-	-	-	-	-	-	-	3.051	-	-	0.1	0	0
rs1271115212	4:88155680-88155680	G/A	ABCG2	NM_004827.3	intron_variant	-	-	-	-	-	-	-	1.620	-	-	0.1	0	0
rs1726887861	4:88155687-88155687	C/T	ABCG2	NM_004827.3	intron_variant	-	-	-	-	-	-	-	1.586	-	-	0.1	0	0
rs1726888053	4:88155688-88155688	C/T	ABCG2	NM_004827.3	intron_variant	-	-	-	-	-	-	-	0.668	-	-	0.1	0	0
rs911332781	4:88155689-88155689	A/G	ABCG2	NM_004827.3	intron_variant	-	-	-	-	-	-	-	2.646	-	-	0.1	0	0
rs1726888439	4:88155691-88155691	A/G	ABCG2	NM_004827.3	intron_variant	-	-	-	-	-	-	-	1.299	-	-	0.1	0	0
rs1726888800	4:88155693-88155693	T/C	ABCG2	NM_004827.3	intron_variant	-	-	-	-	-	-	-	3.036	-	-	0.1	0	0
rs1167549746	4:88155702-88155702	C/T	ABCG2	NM_004827.3	intron_variant	-	-	-	-	-	-	-	1.665	-	-	0.1	0	0
rs1364465659	4:88155724-88155725	C/-	ABCG2	NM_004827.3	intron_variant	-	-	-	-	-	-	-	0.758	-	-	0	0	0
rs1213358543	4:88155732-88155732	T/C	ABCG2	NM_004827.3	intron_variant	-	-	-	-	-	-	-	1.521	-	-	0.2	0	0
rs186672712	4:88155766-88155766	C/T	ABCG2	NM_004827.3	intron_variant	-	-	-	-	-	-	-	0.670	-	-	0.3	0.8	0.2
rs552810919	4:88155807-88155807	G/A	ABCG2	NM_004827.3	intron_variant	-	-	-	-	-	-	-	3.740	-	-	0.2	0	0.2
rs1045462067	4:88155901-88155902	A/-	ABCG2	NM_004827.3	intron_variant	-	-	-	-	-	-	-	2.179	-	-	0	0	0
rs1045462067	4:88155901-88155901	-/A	ABCG2	NM_004827.3	intron_variant	-	-	-	-	-	-	-	2.724	-	-	0	0.8	0.0
rs551781855	4:88156085-88156085	G/T	ABCG2	NM_004827.3	intron_variant	-	-	-	-	-	-	-	1.462	-	-	0	0.1	0.0
rs2622603	4:88156329-88156329	C/G	ABCG2	NM_004827.3	intron_variant	-	-	-	-	-	-	-	0.628	-	-	53.4	33.3	39.2
rs56029010	4:88156370-88156371	A/-	ABCG2	NM_004827.3	intron_variant	-	-	-	-	-	-	-	0.421	-	-	0	0	0
rs56029010	4:88156370-88156370	-/AAAAAAAAA	ABCG2	NM_004827.3	intron_variant	-	-	-	-	-	-	-	1.124	-	-	0.1	0	0
rs56029010	4:88156370-88156370	-/AAAAAA	ABCG2	NM_004827.3	intron_variant	-	-	-	-	-	-	-	1.195	-	-	0.1	0.0	0
rs56029010	4:88156370-88156370	-/AAAAA	ABCG2	NM_004827.3	intron_variant	-	-	-	-	-	-	-	1.219	-	-	0.1	0.0	1.8
rs56029010	4:88156370-88156370	-/AAAA	ABCG2	NM_004827.3	intron_variant	-	-	-	-	-	-	-	1.244	-	-	0.1	5.6	1.8
rs56029010	4:88156370-88156370	-/AAA	ABCG2	NM_004827.3	intron_variant	-	-	-	-	-	-	-	1.270	-	-	57.8	21.9	46.9
rs56029010	4:88156370-88156370	-/AA	ABCG2	NM_004827.3	intron_variant	-	-	-	-	-	-	-	1.296	-	-	57.8	21.9	46.9
rs56029010	4:88156370-88156370	-/A	ABCG2	NM_004827.3	intron_variant	-	-	-	-	-	-	-	1.329	-	-	57.8	21.9	46.9
rs192631803	4:88156605-88156605	G/A	ABCG2	NM_004827.3	intron_variant	-	-	-	-	-	-	-	8.474	-	-	0.2	1.4	0.3
rs114435611	4:88156821-88156821	C/T	ABCG2	NM_004827.3	intron_variant	-	-	-	-	-	-	-	2.442	-	-	5.1	6.4	7.4
rs145726279	4:88156847-88156847	G/C	ABCG2	NM_004827.3	intron_variant	-	-	-	-	-	-	-	3.229	-	-	5.1	6.5	7.4
rs140705373	4:88156908-88156908	C/T	ABCG2	NM_004827.3	intron_variant	-	-	-	-	-	-	-	0.862	-	-	1.3	3.1	4.6
rs1336370459	4:88156984-88156984	C/T	ABCG2	NM_004827.3	intron_variant	-	-	-	-	-	-	-	1.109	-	-	0	0.0	0
rs139914150	4:88157201-88157214	TGACACTAAACAT/-	ABCG2	NM_004827.3	intron_variant	-	-	-	-	-	-	-	3.300	-	-	0	0	0
-	4:88157390-88157390	A/G	ABCG2	NM_004827.3	intron_variant	-	-	-	-	-	-	-	5.421	-	-	0.1	0	0
rs1317727946	4:88157423-88157423	A/G	ABCG2	NM_004827.3	intron_variant	-	-	-	-	-	-	-	1.425	-	-	0	0.1	0
rs62310595	4:88157465-88157465	T/G	ABCG2	NM_004827.3	intron_variant	-	-	-	-	-	-	-	2.450	-	-	12.9	12.1	12.8
rs1487250061	4:88157489-88157489	-/GCATGATATTATGG	ABCG2	NM_004827.3	intron_variant	-	-	-	-	-	-	-	5.002	-	-	0	0.0	0
-	4:88157634-88157634	T/C	ABCG2	NM_004827.3	intron_variant	-	-	-	-	-	-	-	8.091	-	-	0	0.1	0
rs1270151811	4:88157654-88157654	T/C	ABCG2	NM_004827.3	intron_variant	-	-	-	-	-	-	-	3.605	-	-	0	0.4	0
rs2622604	4:88157772-88157772	T/C	ABCG2	NM_004827.3	intron_variant	-	-	-	-	-	-	-	2.051	-	-	80.6	68.9	76.3
rs528540659	4:88157839-88157839	C/A	ABCG2	NM_004827.3	intron_variant	-	-	-	-	-	-	-	4.807	-	-	0.1	0	0
rs890132022	4:88157888-88157888	T/C	ABCG2	NM_004827.3	intron_variant	-	-	-	-	-	-	-	0.191	-	-	0.2	0	0
rs1312251419	4:88157923-88157923	T/C	ABCG2	NM_004827.3	intron_variant	-	-	-	-	-	-	-	4.723	-	-	0	0.0	0
rs2622605	4:88158234-88158234	T/C	ABCG2	NM_004827.3	intron_variant	-	-	-	-	-	-	-	10.34	-	-	53.4	36.5	39.2
rs45630471	4:88158395-88158395	T/C	ABCG2	NM_004827.3	5_prime_UTR_variant	-	-	-	-	-	-	-	3.234	-	-	0	0.1	0.0
rs55927234	4:88158431-88158431	G/C	ABCG2	NM_004827.3	5_prime_UTR_variant	-	-	-	-	-	-	-	8.015	-	-	0.5	0.1	0.3
-	4:88158753-88158753	C/T	ABCG2	NM_004827.3	upstream_gene_variant	-	-	-	-	-	-	-	10.49	-	-	0.1	0	0
rs944796635	4:88158806-88158806	G/A	ABCG2	NM_004827.3	upstream_gene_variant	-	-	-	-	-	-	-	2.114	-	-	0	0.1	0.0
rs2231135	4:88158842-88158842	A/G	ABCG2	NM_004827.3	upstream_gene_variant	-	-	-	-	-	-	-	9.399	-	-	5.1	6.0	7.4
rs536576891	4:88158854-88158854	G/A	ABCG2	NM_004827.3	upstream_gene_variant	-	-	-	-	-	-	-	6.653	-	-	0	0.1	0.3
rs1028290605	4:88158931-88158931	C/T	ABCG2	NM_004827.3	upstream_gene_variant	-	-	-	-	-	-	-	3.150	-	-	0.2	0.2	0
rs771431480	4:88159002-88159002	C/T	ABCG2	NM_004827.3	upstream_gene_variant	-	-	-	-	-	-	-	8.227	-	-	0.3	0.1	0.2
rs772804581	4:88159064-88159064	C/A	ABCG2	NM_004827.3	upstream_gene_variant	-	-	-	-	-	-	-	7.910	-	-	0.1	0	0
rs57327643	4:88159118-88159125	AAACACT/-	ABCG2	NM_004827.3	upstream_gene_variant	-	-	-	-	-	-	-	7.288	-	-	0	0	0
rs2231134,COSV52949903	4:88159199-88159199	C/G	ABCG2	NM_004827.3	upstream_gene_variant	-	-	-	-	-	-	-	7.613	-	-	6.5	2.5	4.1
rs45466800	4:88159538-88159538	T/C	ABCG2	NM_004827.3	upstream_gene_variant	-	-	-	-	-	-	-	2.298	-	-	12.9	11.4	12.8
rs3219191	4:88159564-88159564	-/GTGA	ABCG2	NM_004827.3	upstream_gene_variant	-	-	-	-	-	-	-	0.289	-	-	53.5	39.6	39.2
rs112137154	4:88159810-88159810	G/C	ABCG2	NM_004827.3	upstream_gene_variant	-	-	-	-	-	-	-	0.216	-	-	2.1	1.2	2.6
-	4:88159980-88159980	T/C	ABCG2	NM_004827.3	upstream_gene_variant	-	-	-	-	-	-	-	2.935	-	-	0.1	0	0
-	4:88159992-88159992	C/T	ABCG2	NM_004827.3	upstream_gene_variant	-	-	-	-	-	-	-	2.152	-	-	0.1	0	0
rs976444781	4:88160011-88160011	C/G	ABCG2	NM_004827.3	upstream_gene_variant	-	-	-	-	-	-	-	0.730	-	-	0	0.4	0
rs45464296	4:88160156-88160156	G/A	ABCG2	NM_004827.3	upstream_gene_variant	-	-	-	-	-	-	-	1.758	-	-	0	0.0	0.2
rs45587736	4:88160244-88160245	A/-	ABCG2	NM_004827.3	upstream_gene_variant	-	-	-	-	-	-	-	0.840	-	-	0	0	0
rs45587736	4:88160244-88160244	-/AA	ABCG2	NM_004827.3	upstream_gene_variant	-	-	-	-	-	-	-	1.059	-	-	0	0.4	0.1
rs45587736	4:88160244-88160244	-/A	ABCG2	NM_004827.3	upstream_gene_variant	-	-	-	-	-	-	-	1.081	-	-	19.3	25.5	23.6
rs3114019	4:88160289-88160289	C/T	ABCG2	NM_004827.3	upstream_gene_variant	-	-	-	-	-	-	-	0.146	-	-	80.4	70.6	76.3
rs765758097	4:88160848-88160850	AA/-	ABCG2	NM_004827.3	upstream_gene_variant	-	-	-	-	-	-	-	0.534	-	-	0	0	0
rs765758097	4:88160848-88160849	A/-	ABCG2	NM_004827.3	upstream_gene_variant	-	-	-	-	-	-	-	0.392	-	-	0	0	0
rs1371371776	4:88160848-88160848	C/A	ABCG2	NM_004827.3	upstream_gene_variant	-	-	-	-	-	-	-	1.590	-	-	0.1	0	0
rs765758097	4:88160848-88160848	-/AAA	ABCG2	NM_004827.3	upstream_gene_variant	-	-	-	-	-	-	-	0.955	-	-	0	0.3	0.9
rs765758097	4:88160848-88160848	-/AA	ABCG2	NM_004827.3	upstream_gene_variant	-	-	-	-	-	-	-	0.974	-	-	2.7	2.1	9.0
rs765758097	4:88160848-88160848	-/A	ABCG2	NM_004827.3	upstream_gene_variant	-	-	-	-	-	-	-	0.994	-	-	0.9	2.1	9.0
rs3109821	4:88160880-88160880	A/G	ABCG2	NM_004827.3	upstream_gene_variant	-	-	-	-	-	-	-	2.467	-	-	71.3	45.6	59.5
rs555108249	4:88160918-88160918	G/C	ABCG2	NM_004827.3	upstream_gene_variant	-	-	-	-	-	-	-	1.015	-	-	0.1	0.2	0.3
rs182948240	4:88160992-88160992	A/G	ABCG2	NM_004827.3	upstream_gene_variant	-	-	-	-	-	-	-	2.336	-	-	0	0.2	0.7
rs991557548	4:88161012-88161012	-/A	ABCG2	NM_004827.3	upstream_gene_variant	-	-	-	-	-	-	-	0.286	-	-	0	0.3	0.1
rs1233618703	4:88161020-88161020	A/T	ABCG2	NM_004827.3	upstream_gene_variant	-	-	-	-	-	-	-	2.281	-	-	0	0.7	0
rs114505483	4:88161069-88161069	C/A	ABCG2	NM_004827.3	upstream_gene_variant	-	-	-	-	-	-	-	0.943	-	-	5.1	5.9	7.4
rs537547308	4:88161111-88161111	C/T	ABCG2	NM_004827.3	upstream_gene_variant	-	-	-	-	-	-	-	1.008	-	-	0	0.0	0.0
rs766437759	4:88161156-88161157	T/-	ABCG2	NM_004827.3	upstream_gene_variant	-	-	-	-	-	-	-	0.337	-	-	0	0	0
rs1397218261	4:88161166-88161168	TA/-	ABCG2	NM_004827.3	upstream_gene_variant	-	-	-	-	-	-	-	0.307	-	-	0	0	0
rs1268510303,COSV52947129	4:88161167-88161168	A/-	ABCG2	NM_004827.3	upstream_gene_variant	-	-	-	-	-	-	-	0.314	-	-	0	0	0
rs34048085	4:88161169-88161169	-/T	ABCG2	NM_004827.3	upstream_gene_variant	-	-	-	-	-	-	-	0.404	-	-	0	0.0	0.0
rs34048085	4:88161169-88161170	T/-	ABCG2	NM_004827.3	upstream_gene_variant	-	-	-	-	-	-	-	0.313	-	-	0	0	0
rs34048085	4:88161169-88161171	TT/-	ABCG2	NM_004827.3	upstream_gene_variant	-	-	-	-	-	-	-	0.308	-	-	0	0	0
rs1416466570	4:88161170-88161170	T/A	ABCG2	NM_004827.3	upstream_gene_variant	-	-	-	-	-	-	-	1.464	-	-	0	0.0	0.1
rs1253276144	4:88161261-88161261	G/A	ABCG2	NM_004827.3	upstream_gene_variant	-	-	-	-	-	-	-	1.456	-	-	0	0.1	0.0
rs1195563717	4:88161270-88161270	A/C	ABCG2	NM_004827.3	upstream_gene_variant	-	-	-	-	-	-	-	2.554	-	-	0.7	0.0	0.1
rs373847603	4:88161415-88161415	T/C	ABCG2	NM_004827.3	upstream_gene_variant	-	-	-	-	-	-	-	6.205	-	-	5.0	1.8	7.0
rs1232759344	4:88161441-88161441	G/A	ABCG2	NM_004827.3	upstream_gene_variant	-	-	-	-	-	-	-	4.463	-	-	2.1	0.1	0.3
rs1379165233	4:88161515-88161515	G/A	ABCG2	NM_004827.3	upstream_gene_variant	-	-	-	-	-	-	-	5.278	-	-	0	0.0	0.2
rs113441192	4:88161640-88161640	A/C	ABCG2	NM_004827.3	upstream_gene_variant	-	-	-	-	-	-	-	6.955	-	-	51.9	23.0	35.8
-	4:88161659-88161659	T/C	ABCG2	NM_004827.3	upstream_gene_variant	-	-	-	-	-	-	-	7.277	-	-	0.4	0	0
rs553207039	4:88161685-88161685	C/T	ABCG2	NM_004827.3	upstream_gene_variant	-	-	-	-	-	-	-	6.648	-	-	0.4	1.0	1.5
rs1477284423	4:88161749-88161749	C/T	ABCG2	NM_004827.3	upstream_gene_variant	-	-	-	-	-	-	-	4.809	-	-	0.3	0	0
rs573113050	4:88161777-88161777	C/T	ABCG2	NM_004827.3	upstream_gene_variant	-	-	-	-	-	-	-	6.313	-	-	0	0.2	0.2
rs1402187181	4:88161822-88161822	C/A	ABCG2	NM_004827.3	upstream_gene_variant	-	-	-	-	-	-	-	5.258	-	-	0.1	0.1	0
rs375514805	4:88161871-88161871	G/C	ABCG2	NM_004827.3	upstream_gene_variant	-	-	-	-	-	-	-	8.506	-	-	5.0	3.9	7.4
rs558649369	4:88161994-88161994	C/T	ABCG2	NM_004827.3	upstream_gene_variant	-	-	-	-	-	-	-	1.613	-	-	0.3	0.1	0.2
rs557433988	4:88161998-88161998	C/T	ABCG2	NM_004827.3	upstream_gene_variant	-	-	-	-	-	-	-	2.783	-	-	0.1	0.9	0.0
rs72554047	4:88162155-88162155	C/T	ABCG2	NM_004827.3	upstream_gene_variant	-	-	-	-	-	-	-	0.897	-	-	5.1	6.1	7.4
rs1210220432	4:88162450-88162450	A/T	ABCG2	NM_004827.3	upstream_gene_variant	-	-	-	-	-	-	-	0.874	-	-	0.1	0	0
rs3114020	4:88162514-88162514	T/C	ABCG2	NM_004827.3	upstream_gene_variant	-	-	-	-	-	-	-	4.664	-	-	53.3	39.4	39.2
rs2622606	4:88163229-88163229	A/T	ABCG2	NM_004827.3	upstream_gene_variant	-	-	-	-	-	-	-	0.381	-	-	80.4	70.9	76.3
-	4:88163288-88163288	A/G	ABCG2	NM_004827.3	upstream_gene_variant	-	-	-	-	-	-	-	7.405	-	-	0.1	0.1	0
rs112506895	4:88163291-88163291	C/G	ABCG2	NM_004827.3	upstream_gene_variant	-	-	-	-	-	-	-	6.526	-	-	0.5	0.3	1.3

## Sheet: ACE
Existing_variation	Location	UPLOADED_ALLELE	SYMBOL	MANE_SELECT	Consequence	Protein_position	Amino_acids	SIFT	PolyPhen	LRT_score	MutationAssessor_score	PROVEAN_score	CADD_PHRED	am_class	am_pathogenicity	AF_Shetland (%)	AF_Orkney (%)	AF_1000G_European_populations (%)
rs933067025	17:63472107-63472107	G/A	ACE	NM_000789.4	upstream_gene_variant	-	-	-	-	-	-	-	6.629	-	-	0.3	0	0
-	17:63472148-63472148	A/G	ACE	NM_000789.4	upstream_gene_variant	-	-	-	-	-	-	-	3.318	-	-	0.1	0.4	0
rs761929576	17:63472267-63472267	G/T	ACE	NM_000789.4	upstream_gene_variant	-	-	-	-	-	-	-	9.173	-	-	0	0.1	0
-	17:63472612-63472618	AAAAAA/AAAAAAA	ACE	NM_000789.4	upstream_gene_variant	-	-	-	-	-	-	-	-	-	-	0	0	0
-	17:63472612-63472618	AAAAAA/AAAAA	ACE	NM_000789.4	upstream_gene_variant	-	-	-	-	-	-	-	-	-	-	0	0	0
-	17:63472612-63472618	AAAAAA/AA	ACE	NM_000789.4	upstream_gene_variant	-	-	-	-	-	-	-	-	-	-	0	0	0
-	17:63472612-63472618	AAAAAA/A	ACE	NM_000789.4	upstream_gene_variant	-	-	-	-	-	-	-	-	-	-	0	0	0
rs55672442	17:63472612-63472618	AAAAAA/-	ACE	NM_000789.4	upstream_gene_variant	-	-	-	-	-	-	-	1.475	-	-	0	0	0
rs55672442	17:63472612-63472617	AAAAA/-	ACE	NM_000789.4	upstream_gene_variant	-	-	-	-	-	-	-	1.501	-	-	0	0	0
-	17:63472612-63472616	AAAA/AAAAA	ACE	NM_000789.4	upstream_gene_variant	-	-	-	-	-	-	-	-	-	-	0	0	0
rs55672442	17:63472612-63472616	AAAA/-	ACE	NM_000789.4	upstream_gene_variant	-	-	-	-	-	-	-	1.540	-	-	0	0	0
rs55672442	17:63472612-63472615	AAA/-	ACE	NM_000789.4	upstream_gene_variant	-	-	-	-	-	-	-	1.567	-	-	0	0	0
rs55672442	17:63472612-63472613	A/-	ACE	NM_000789.4	upstream_gene_variant	-	-	-	-	-	-	-	1.604	-	-	0	0	0
rs535589459	17:63472727-63472727	C/T	ACE	NM_000789.4	upstream_gene_variant	-	-	-	-	-	-	-	3.043	-	-	0.1	0	0.2
rs774186765	17:63472773-63472785	GATGGTTACACA/-	ACE	NM_000789.4	upstream_gene_variant	-	-	-	-	-	-	-	4.154	-	-	0	0	0
rs1464049542	17:63472872-63472872	C/T	ACE	NM_000789.4	upstream_gene_variant	-	-	-	-	-	-	-	1.529	-	-	0	0.0	0
-	17:63473114-63473114	A/G	ACE	NM_000789.4	upstream_gene_variant	-	-	-	-	-	-	-	1.425	-	-	0	0.2	0
rs373001996	17:63473162-63473162	G/C	ACE	NM_000789.4	upstream_gene_variant	-	-	-	-	-	-	-	1.308	-	-	0.2	0.0	0.0
rs551000436	17:63473166-63473166	G/T	ACE	NM_000789.4	upstream_gene_variant	-	-	-	-	-	-	-	3.769	-	-	0.1	0.0	0
rs1800764	17:63473168-63473168	C/T	ACE	NM_000789.4	upstream_gene_variant	-	-	-	-	-	-	-	4.971	-	-	52.2	57.1	53.9
rs374149938	17:63473197-63473198	T/-	ACE	NM_000789.4	upstream_gene_variant	-	-	-	-	-	-	-	0.237	-	-	0	0	0
rs763690047	17:63473229-63473229	-/T	ACE	NM_000789.4	upstream_gene_variant	-	-	-	-	-	-	-	0.882	-	-	0.3	0	0.1
rs186340772	17:63473317-63473317	G/A	ACE	NM_000789.4	upstream_gene_variant	-	-	-	-	-	-	-	0.584	-	-	0	0.3	0.0
rs4968783	17:63473368-63473368	C/A	ACE	NM_000789.4	upstream_gene_variant	-	-	-	-	-	-	-	3.003	-	-	60.1	65.4	62.0
rs137888366	17:63473375-63473375	C/T	ACE	NM_000789.4	upstream_gene_variant	-	-	-	-	-	-	-	0.985	-	-	0.1	0.3	0.0
rs977604134	17:63473452-63473452	G/A	ACE	NM_000789.4	upstream_gene_variant	-	-	-	-	-	-	-	1.584	-	-	0.5	0	0.0
rs982268523	17:63473655-63473655	G/C	ACE	NM_000789.4	upstream_gene_variant	-	-	-	-	-	-	-	8.870	-	-	0	0.2	0
-	17:63474111-63474111	C/T	ACE	NM_000789.4	upstream_gene_variant	-	-	-	-	-	-	-	1.245	-	-	0	0.0	0
rs779277235	17:63475215-63475218	CTC/-	ACE	NM_000789.4	upstream_gene_variant	-	-	-	-	-	-	-	4.437	-	-	0	0	0
rs188607152	17:63475257-63475257	A/G	ACE	NM_000789.4	upstream_gene_variant	-	-	-	-	-	-	-	1.223	-	-	0	0.4	0.1
rs199577871	17:63475307-63475309	AG/-	ACE	NM_000789.4	upstream_gene_variant	-	-	-	-	-	-	-	0.633	-	-	0	0	0
rs533850912	17:63475617-63475617	G/C	ACE	NM_000789.4	upstream_gene_variant	-	-	-	-	-	-	-	0.313	-	-	0.3	0	0
rs147236808	17:63475651-63475651	C/T	ACE	NM_000789.4	upstream_gene_variant	-	-	-	-	-	-	-	5.405	-	-	0.1	0.1	0.4
rs993256779	17:63475889-63475889	A/G	ACE	NM_000789.4	upstream_gene_variant	-	-	-	-	-	-	-	5.507	-	-	0	0.1	0
rs2049601377	17:63475932-63475932	C/T	ACE	NM_000789.4	upstream_gene_variant	-	-	-	-	-	-	-	5.153	-	-	0.6	0	0
rs187604747	17:63475936-63475936	T/C	ACE	NM_000789.4	upstream_gene_variant	-	-	-	-	-	-	-	3.712	-	-	0.7	0.3	0.3
rs1188011853	17:63476018-63476018	C/T	ACE	NM_000789.4	upstream_gene_variant	-	-	-	-	-	-	-	2.003	-	-	0	0.1	0
-	17:63476107-63476107	A/T	ACE	NM_000789.4	upstream_gene_variant	-	-	-	-	-	-	-	7.434	-	-	0	0.1	0
rs557216810	17:63476590-63476590	C/T	ACE	NM_000789.4	upstream_gene_variant	-	-	-	-	-	-	-	5.396	-	-	1.7	1.9	0.7
-	17:63476604-63476604	T/G	ACE	NM_000789.4	upstream_gene_variant	-	-	-	-	-	-	-	7.704	-	-	0	0.0	0
rs937289125	17:63476605-63476605	G/A	ACE	NM_000789.4	upstream_gene_variant	-	-	-	-	-	-	-	4.733	-	-	0	0.0	0
rs993071927	17:63476635-63476635	C/T	ACE	NM_000789.4	upstream_gene_variant	-	-	-	-	-	-	-	9.140	-	-	0.1	0	0
rs776671834	17:63476679-63476679	C/A	ACE	NM_000789.4	upstream_gene_variant	-	-	-	-	-	-	-	10.37	-	-	0.2	0.1	0.1
rs560179017	17:63476715-63476715	G/T	ACE	NM_000789.4	upstream_gene_variant	-	-	-	-	-	-	-	6.077	-	-	0.8	0.2	0.4
rs4291	17:63476833-63476833	T/A	ACE	NM_000789.4	upstream_gene_variant	-	-	-	-	-	-	-	5.149	-	-	60.7	66.0	62.2
rs568221185	17:63476900-63476900	C/A	ACE	NM_000789.4	upstream_gene_variant	-	-	-	-	-	-	-	6.956	-	-	0	0.1	0.0
rs547428135	17:63476970-63476970	G/C	ACE	NM_000789.4	upstream_gene_variant	-	-	-	-	-	-	-	8.818	-	-	0.6	0.4	0.3
rs4292	17:63476980-63476980	C/T	ACE	NM_000789.4	upstream_gene_variant	-	-	-	-	-	-	-	16.46	-	-	60.8	65.8	62.6
rs1085307676	17:63477057-63477060	AGG/-	ACE	NM_000789.4	upstream_gene_variant	-	-	-	-	-	-	-	14.71	-	-	0	0	0
rs983649759	17:63477128-63477152	TGCTGCTGCCGCTGCCGCTGCTGT/-	ACE	NM_000789.4	inframe_deletion	2024-12-20	LLLPLPLLL/L	-	-	-	-	-	16.27	-	-	0	0	0
rs1245808974	17:63477131-63477152	TGCTGCCGCTGCCGCTGCTGT/-	ACE	NM_000789.4	inframe_deletion	13-20	LLPLPLLL/L	-	-	-	-	-	-	-	-	0	0	0
rs532691783	17:63477132-63477132	-/GCTGCC	ACE	NM_000789.4	inframe_insertion	13	L/LLP	-	-	-	-	-	7.649	-	-	0.3	1.1	0.1
rs1110991	17:63477139-63477139	G/C	ACE	NM_000789.4	synonymous_variant	15	P	-	-	-	-	-	7.776	-	-	0.9	0.1	0
rs766548114,COSV99075341	17:63477307-63477307	C/G	ACE	NM_000789.4	missense_variant	71	H/Q	deleterious_low_confidence(0)	benign(0.077)	0.011972	0.975	-1.06	20.3	likely_benign	0.303	0.1	0.6	0
rs184457276	17:63477325-63477325	G/A	ACE	NM_000789.4	synonymous_variant	77	A	-	-	-	-	-	7.512	-	-	1.1	1.7	1.7
rs545751216	17:63477400-63477400	C/T	ACE	NM_000789.4	intron_variant	-	-	-	-	-	-	-	1.182	-	-	0.3	0	0.1
rs576632634	17:63477459-63477459	C/G	ACE	NM_000789.4	intron_variant	-	-	-	-	-	-	-	5.921	-	-	0.6	0.0	0.2
rs533192764	17:63477611-63477611	C/T	ACE	NM_000789.4	intron_variant	-	-	-	-	-	-	-	9.027	-	-	0.3	0.1	0.2
rs767149889	17:63477956-63477956	A/G	ACE	NM_000789.4	missense_variant	92	E/G	tolerated_low_confidence(0.32)	possibly_damaging(0.857)	0.024490	2.745	-1.67	23.4	likely_benign	0.1717	0	0.0	0
rs4293	17:63478305-63478305	G/A	ACE	NM_000789.4	intron_variant	-	-	-	-	-	-	-	0.775	-	-	52.2	57.4	54.0
rs12709419	17:63478323-63478323	C/T	ACE	NM_000789.4	intron_variant	-	-	-	-	-	-	-	0.020	-	-	1.4	1.9	1.4
-	17:63478362-63478362	C/T	ACE	NM_000789.4	intron_variant	-	-	-	-	-	-	-	0.739	-	-	0	0.0	0
-	17:63478424-63478424	G/A	ACE	NM_000789.4	intron_variant	-	-	-	-	-	-	-	2.217	-	-	0	0.0	0
rs1177031307	17:63478484-63478484	G/A	ACE	NM_000789.4	intron_variant	-	-	-	-	-	-	-	3.469	-	-	0	0.0	0
rs367727597	17:63478502-63478503	A/-	ACE	NM_000789.4	intron_variant	-	-	-	-	-	-	-	0.494	-	-	0	0	0
rs367727597	17:63478502-63478502	-/A	ACE	NM_000789.4	intron_variant	-	-	-	-	-	-	-	2.596	-	-	0.8	0	0.1
rs540961333	17:63478536-63478536	A/G	ACE	NM_000789.4	intron_variant	-	-	-	-	-	-	-	5.568	-	-	0	0.1	0
rs371203361	17:63478669-63478673	AGAG/-	ACE	NM_000789.4	intron_variant	-	-	-	-	-	-	-	2.535	-	-	0	0	0
rs190837090	17:63478818-63478818	C/T	ACE	NM_000789.4	intron_variant	-	-	-	-	-	-	-	9.316	-	-	0.1	0.1	0.1
rs4295	17:63478937-63478937	C/G	ACE	NM_000789.4	intron_variant	-	-	-	-	-	-	-	6.509	-	-	60.7	66.3	62.2
rs143320537	17:63479054-63479054	G/C	ACE	NM_000789.4	missense_variant	155	K/N	tolerated_low_confidence(0.07)	probably_damaging(0.915)	0.000002	2.715	-2.03	24.2	ambiguous	0.4579	0.1	0	0.2
rs4296	17:63479166-63479166	A/G	ACE	NM_000789.4	intron_variant	-	-	-	-	-	-	-	5.619	-	-	100.0	100.0	100.0
rs1479999738	17:63479241-63479241	G/A	ACE	NM_000789.4	intron_variant	-	-	-	-	-	-	-	0.562	-	-	0	0.0	0
rs545041123	17:63479429-63479429	G/T	ACE	NM_000789.4	intron_variant	-	-	-	-	-	-	-	0.801	-	-	0.6	0.1	0.0
rs4298,COSV52023921	17:63479839-63479839	C/T	ACE	NM_000789.4	synonymous_variant	194	N	-	-	-	-	-	0.785	-	-	8.5	8.9	8.1
rs548915400	17:63480165-63480165	C/T	ACE	NM_000789.4	intron_variant	-	-	-	-	-	-	-	8.068	-	-	0	0.3	0
rs200348541,COSV52010101	17:63480294-63480294	G/C	ACE	NM_000789.4	intron_variant	-	-	-	-	-	-	-	1.241	-	-	0.3	0.1	0.2
rs767910089,COSV52009262,COSV99327749	17:63480350-63480350	G/A	ACE	NM_000789.4	synonymous_variant	223	T	-	-	-	-	-	0.037	-	-	0.3	0	0
rs3730025,COSV52013417	17:63480412-63480412	A/G	ACE	NM_000789.4	missense_variant	244	Y/C	deleterious_low_confidence(0)	probably_damaging(0.998)	0.000000	3.345	-4.43	26.6	likely_benign	0.3147	1.2	1.5	1.6
-	17:63480506-63480506	A/T	ACE	NM_000789.4	synonymous_variant	275	G	-	-	-	-	-	6.942	-	-	0	0.0	0
rs182743175	17:63480559-63480559	C/T	ACE	NM_000789.4	intron_variant	-	-	-	-	-	-	-	3.937	-	-	0.2	1.3	0.6
-	17:63480832-63480832	-/G	ACE	NM_000789.4	intron_variant	-	-	-	-	-	-	-	-	-	-	0.1	0	0
rs2049695479	17:63480849-63480849	T/G	ACE	NM_000789.4	intron_variant	-	-	-	-	-	-	-	2.115	-	-	0	0.0	0
rs4305	17:63480868-63480868	A/G	ACE	NM_000789.4	intron_variant	-	-	-	-	-	-	-	5.746	-	-	52.3	56.9	54.3
rs1190825751	17:63480881-63480881	A/C	ACE	NM_000789.4	intron_variant	-	-	-	-	-	-	-	0.086	-	-	0	0.2	0
-	17:63480928-63480928	T/G	ACE	NM_000789.4	intron_variant	-	-	-	-	-	-	-	0.201	-	-	0	0.0	0
rs539935890	17:63481000-63481000	G/T	ACE	NM_000789.4	intron_variant	-	-	-	-	-	-	-	2.908	-	-	0.5	0	0
rs192454466	17:63481027-63481027	G/A	ACE	NM_000789.4	intron_variant	-	-	-	-	-	-	-	1.488	-	-	0.8	1.6	0.2
rs1315499571	17:63481214-63481214	T/G	ACE	NM_000789.4	intron_variant	-	-	-	-	-	-	-	2.855	-	-	0	0.1	0
rs1333095672,COSV52007173	17:63481217-63481217	T/G	ACE	NM_000789.4	intron_variant	-	-	-	-	-	-	-	1.639	-	-	0	0.0	0
rs748946348	17:63481224-63481224	C/G	ACE	NM_000789.4	intron_variant	-	-	-	-	-	-	-	0.656	-	-	0	0.0	0
rs1203446093,COSV52005455	17:63481230-63481230	T/G	ACE	NM_000789.4	intron_variant	-	-	-	-	-	-	-	2.210	-	-	0	0.2	0
rs1327350056	17:63481281-63481281	G/A	ACE	NM_000789.4	intron_variant	-	-	-	-	-	-	-	0.128	-	-	0.2	0.4	0
rs61738840	17:63481595-63481595	G/T	ACE	NM_000789.4	synonymous_variant	325	V	-	-	-	-	-	8.448	-	-	0.5	0.7	1.7
rs34680431	17:63481658-63481658	G/C	ACE	NM_000789.4	synonymous_variant	346	S	-	-	-	-	-	2.371	-	-	0.6	0.4	0.3
rs2229839	17:63481672-63481672	C/T	ACE	NM_000789.4	missense_variant	351	P/L	deleterious(0)	possibly_damaging(0.688)	0.000001	3.63	-5.24	26.4	ambiguous	0.5459	0.1	0	0
rs56394458	17:63481680-63481680	G/A	ACE	NM_000789.4	missense_variant	354	G/R	deleterious_low_confidence(0.02)	probably_damaging(0.998)	0.000002	3.545	-3.05	28.0	likely_benign	0.2075	0.2	0.6	1.5
rs1554961	17:63481883-63481883	C/T	ACE	NM_000789.4	intron_variant	-	-	-	-	-	-	-	2.306	-	-	0.6	0.4	0.3
rs4307	17:63482126-63482126	G/A	ACE	NM_000789.4	intron_variant	-	-	-	-	-	-	-	0.298	-	-	1.5	1.7	2.5
-	17:63482169-63482169	C/G	ACE	NM_000789.4	intron_variant	-	-	-	-	-	-	-	0.623	-	-	0.1	0	0
rs533883310	17:63482204-63482204	G/A	ACE	NM_000789.4	intron_variant	-	-	-	-	-	-	-	4.307	-	-	0.1	0.2	0.0
rs2049721944	17:63482255-63482255	T/C	ACE	NM_000789.4	intron_variant	-	-	-	-	-	-	-	0.222	-	-	0	0.0	0
-	17:63482257-63482257	T/C	ACE	NM_000789.4	intron_variant	-	-	-	-	-	-	-	0.325	-	-	0	0.0	0
rs4308	17:63482264-63482264	A/G	ACE	NM_000789.4	intron_variant	-	-	-	-	-	-	-	1.554	-	-	60.5	66.0	62.8
rs59148455	17:63482300-63482306	AAAAAA/-	ACE	NM_000789.4	intron_variant	-	-	-	-	-	-	-	-	-	-	0	0	0
rs59148455	17:63482300-63482302	AA/-	ACE	NM_000789.4	intron_variant	-	-	-	-	-	-	-	1.425	-	-	0	0	0
rs59148455	17:63482300-63482301	A/-	ACE	NM_000789.4	intron_variant	-	-	-	-	-	-	-	1.416	-	-	0	0	0
rs59148455	17:63482300-63482300	-/AA	ACE	NM_000789.4	intron_variant	-	-	-	-	-	-	-	1.835	-	-	0	0.0	0.0
rs59148455	17:63482300-63482300	-/A	ACE	NM_000789.4	intron_variant	-	-	-	-	-	-	-	1.870	-	-	8.2	8.1	0.0
rs2049724039	17:63482366-63482366	C/T	ACE	NM_000789.4	intron_variant	-	-	-	-	-	-	-	13.09	-	-	0	0.1	0
rs996995671	17:63482487-63482487	C/G	ACE	NM_000789.4	synonymous_variant	380	V	-	-	-	-	-	2.100	-	-	0.1	0.0	0
rs150466411	17:63482489-63482489	C/T	ACE	NM_000789.4	missense_variant	381	T/M	deleterious(0)	probably_damaging(0.988)	0.000001	3.56	-3.06	23.3	likely_benign	0.1876	0	0.0	0.2
rs4309,COSV52007384	17:63482562-63482562	C/T	ACE	NM_000789.4	synonymous_variant	405	P	-	-	-	-	-	0.703	-	-	38.8	41.3	38.5
rs187328381	17:63482796-63482796	G/A	ACE	NM_000789.4	intron_variant	-	-	-	-	-	-	-	0.722	-	-	0	0.0	0.0
rs776327517	17:63482866-63482866	C/T	ACE	NM_000789.4	intron_variant	-	-	-	-	-	-	-	2.969	-	-	0.9	0	0
rs760325775,CM119567	17:63483166-63483166	T/G	ACE	NM_000789.4	missense_variant	494	Y/D	tolerated(0.11)	benign(0.231)	0.000461	1.45	-2.22	22.5	ambiguous	0.5075	0.1	0	0
rs56219365	17:63483375-63483375	C/T	ACE	NM_000789.4	intron_variant	-	-	-	-	-	-	-	0.074	-	-	0.1	1.8	1.7
rs4311	17:63483402-63483402	T/C	ACE	NM_000789.4	intron_variant	-	-	-	-	-	-	-	7.383	-	-	50.5	54.1	49.6
-	17:63483567-63483567	-/CCCCCCCCCCCCCCCCCCCCCCCCCACCTCCCCCC	ACE	NM_000789.4	intron_variant	-	-	-	-	-	-	-	-	-	-	0.1	0	0
rs1555669515	17:63483567-63483567	-/CCCCCCCCCCCCCCCCCC	ACE	NM_000789.4	intron_variant	-	-	-	-	-	-	-	0.192	-	-	0.2	0.0	0
-	17:63483567-63483567	-/CCCCCCCCCCC	ACE	NM_000789.4	intron_variant	-	-	-	-	-	-	-	0.222	-	-	0.2	0.0	0
rs1555669515	17:63483567-63483567	-/CCCCCCCCC	ACE	NM_000789.4	intron_variant	-	-	-	-	-	-	-	0.231	-	-	0.2	0.1	0
rs1555669515	17:63483567-63483567	-/CCCCCCCC	ACE	NM_000789.4	intron_variant	-	-	-	-	-	-	-	0.236	-	-	0.2	0.1	0
rs1555669515	17:63483567-63483567	-/CCCCCC	ACE	NM_000789.4	intron_variant	-	-	-	-	-	-	-	0.246	-	-	0.2	0.1	0
rs1555669515	17:63483567-63483567	-/CCCCC	ACE	NM_000789.4	intron_variant	-	-	-	-	-	-	-	0.251	-	-	0.2	0.1	0
rs1555669515	17:63483567-63483567	-/CCCC	ACE	NM_000789.4	intron_variant	-	-	-	-	-	-	-	0.256	-	-	1.3	0.1	0
rs1555669515	17:63483567-63483567	-/CCC	ACE	NM_000789.4	intron_variant	-	-	-	-	-	-	-	0.261	-	-	0.3	0.6	0
-	17:63483567-63483567	-/CC	ACE	NM_000789.4	intron_variant	-	-	-	-	-	-	-	0.267	-	-	0.3	0.6	0
rs553083017	17:63483573-63483573	A/C	ACE	NM_000789.4	intron_variant	-	-	-	-	-	-	-	0.155	-	-	7.7	7.9	0.8
-	17:63483575-63483575	-/CCCCCCCCCCCCCCGT	ACE	NM_000789.4	intron_variant	-	-	-	-	-	-	-	-	-	-	0	0.0	0
-	17:63483576-63483576	-/CCCCCCCCCCCCCCCCCCT	ACE	NM_000789.4	intron_variant	-	-	-	-	-	-	-	0.545	-	-	0	0.0	0
rs1555669523	17:63483577-63483582	ACCCA/-	ACE	NM_000789.4	intron_variant	-	-	-	-	-	-	-	1.106	-	-	0	0	0
-	17:63483577-63483577	-/CCCCCCCCCCCCCCCCCTT	ACE	NM_000789.4	intron_variant	-	-	-	-	-	-	-	0.352	-	-	0	0.0	0
rs540948069	17:63483578-63483578	A/C	ACE	NM_000789.4	intron_variant	-	-	-	-	-	-	-	0.543	-	-	6.8	6.7	0.2
rs770510919	17:63483582-63483582	A/C	ACE	NM_000789.4	intron_variant	-	-	-	-	-	-	-	0.942	-	-	5.3	5.1	0.1
-	17:63483583-63483583	-/CCCCCCCCCT	ACE	NM_000789.4	intron_variant	-	-	-	-	-	-	-	-	-	-	0	0.0	0
-	17:63483587-63483591	AGTA/-	ACE	NM_000789.4	intron_variant	-	-	-	-	-	-	-	3.943	-	-	0	0	0
rs1262000812	17:63483587-63483599	AGTACTGTCACA/-	ACE	NM_000789.4	intron_variant	-	-	-	-	-	-	-	5.759	-	-	0	0	0
rs1599142507	17:63483587-63483597	AGTACTGTCA/-	ACE	NM_000789.4	intron_variant	-	-	-	-	-	-	-	5.702	-	-	0	0	0
rs1599142504	17:63483587-63483595	AGTACTGT/-	ACE	NM_000789.4	intron_variant	-	-	-	-	-	-	-	5.473	-	-	0	0	0
rs1275968834	17:63483592-63483595	TGT/-	ACE	NM_000789.4	intron_variant	-	-	-	-	-	-	-	2.823	-	-	0	0	0
rs775906127	17:63483597-63483597	A/C	ACE	NM_000789.4	intron_variant	-	-	-	-	-	-	-	0.410	-	-	0.1	0.3	0
rs1201797167	17:63483599-63483599	A/C	ACE	NM_000789.4	intron_variant	-	-	-	-	-	-	-	5.737	-	-	0.3	0.4	0
rs973248305	17:63483613-63483616	CTC/-	ACE	NM_000789.4	intron_variant	-	-	-	-	-	-	-	3.284	-	-	0	0	0
rs4312	17:63483625-63483625	A/T	ACE	NM_000789.4	intron_variant	-	-	-	-	-	-	-	0.144	-	-	5.8	8.2	7.2
rs4313	17:63483656-63483656	C/T	ACE	NM_000789.4	intron_variant	-	-	-	-	-	-	-	10.26	-	-	5.8	8.5	7.1
rs182675474	17:63483663-63483663	C/T	ACE	NM_000789.4	intron_variant	-	-	-	-	-	-	-	9.753	-	-	0.2	0.4	0.3
rs762937072	17:63483872-63483872	A/G	ACE	NM_000789.4	missense_variant	537	Q/R	deleterious(0)	possibly_damaging(0.854)	0.000000	3.98	-2.22	26.9	likely_pathogenic	0.7064	0.6	0	0
rs146515255	17:63484014-63484014	C/T	ACE	NM_000789.4	intron_variant	-	-	-	-	-	-	-	0.305	-	-	0.2	0.6	0.5
rs915451508	17:63484059-63484059	G/A	ACE	NM_000789.4	intron_variant	-	-	-	-	-	-	-	1.652	-	-	0	0.2	0
rs543250796	17:63484158-63484158	C/A	ACE	NM_000789.4	intron_variant	-	-	-	-	-	-	-	2.745	-	-	0	0.1	0
rs528095070	17:63484242-63484242	G/A	ACE	NM_000789.4	intron_variant	-	-	-	-	-	-	-	2.056	-	-	0	0.1	0.0
rs374115173	17:63484293-63484293	A/T	ACE	NM_000789.4	intron_variant	-	-	-	-	-	-	-	6.824	-	-	0	0.1	0
-	17:63484366-63484366	G/A	ACE	NM_000789.4	synonymous_variant	582	Q	-	-	-	-	-	8.513	-	-	0	0.0	0
rs12720722	17:63484702-63484702	G/C	ACE	NM_000789.4	intron_variant	-	-	-	-	-	-	-	3.053	-	-	0.6	0.4	0.3
rs4316,COSV52007399	17:63484948-63484948	C/T	ACE	NM_000789.4	intron_variant	-	-	-	-	-	-	-	2.064	-	-	44.7	45.3	42.0
rs4319	17:63485129-63485129	-/G	ACE	NM_000789.4	intron_variant	-	-	-	-	-	-	-	2.098	-	-	44.6	44.9	41.9
rs4320	17:63485192-63485192	G/A	ACE	NM_000789.4	intron_variant	-	-	-	-	-	-	-	3.118	-	-	44.5	45.2	42.0
rs147429960	17:63485293-63485293	C/G	ACE	NM_000789.4	missense_variant	660	S/C	deleterious(0)	benign(0.337)	0.001410	2.215	-1.85	23.6	likely_benign	0.1343	0.9	0.2	0
-	17:63485302-63485302	T/C	ACE	NM_000789.4	missense_variant	663	V/A	deleterious(0.03)	benign(0.001)	0.002541	1.905	-2.42	23.5	likely_benign	0.1695	0	0.2	0
rs148491967,COSV52008776	17:63485363-63485363	C/A	ACE	NM_000789.4	missense_variant	683	S/R	tolerated(0.14)	benign(0.058)	0.000106	0.645	-0.64	21.9	ambiguous	0.5517	0	0.1	0
rs4321,COSV104393172	17:63485413-63485413	T/C	ACE	NM_000789.4	intron_variant	-	-	-	-	-	-	-	8.692	-	-	44.7	45.4	41.9
rs776758176	17:63485476-63485476	-/T	ACE	NM_000789.4	intron_variant	-	-	-	-	-	-	-	7.561	-	-	0.2	0.3	0
rs4323	17:63485593-63485593	C/T	ACE	NM_000789.4	intron_variant	-	-	-	-	-	-	-	0.464	-	-	44.5	45.4	41.8
rs558710175	17:63485646-63485646	A/G	ACE	NM_000789.4	intron_variant	-	-	-	-	-	-	-	3.738	-	-	0.1	0.1	0.1
-	17:63485688-63485688	T/A	ACE	NM_000789.4	intron_variant	-	-	-	-	-	-	-	2.892	-	-	0	0.0	0
rs537878181	17:63485753-63485753	C/T	ACE	NM_000789.4	intron_variant	-	-	-	-	-	-	-	2.527	-	-	0.1	0.2	0.0
rs1056401022	17:63485761-63485761	C/T	ACE	NM_000789.4	intron_variant	-	-	-	-	-	-	-	0.306	-	-	0.3	0	0.2
rs781292581	17:63485772-63485772	-/AA	ACE	NM_000789.4	intron_variant	-	-	-	-	-	-	-	1.255	-	-	0.2	0	0.1
rs781292581	17:63485772-63485772	-/A	ACE	NM_000789.4	intron_variant	-	-	-	-	-	-	-	1.287	-	-	35.9	0	40.2
rs1159943873	17:63485795-63485795	C/A	ACE	NM_000789.4	intron_variant	-	-	-	-	-	-	-	6.054	-	-	0.2	0	0
rs998154514	17:63485797-63485797	A/G	ACE	NM_000789.4	intron_variant	-	-	-	-	-	-	-	0.448	-	-	0	0.1	0.1
rs4324	17:63485810-63485810	A/G	ACE	NM_000789.4	intron_variant	-	-	-	-	-	-	-	1.963	-	-	44.6	45.2	41.8
rs4325	17:63485839-63485839	C/A	ACE	NM_000789.4	intron_variant	-	-	-	-	-	-	-	2.014	-	-	44.6	45.3	41.4
rs550493170	17:63485845-63485845	T/C	ACE	NM_000789.4	intron_variant	-	-	-	-	-	-	-	11.36	-	-	0.4	0.4	0.3
rs4326	17:63485881-63485881	G/A	ACE	NM_000789.4	intron_variant	-	-	-	-	-	-	-	6.741	-	-	44.6	46.1	41.9
rs4327	17:63485912-63485912	C/G	ACE	NM_000789.4	intron_variant	-	-	-	-	-	-	-	1.703	-	-	44.6	46.1	41.9
rs4329	17:63486097-63486097	A/G	ACE	NM_000789.4	intron_variant	-	-	-	-	-	-	-	0.459	-	-	44.6	46.0	41.9
rs765956136	17:63486174-63486174	T/G	ACE	NM_000789.4	intron_variant	-	-	-	-	-	-	-	4.248	-	-	0.1	0	0
-	17:63486245-63486245	G/C	ACE	NM_000789.4	intron_variant	-	-	-	-	-	-	-	3.758	-	-	0.1	0	0
rs4330	17:63486300-63486300	C/A	ACE	NM_000789.4	intron_variant	-	-	-	-	-	-	-	3.574	-	-	55.4	53.8	58.0
rs1568041152	17:63486347-63486347	G/A	ACE	NM_000789.4	intron_variant	-	-	-	-	-	-	-	0.913	-	-	0	0.3	0
rs12720730	17:63486354-63486354	C/T	ACE	NM_000789.4	intron_variant	-	-	-	-	-	-	-	0.009	-	-	0.6	0.4	0.3
rs138131705	17:63486401-63486401	G/A	ACE	NM_000789.4	intron_variant	-	-	-	-	-	-	-	2.980	-	-	0.4	0	0.0
rs1021908526	17:63486498-63486498	C/T	ACE	NM_000789.4	intron_variant	-	-	-	-	-	-	-	3.449	-	-	0.2	0	0
rs758493210	17:63486519-63486519	C/T	ACE	NM_000789.4	intron_variant	-	-	-	-	-	-	-	7.203	-	-	0.1	0	0
rs4331,COSV52003560	17:63486691-63486691	A/G	ACE	NM_000789.4	synonymous_variant	731	A	-	-	-	-	-	3.918	-	-	44.6	45.8	41.9
rs12720736	17:63486836-63486836	T/C	ACE	NM_000789.4	intron_variant	-	-	-	-	-	-	-	0.210	-	-	0.1	0.2	0.0
rs149571341	17:63486839-63486839	G/A	ACE	NM_000789.4	intron_variant	-	-	-	-	-	-	-	0.251	-	-	0.8	0.7	0.5
rs1568041704	17:63486850-63486850	C/T	ACE	NM_000789.4	intron_variant	-	-	-	-	-	-	-	1.114	-	-	0.6	0	0
rs569139549,COSV52005259	17:63486871-63486871	G/A	ACE	NM_000789.4	intron_variant	-	-	-	-	-	-	-	0.042	-	-	0	0.0	0.0
rs4332	17:63486920-63486920	T/C	ACE	NM_000789.4	intron_variant	-	-	-	-	-	-	-	1.158	-	-	44.6	46.1	41.9
rs4333,COSV52010054	17:63487161-63487161	T/C	ACE	NM_000789.4	intron_variant	-	-	-	-	-	-	-	0.067	-	-	47.0	49.2	44.8
rs539748093	17:63487249-63487249	A/T	ACE	NM_000789.4	intron_variant	-	-	-	-	-	-	-	0.540	-	-	0	0.1	0.2
rs12720731	17:63487344-63487344	C/G	ACE	NM_000789.4	intron_variant	-	-	-	-	-	-	-	0.283	-	-	0.7	0.6	0.6
rs572528376	17:63487426-63487426	C/T	ACE	NM_000789.4	intron_variant	-	-	-	-	-	-	-	4.978	-	-	0	0.0	0.1
rs4334	17:63487579-63487579	A/C	ACE	NM_000789.4	intron_variant	-	-	-	-	-	-	-	0.686	-	-	44.7	46.1	42.0
rs542054034	17:63487643-63487643	C/A	ACE	NM_000789.4	intron_variant	-	-	-	-	-	-	-	5.175	-	-	0	0.1	0.0
rs4335	17:63487664-63487664	G/A	ACE	NM_000789.4	intron_variant	-	-	-	-	-	-	-	2.589	-	-	45.4	46.8	42.8
rs776007415	17:63487683-63487684	C/-	ACE	NM_000789.4	intron_variant	-	-	-	-	-	-	-	2.378	-	-	0	0	0
rs561118438	17:63487701-63487701	C/T	ACE	NM_000789.4	intron_variant	-	-	-	-	-	-	-	4.755	-	-	0	0.3	0
rs4336	17:63487770-63487770	T/A	ACE	NM_000789.4	intron_variant	-	-	-	-	-	-	-	2.321	-	-	44.8	45.6	42.0
rs4337	17:63487772-63487772	G/T	ACE	NM_000789.4	intron_variant	-	-	-	-	-	-	-	5.379	-	-	44.8	45.6	42.0
rs1383095954	17:63487782-63487782	G/A	ACE	NM_000789.4	intron_variant	-	-	-	-	-	-	-	6.331	-	-	0	0.1	0
rs4338	17:63487866-63487866	A/G	ACE	NM_000789.4	intron_variant	-	-	-	-	-	-	-	22.1	-	-	0.3	0.6	0.4
rs4339	17:63487940-63487940	G/T	ACE	NM_000789.4	intron_variant	-	-	-	-	-	-	-	1.982	-	-	0.1	0.2	0.1
rs142041529	17:63488025-63488025	G/A	ACE	NM_000789.4	intron_variant	-	-	-	-	-	-	-	2.133	-	-	0.1	0.2	0.0
-	17:63488030-63488030	T/G	ACE	NM_000789.4	intron_variant	-	-	-	-	-	-	-	8.471	-	-	0	0.0	0
rs1987692	17:63488164-63488164	T/A	ACE	NM_000789.4	intron_variant	-	-	-	-	-	-	-	3.833	-	-	45.0	46.0	42.1
-	17:63488349-63488349	A/C	ACE	NM_000789.4	intron_variant	-	-	-	-	-	-	-	7.738	-	-	0	0.0	0
-	17:63488360-63488362	AA/AAA	ACE	NM_000789.4	intron_variant	-	-	-	-	-	-	-	-	-	-	0	0	0
rs561946751	17:63488360-63488362	AA/-	ACE	NM_000789.4	intron_variant	-	-	-	-	-	-	-	0.785	-	-	0	0	0
rs561946751	17:63488360-63488361	A/-	ACE	NM_000789.4	intron_variant	-	-	-	-	-	-	-	0.426	-	-	0	0	0
rs1973868	17:63488364-63488364	A/G	ACE	NM_000789.4	intron_variant	-	-	-	-	-	-	-	2.664	-	-	0.1	0	0
rs149968535	17:63488366-63488366	A/G	ACE	NM_000789.4	intron_variant	-	-	-	-	-	-	-	4.020	-	-	42.0	0	41.6
rs181105359	17:63488405-63488405	G/A	ACE	NM_000789.4	intron_variant	-	-	-	-	-	-	-	0.657	-	-	0	0.0	0.2
rs1422118856	17:63488539-63488539	-/TTTTTTT	ACE	NM_000789.4	intron_variant	-	-	-	-	-	-	-	1.638	-	-	0.9	0.4	1.5
rs1422118856	17:63488539-63488539	-/TTTTTTTTT	ACE	NM_000789.4	intron_variant	-	-	-	-	-	-	-	1.576	-	-	0.4	0.4	0.2
rs1422118856	17:63488539-63488539	-/TTTTTTTTTT	ACE	NM_000789.4	intron_variant	-	-	-	-	-	-	-	1.546	-	-	0	0.1	0
rs761553362	17:63488543-63488544	A/-	ACE	NM_000789.4	intron_variant	-	-	-	-	-	-	-	1.776	-	-	0	0	0
-	17:63488543-63488549	ATGTGG/-	ACE	NM_000789.4	intron_variant	-	-	-	-	-	-	-	2.858	-	-	0	0	0
-	17:63488543-63488543	-/TTTTTTTTTTTGAGACGGAGTCTCGCTCTGTCGCCCAGGCTGGAGTGCAGTGGCGGGATCTCGGCTC	ACE	NM_000789.4	intron_variant	-	-	-	-	-	-	-	-	-	-	0.1	0	0
-	17:63488543-63488543	-/TTTTTTTTTTTGAGACGGAGTCTCGCTCTGTCGCCCAGGCTGGAGTGCAGTGGCGGG	ACE	NM_000789.4	intron_variant	-	-	-	-	-	-	-	-	-	-	0.8	0.1	0.8
rs1555670375	17:63488543-63488543	-/TTTTTTTTTTTGAGACGGAGTCTCGCTCTGTCGCCCAGGCTGGAGTGC	ACE	NM_000789.4	intron_variant	-	-	-	-	-	-	-	0.886	-	-	0.8	0.1	0.8
rs1555670375	17:63488543-63488543	-/TTTTTTTTTTTGAGACGGAGTCTCGCTCTGTCGCCCAGGCTGG	ACE	NM_000789.4	intron_variant	-	-	-	-	-	-	-	0.981	-	-	0.3	0.1	0.5
rs1555670375	17:63488543-63488543	-/TTTTTTTTTTTGAGACGG	ACE	NM_000789.4	intron_variant	-	-	-	-	-	-	-	1.619	-	-	0.4	0.4	0.5
rs1555670375	17:63488543-63488543	-/TTTTTTTTTTTGAG	ACE	NM_000789.4	intron_variant	-	-	-	-	-	-	-	1.747	-	-	0.4	0.6	0.5
rs1555670375	17:63488543-63488543	-/TTTTTTTTTTTG	ACE	NM_000789.4	intron_variant	-	-	-	-	-	-	-	1.815	-	-	0.4	1.3	2.8
-	17:63488543-63488543	-/TTTTTTTTTTTTGAGACGGAGTCTCGCTCTGTCGCCCAGGCTGGAGTGC	ACE	NM_000789.4	intron_variant	-	-	-	-	-	-	-	-	-	-	0	0.0	0
-	17:63488543-63488543	-/TTTTTTTTTTTTGAGACGG	ACE	NM_000789.4	intron_variant	-	-	-	-	-	-	-	1.588	-	-	0	0.0	0
rs2030133086	17:63488544-63488544	-/GACGGAGTCTCGCTC	ACE	NM_000789.4	intron_variant	-	-	-	-	-	-	-	1.731	-	-	1.8	1.0	2.3
rs1216171756	17:63488544-63488544	A/T	ACE	NM_000789.4	intron_variant	-	-	-	-	-	-	-	4.962	-	-	9.2	6.0	10.6
rs764631375	17:63488545-63488549	GTGG/-	ACE	NM_000789.4	intron_variant	-	-	-	-	-	-	-	2.896	-	-	0	0	0
rs2030133468	17:63488545-63488545	-/TTTTTTTTTGAGACGGA	ACE	NM_000789.4	intron_variant	-	-	-	-	-	-	-	0.291	-	-	1.1	0.4	0
rs2030133468	17:63488545-63488545	-/TTTTTTTTTGAGACGGAGTCTCGCTCTGTCGCCCAGGCTGGA	ACE	NM_000789.4	intron_variant	-	-	-	-	-	-	-	0.174	-	-	1.1	0.4	0
rs2030133468	17:63488545-63488545	-/TTTTTTTTTGAGACGGAGTCTCGCTCTGTCGCCCAGGCTGGAGTGCA	ACE	NM_000789.4	intron_variant	-	-	-	-	-	-	-	0.157	-	-	1.8	0.3	0
rs1247644059	17:63488546-63488546	G/C	ACE	NM_000789.4	intron_variant	-	-	-	-	-	-	-	0.653	-	-	0.1	0	0.2
rs1599148509	17:63488546-63488546	-/TCGCCCAGGC	ACE	NM_000789.4	intron_variant	-	-	-	-	-	-	-	0.334	-	-	0.3	0.1	0.6
rs1247644059	17:63488546-63488546	G/T	ACE	NM_000789.4	intron_variant	-	-	-	-	-	-	-	0.615	-	-	4.7	3.9	7.1
rs1599148522	17:63488547-63488549	GG/-	ACE	NM_000789.4	intron_variant	-	-	-	-	-	-	-	2.905	-	-	0	0	0
rs2030134650	17:63488547-63488547	-/CGCCCA	ACE	NM_000789.4	intron_variant	-	-	-	-	-	-	-	3.330	-	-	0.1	0.2	0
rs2030134650	17:63488547-63488547	-/CGCCCAGGCTGGAGTGCAGTGGC	ACE	NM_000789.4	intron_variant	-	-	-	-	-	-	-	2.528	-	-	0.1	0.2	0
rs2030134650	17:63488547-63488547	-/CGCCCAGGCTGGAGTGCAGTGGCG	ACE	NM_000789.4	intron_variant	-	-	-	-	-	-	-	2.484	-	-	0.1	0.1	0
rs2030134650	17:63488547-63488547	-/TTTTTTTGAGAC	ACE	NM_000789.4	intron_variant	-	-	-	-	-	-	-	3.037	-	-	1.8	1.0	0
-	17:63488547-63488547	-/TTTTTTTTGAGAC	ACE	NM_000789.4	intron_variant	-	-	-	-	-	-	-	2.989	-	-	0	0.1	0
rs1599148526	17:63488548-63488548	-/AGACGGA	ACE	NM_000789.4	intron_variant	-	-	-	-	-	-	-	3.254	-	-	0.6	0.4	1.4
rs1599148514	17:63488548-63488548	G/T	ACE	NM_000789.4	intron_variant	-	-	-	-	-	-	-	4.547	-	-	0.1	0.6	0.5
rs1599148544	17:63488549-63488549	-/AGTCTCGCTC	ACE	NM_000789.4	intron_variant	-	-	-	-	-	-	-	1.654	-	-	1.5	0.9	2.9
rs1599148533	17:63488549-63488549	G/T	ACE	NM_000789.4	intron_variant	-	-	-	-	-	-	-	1.018	-	-	0.1	0.5	0.4
rs1170447311	17:63488551-63488551	T/C	ACE	NM_000789.4	intron_variant	-	-	-	-	-	-	-	3.838	-	-	0.2	0.1	0.8
rs1170447311	17:63488551-63488551	T/G	ACE	NM_000789.4	intron_variant	-	-	-	-	-	-	-	3.471	-	-	1.0	0.7	2.8
rs1555670379	17:63488551-63488558	TCGCCAA/-	ACE	NM_000789.4	intron_variant	-	-	-	-	-	-	-	3.219	-	-	0	0	0
rs1353405821	17:63488551-63488551	-/TTTTTGAGACGGAG	ACE	NM_000789.4	intron_variant	-	-	-	-	-	-	-	1.231	-	-	0.5	0.3	0.3
rs772819042	17:63488552-63488558	CGCCAA/-	ACE	NM_000789.4	intron_variant	-	-	-	-	-	-	-	3.167	-	-	0	0	0
rs1555670380	17:63488552-63488552	-/TTTTGAGACGGAGTCTCGCTCTGTCGCCCAGG	ACE	NM_000789.4	intron_variant	-	-	-	-	-	-	-	0.686	-	-	0.3	0.2	0
rs1555670380	17:63488552-63488552	-/TTTTGAGA	ACE	NM_000789.4	intron_variant	-	-	-	-	-	-	-	1.120	-	-	1.0	0.7	0
rs1555670380	17:63488552-63488552	-/TTTTTGAGACGGAGTCTCGCTCTGTCGCCCAGG	ACE	NM_000789.4	intron_variant	-	-	-	-	-	-	-	0.672	-	-	0	0.0	0
rs1555670380	17:63488552-63488552	-/TTTTTGAGA	ACE	NM_000789.4	intron_variant	-	-	-	-	-	-	-	1.097	-	-	0	0.0	0
rs1370901999	17:63488557-63488557	A/C	ACE	NM_000789.4	intron_variant	-	-	-	-	-	-	-	6.277	-	-	0.1	0.2	0.8
rs752140837	17:63488558-63488558	A/G	ACE	NM_000789.4	intron_variant	-	-	-	-	-	-	-	1.942	-	-	0.3	0	0
rs755578569	17:63488563-63488563	A/T	ACE	NM_000789.4	intron_variant	-	-	-	-	-	-	-	0.845	-	-	0.1	0.6	0.5
rs4341	17:63488629-63488629	G/C	ACE	NM_000789.4	intron_variant	-	-	-	-	-	-	-	3.971	-	-	44.7	44.1	42.0
rs4342	17:63488637-63488637	A/C	ACE	NM_000789.4	splice_polypyrimidine_tract_variant,intron_variant	-	-	-	-	-	-	-	3.983	-	-	44.7	44.3	42.0
rs143830698,COSV99326387	17:63488659-63488659	G/A	ACE	NM_000789.4	missense_variant	773	V/M	deleterious(0.02)	benign(0)	0.222717	1.635	-1.14	8.384	likely_benign	0.0845	0.1	0	0
rs4343,COSV52007462	17:63488670-63488670	G/A	ACE	NM_000789.4	synonymous_variant	776	T	-	-	-	-	-	0.396	-	-	45.5	44.6	43.0
rs117647476	17:63488734-63488734	A/G	ACE	NM_000789.4	missense_variant	798	I/V	tolerated(0.09)	benign(0.003)	0.000644	1.1	-0.57	14.93	likely_benign	0.0806	0.2	0.5	0.2
COSV52003657	17:63488750-63488750	C/G	ACE	NM_000789.4	missense_variant	803	P/R	tolerated(0.07)	benign(0.184)	0.000124	2.25	-1.32	22.1	likely_benign	0.2845	0	0.1	0
rs764550119	17:63488844-63488844	A/G	ACE	NM_000789.4	intron_variant	-	-	-	-	-	-	-	2.290	-	-	0.1	0	0
rs3730036,COSV52014300	17:63489009-63489009	C/T	ACE	NM_000789.4	missense_variant	840	R/W	deleterious(0)	benign(0.011)	0.529184	2.89	-3.52	23.3	likely_benign	0.0983	0	0.0	0
rs771166736	17:63489229-63489229	G/A	ACE	NM_000789.4	intron_variant	-	-	-	-	-	-	-	7.614	-	-	0.5	0	0
rs62075042	17:63489242-63489242	C/T	ACE	NM_000789.4	intron_variant	-	-	-	-	-	-	-	0.041	-	-	0.2	0.3	0.6
rs4344	17:63489363-63489363	G/A	ACE	NM_000789.4	intron_variant	-	-	-	-	-	-	-	2.547	-	-	45.0	45.7	42.1
rs116589672	17:63489593-63489593	A/G	ACE	NM_000789.4	intron_variant	-	-	-	-	-	-	-	3.933	-	-	0.6	0.4	0.4
rs1481723444	17:63489918-63489918	G/C	ACE	NM_000789.4	intron_variant	-	-	-	-	-	-	-	7.865	-	-	0.1	0	0
rs141780439	17:63490064-63490064	C/A	ACE	NM_000789.4	intron_variant	-	-	-	-	-	-	-	0.065	-	-	0.1	0.1	0.4
rs751361939	17:63490483-63490483	C/T	ACE	NM_000789.4	intron_variant	-	-	-	-	-	-	-	2.331	-	-	0	0.7	0
rs998109082	17:63490625-63490625	G/A	ACE	NM_000789.4	intron_variant	-	-	-	-	-	-	-	0.039	-	-	0.2	0	0
rs117929909	17:63490702-63490702	G/A	ACE	NM_000789.4	intron_variant	-	-	-	-	-	-	-	3.178	-	-	0	0.1	0.0
rs536781703	17:63490802-63490802	T/C	ACE	NM_000789.4	intron_variant	-	-	-	-	-	-	-	3.695	-	-	0.3	0	0.0
rs772638093	17:63491127-63491127	T/C	ACE	NM_000789.4	intron_variant	-	-	-	-	-	-	-	3.302	-	-	0.6	0	0
rs4347	17:63491137-63491137	C/G	ACE	NM_000789.4	intron_variant	-	-	-	-	-	-	-	0.684	-	-	0	0.1	0.5
rs765759030	17:63491139-63491139	G/A	ACE	NM_000789.4	intron_variant	-	-	-	-	-	-	-	0.569	-	-	0	0.0	0
rs3730043,COSV106409398	17:63491216-63491216	C/T	ACE	NM_000789.4	missense_variant	916	T/M	deleterious_low_confidence(0)	possibly_damaging(0.721)	0.000002	3.485	-4.31	24.7	likely_benign	0.1493	0.4	0.4	0.8
rs56315845	17:63491444-63491444	C/G	ACE	NM_000789.4	intron_variant	-	-	-	-	-	-	-	0.406	-	-	0.1	0.4	1.0
rs12709434	17:63491615-63491615	T/C	ACE	NM_000789.4	intron_variant	-	-	-	-	-	-	-	8.745	-	-	0.2	0.0	0.3
rs778367272	17:63491686-63491686	A/G	ACE	NM_000789.4	intron_variant	-	-	-	-	-	-	-	0.051	-	-	0.1	0.1	0
rs764454117	17:63492341-63492341	-/A	ACE	NM_000789.4	intron_variant	-	-	-	-	-	-	-	3.227	-	-	0.1	0.0	0.1
rs4351	17:63492371-63492371	G/A	ACE	NM_000789.4	intron_variant	-	-	-	-	-	-	-	3.550	-	-	46.1	46.9	42.8
-	17:63492387-63492387	A/G	ACE	NM_000789.4	intron_variant	-	-	-	-	-	-	-	6.096	-	-	0	0.0	0
rs781369732	17:63492463-63492463	T/C	ACE	NM_000789.4	intron_variant	-	-	-	-	-	-	-	2.388	-	-	0.1	0	0
rs1458580461	17:63492744-63492744	G/A	ACE	NM_000789.4	intron_variant	-	-	-	-	-	-	-	0.908	-	-	0.3	0.2	0
rs745344158	17:63492849-63492849	C/T	ACE	NM_000789.4	intron_variant	-	-	-	-	-	-	-	2.872	-	-	0	0.1	0
rs1251366868	17:63492903-63492903	C/T	ACE	NM_000789.4	intron_variant	-	-	-	-	-	-	-	3.304	-	-	0	0.0	0
rs1037371484	17:63492954-63492954	A/G	ACE	NM_000789.4	intron_variant	-	-	-	-	-	-	-	0.073	-	-	0.1	0	0
rs4353	17:63493061-63493061	A/G	ACE	NM_000789.4	intron_variant	-	-	-	-	-	-	-	3.335	-	-	45.7	46.4	43.0
-	17:63493095-63493095	C/T	ACE	NM_000789.4	intron_variant	-	-	-	-	-	-	-	7.289	-	-	0.6	0	0
rs180719130	17:63493110-63493110	C/T	ACE	NM_000789.4	intron_variant	-	-	-	-	-	-	-	3.091	-	-	0.9	0	0.0
rs556200739	17:63493337-63493337	G/A	ACE	NM_000789.4	intron_variant	-	-	-	-	-	-	-	0.254	-	-	0	0.1	0.0
rs1240022083	17:63493379-63493385	CCAGGG/-	ACE	NM_000789.4	intron_variant	-	-	-	-	-	-	-	5.213	-	-	0	0	0
rs3730044	17:63493475-63493475	G/A	ACE	NM_000789.4	synonymous_variant	984	V	-	-	-	-	-	8.954	-	-	0	0.2	1.1
rs142947404	17:63493631-63493631	C/A	ACE	NM_000789.4	missense_variant	1036	N/K	tolerated(0.15)	benign(0.099)	0.000924	1.525	-2.43	23.0	likely_benign	0.1473	0.6	0.0	0.1
rs150690061	17:63493655-63493655	C/T	ACE	NM_000789.4	synonymous_variant	1044	S	-	-	-	-	-	6.095	-	-	0	0.3	0.0
rs140980792,COSV52011273	17:63493656-63493656	G/A	ACE	NM_000789.4	missense_variant	1045	D/N	tolerated_low_confidence(0.32)	benign(0)	0.513010	0.105	0.01	5.832	likely_benign	0.0641	0.1	0	0.0
rs12709437,COSV52011261	17:63493849-63493849	C/T	ACE	NM_000789.4	intron_variant	-	-	-	-	-	-	-	0.631	-	-	2.0	2.5	2.3
-	17:63493998-63493998	G/C	ACE	NM_000789.4	missense_variant	1071	Q/H	deleterious(0.01)	benign(0.434)	0.000018	3.56	-3.34	24.6	ambiguous	0.5249	0	0.1	0
rs4354	17:63494091-63494091	C/T	ACE	NM_000789.4	intron_variant	-	-	-	-	-	-	-	0.102	-	-	1.8	2.9	2.2
rs12709438	17:63494109-63494109	C/T	ACE	NM_000789.4	intron_variant	-	-	-	-	-	-	-	8.311	-	-	0.3	0	0
rs150234417	17:63494155-63494157	GT/-	ACE	NM_000789.4	intron_variant	-	-	-	-	-	-	-	2.037	-	-	0	0	0
rs776528804	17:63494230-63494230	A/T	ACE	NM_000789.4	intron_variant	-	-	-	-	-	-	-	0.047	-	-	1.0	0	0
rs56051159	17:63494252-63494252	G/A	ACE	NM_000789.4	intron_variant	-	-	-	-	-	-	-	0.489	-	-	0.2	0.5	1.3
-	17:63494486-63494486	G/A	ACE	NM_000789.4	intron_variant	-	-	-	-	-	-	-	5.603	-	-	0	0.0	0
rs145170080	17:63494528-63494528	C/T	ACE	NM_000789.4	intron_variant	-	-	-	-	-	-	-	0.300	-	-	0.1	0.3	0.0
rs754282348	17:63494544-63494544	C/T	ACE	NM_000789.4	intron_variant	-	-	-	-	-	-	-	2.271	-	-	0.1	0.1	0
rs4358	17:63494546-63494546	G/A	ACE	NM_000789.4	intron_variant	-	-	-	-	-	-	-	0.058	-	-	1.2	2.5	1.7
rs2030619251	17:63494635-63494635	G/A	ACE	NM_000789.4	intron_variant	-	-	-	-	-	-	-	0.081	-	-	0	0.0	0
rs4359	17:63494982-63494982	T/C	ACE	NM_000789.4	intron_variant	-	-	-	-	-	-	-	4.598	-	-	45.1	46.0	42.7
rs138802176	17:63494984-63494984	C/T	ACE	NM_000789.4	intron_variant	-	-	-	-	-	-	-	0.054	-	-	0	0.2	1.3
rs145687420	17:63495104-63495104	A/G	ACE	NM_000789.4	intron_variant	-	-	-	-	-	-	-	1.127	-	-	0.6	0.4	0.3
rs12709439	17:63495335-63495335	C/T	ACE	NM_000789.4	intron_variant	-	-	-	-	-	-	-	1.991	-	-	0.9	1.7	1.1
rs537541287	17:63495407-63495407	G/A	ACE	NM_000789.4	intron_variant	-	-	-	-	-	-	-	0.803	-	-	0	0.2	0.1
rs754450838	17:63495925-63495925	C/G	ACE	NM_000789.4	intron_variant	-	-	-	-	-	-	-	7.948	-	-	0	0.7	0
rs1213657411	17:63496022-63496022	G/A	ACE	NM_000789.4	intron_variant	-	-	-	-	-	-	-	1.416	-	-	0.1	0	0
rs755740374	17:63496193-63496193	C/A	ACE	NM_000789.4	intron_variant	-	-	-	-	-	-	-	0.970	-	-	0.1	0	0
rs550774700	17:63496285-63496285	C/T	ACE	NM_000789.4	intron_variant	-	-	-	-	-	-	-	4.483	-	-	0.1	0.1	0.0
rs749076013	17:63496296-63496296	T/G	ACE	NM_000789.4	intron_variant	-	-	-	-	-	-	-	1.413	-	-	0.1	0	0
rs199659166	17:63496377-63496377	G/T	ACE	NM_000789.4	splice_polypyrimidine_tract_variant,intron_variant	-	-	-	-	-	-	-	0.210	-	-	0.1	0	0.2
rs4362,COSV52003393	17:63496400-63496400	T/C	ACE	NM_000789.4	synonymous_variant	1129	F	-	-	-	-	-	0.571	-	-	46.4	46.9	43.8
rs764430271,COSV99327428	17:63496459-63496459	C/G	ACE	NM_000789.4	missense_variant	1149	T/R	deleterious(0.05)	benign(0)	0.653368	1.825	-1.99	3.419	likely_benign	0.0581	0	0.1	0
rs563898261	17:63496661-63496661	C/T	ACE	NM_000789.4	intron_variant	-	-	-	-	-	-	-	4.576	-	-	0.6	0.1	0.0
rs373564612	17:63496771-63496771	C/T	ACE	NM_000789.4	intron_variant	-	-	-	-	-	-	-	4.101	-	-	0	0.3	0.1
rs140941300,COSV52008747	17:63496950-63496950	T/C	ACE	NM_000789.4	missense_variant	1219	L/P	deleterious_low_confidence(0.04)	benign(0.318)	0.000683	2.48	-4.42	27.8	likely_benign	0.1704	0.1	0.1	0.2
rs12720744	17:63496990-63496990	C/T	ACE	NM_000789.4	splice_donor_5th_base_variant,intron_variant	-	-	-	-	-	-	-	0.083	-	-	0.6	0.4	0.4
rs12720743	17:63497005-63497006	T/-	ACE	NM_000789.4	intron_variant	-	-	-	-	-	-	-	6.145	-	-	0	0	0
rs942245660	17:63497059-63497059	T/A	ACE	NM_000789.4	intron_variant	-	-	-	-	-	-	-	4.458	-	-	0.1	0	0
rs2242638	17:63497082-63497082	C/T	ACE	NM_000789.4	intron_variant	-	-	-	-	-	-	-	1.837	-	-	0	0.0	0.0
-	17:63497111-63497111	A/C	ACE	NM_000789.4	intron_variant	-	-	-	-	-	-	-	18.95	-	-	0	0.0	0
rs4363,COSV52005664	17:63497131-63497131	G/A	ACE	NM_000789.4	splice_region_variant,splice_polypyrimidine_tract_variant,intron_variant	-	-	-	-	-	-	-	1.181	-	-	46.8	46.4	43.4
rs4980	17:63497281-63497281	G/A	ACE	NM_000789.4	missense_variant	1279	R/Q	tolerated_low_confidence(0.06)	benign(0.234)	0.092294	2.025	-1.38	23.2	likely_benign	0.1091	0.7	0.6	0.4
rs4364	17:63497301-63497301	C/A	ACE	NM_000789.4	missense_variant	1286	R/S	tolerated_low_confidence(0.11)	benign(0)	0.390964	0.205	-0.74	13.31	likely_benign	0.1364	0	0.1	0.0
rs765069550	17:63497322-63497322	C/T	ACE	NM_000789.4	missense_variant	1293	H/Y	deleterious_low_confidence(0.01)	benign(0)	0.748748	0.69	-0.58	14.21	likely_benign	0.093	0.8	0	0
rs4365	17:63497351-63497351	G/A	ACE	NM_000789.4	synonymous_variant	1302	E	-	-	-	-	-	6.402	-	-	6.6	6.7	3.3
-	17:63497375-63497375	G/T	ACE	NM_000789.4	3_prime_UTR_variant	-	-	-	-	-	-	-	0.272	-	-	0.1	0	0
rs1242391245	17:63497502-63497502	T/C	ACE	NM_000789.4	3_prime_UTR_variant	-	-	-	-	-	-	-	0.094	-	-	0	0.0	0
-	17:63497712-63497712	G/T	ACE	NM_000789.4	3_prime_UTR_variant	-	-	-	-	-	-	-	2.933	-	-	0.1	0	0
rs752259645	17:63497943-63497943	T/A	ACE	NM_000789.4	3_prime_UTR_variant	-	-	-	-	-	-	-	6.696	-	-	0	0.1	0
rs202110175	17:63497956-63497958	CA/-	ACE	NM_000789.4	3_prime_UTR_variant	-	-	-	-	-	-	-	2.336	-	-	0	0	0
rs112901380	17:63498075-63498075	G/A	ACE	NM_000789.4	3_prime_UTR_variant	-	-	-	-	-	-	-	5.847	-	-	2.5	4.2	3.0
rs4366	17:63498093-63498093	-/CT	ACE	NM_000789.4	3_prime_UTR_variant	-	-	-	-	-	-	-	4.631	-	-	46.4	46.7	43.8
-	17:63498239-63498239	A/C	ACE	NM_000789.4	3_prime_UTR_variant	-	-	-	-	-	-	-	2.575	-	-	0	0.0	0
rs1218448073	17:63498242-63498242	T/A	ACE	NM_000789.4	3_prime_UTR_variant	-	-	-	-	-	-	-	3.159	-	-	0	0.0	0
-	17:63498247-63498247	A/C	ACE	NM_000789.4	3_prime_UTR_variant	-	-	-	-	-	-	-	3.963	-	-	0	0.0	0
-	17:63498247-63498247	A/T	ACE	NM_000789.4	3_prime_UTR_variant	-	-	-	-	-	-	-	3.804	-	-	0	0.0	0
rs78716020	17:63498260-63498260	G/A	ACE	NM_000789.4	3_prime_UTR_variant	-	-	-	-	-	-	-	4.396	-	-	0.1	0.2	0.0
rs1055086	17:63498276-63498276	A/G	ACE	NM_000789.4	3_prime_UTR_variant	-	-	-	-	-	-	-	13.58	-	-	48.8	47.4	44.3
rs539209743	17:63498341-63498344	AAG/-	ACE	NM_000789.4	3_prime_UTR_variant	-	-	-	-	-	-	-	1.672	-	-	0	0	0
-	17:63498405-63498405	A/G	ACE	NM_000789.4	downstream_gene_variant	-	-	-	-	-	-	-	0.319	-	-	0.1	0	0
rs149155892	17:63498493-63498493	C/T	ACE	NM_000789.4	downstream_gene_variant	-	-	-	-	-	-	-	1.290	-	-	4.5	3.3	1.7
rs183606771	17:63498601-63498601	A/G	ACE	NM_000789.4	downstream_gene_variant	-	-	-	-	-	-	-	0.907	-	-	0.3	0.7	0.5
rs534825393	17:63498734-63498734	C/T	ACE	NM_000789.4	downstream_gene_variant	-	-	-	-	-	-	-	0.850	-	-	0	0.2	0
rs9896208	17:63498748-63498748	T/C	ACE	NM_000789.4	downstream_gene_variant	-	-	-	-	-	-	-	10.95	-	-	61.8	61.3	60.5
rs181231267	17:63498789-63498789	G/C	ACE	NM_000789.4	downstream_gene_variant	-	-	-	-	-	-	-	1.164	-	-	1.2	0.3	0.5
rs980639135	17:63498836-63498836	T/C	ACE	NM_000789.4	downstream_gene_variant	-	-	-	-	-	-	-	13.13	-	-	0	0.0	0
rs56060049	17:63498882-63498882	G/A	ACE	NM_000789.4	downstream_gene_variant	-	-	-	-	-	-	-	4.554	-	-	0.1	0.3	0.5
rs12449782	17:63498888-63498888	G/A	ACE	NM_000789.4	downstream_gene_variant	-	-	-	-	-	-	-	8.198	-	-	48.6	45.9	41.5
rs35376548	17:63498975-63498975	-/A	ACE	NM_000789.4	downstream_gene_variant	-	-	-	-	-	-	-	2.509	-	-	50.2	50.6	56.3
rs4968650	17:63498988-63498988	C/T	ACE	NM_000789.4	downstream_gene_variant	-	-	-	-	-	-	-	5.646	-	-	56.3	0	55.4
rs11447952	17:63498995-63498995	-/T	ACE	NM_000789.4	downstream_gene_variant	-	-	-	-	-	-	-	4.564	-	-	63.7	0	62.6
rs11447952	17:63498995-63498995	-/TT	ACE	NM_000789.4	downstream_gene_variant	-	-	-	-	-	-	-	4.515	-	-	0.1	0	0.0
rs146130460	17:63499052-63499052	G/A	ACE	NM_000789.4	downstream_gene_variant	-	-	-	-	-	-	-	1.852	-	-	0.5	0.6	1.4
rs754943000	17:63499062-63499062	G/A	ACE	NM_000789.4	downstream_gene_variant	-	-	-	-	-	-	-	0.470	-	-	0.1	0	0
rs4968651	17:63499068-63499068	C/T	ACE	NM_000789.4	downstream_gene_variant	-	-	-	-	-	-	-	0.397	-	-	51.8	50.3	45.7
rs561712252	17:63499214-63499214	C/T	ACE	NM_000789.4	downstream_gene_variant	-	-	-	-	-	-	-	2.903	-	-	0	0.1	0
rs1599161132	17:63499218-63499218	T/C	ACE	NM_000789.4	downstream_gene_variant	-	-	-	-	-	-	-	1.884	-	-	0	0.1	0
rs2030933793	17:63499225-63499225	C/G	ACE	NM_000789.4	downstream_gene_variant	-	-	-	-	-	-	-	3.075	-	-	0	0.0	0
rs372312853	17:63499243-63499243	C/T	ACE	NM_000789.4	downstream_gene_variant	-	-	-	-	-	-	-	2.254	-	-	0	0.0	0.2
rs58495134	17:63499371-63499371	T/C	ACE	NM_000789.4	downstream_gene_variant	-	-	-	-	-	-	-	5.459	-	-	0	0.1	0.0
rs116133272	17:63499485-63499485	C/G	ACE	NM_000789.4	downstream_gene_variant	-	-	-	-	-	-	-	0.523	-	-	2.7	2.7	2.2
rs4455027	17:63499606-63499606	T/C	ACE	NM_000789.4	downstream_gene_variant	-	-	-	-	-	-	-	5.641	-	-	100.0	100.0	100.0
rs148768565	17:63499624-63499624	C/T	ACE	NM_000789.4	downstream_gene_variant	-	-	-	-	-	-	-	0.747	-	-	2.7	2.8	2.1
-	17:63499653-63499653	T/G	ACE	NM_000789.4	downstream_gene_variant	-	-	-	-	-	-	-	1.843	-	-	0.1	0.3	0
-	17:63499669-63499669	A/T	ACE	NM_000789.4	downstream_gene_variant	-	-	-	-	-	-	-	1.775	-	-	0	0.0	0
rs4325633	17:63499673-63499673	G/A	ACE	NM_000789.4	downstream_gene_variant	-	-	-	-	-	-	-	2.818	-	-	49.3	49.2	44.6
-	17:63499712-63499712	G/C	ACE	NM_000789.4	downstream_gene_variant	-	-	-	-	-	-	-	2.008	-	-	0	0.0	0
rs1292410013	17:63499750-63499750	A/G	ACE	NM_000789.4	downstream_gene_variant	-	-	-	-	-	-	-	4.309	-	-	0	0.0	0
-	17:63499756-63499756	A/C	ACE	NM_000789.4	downstream_gene_variant	-	-	-	-	-	-	-	2.147	-	-	0	0.0	0
rs4274487	17:63499762-63499762	A/G	ACE	NM_000789.4	downstream_gene_variant	-	-	-	-	-	-	-	0.736	-	-	52.1	52.1	47.5
rs2030948814	17:63499765-63499765	A/G	ACE	NM_000789.4	downstream_gene_variant	-	-	-	-	-	-	-	1.655	-	-	0	0.0	0
rs4575595	17:63499854-63499854	G/A	ACE	NM_000789.4	downstream_gene_variant	-	-	-	-	-	-	-	5.566	-	-	49.4	49.1	44.6
rs11868323	17:63499898-63499898	C/G	ACE	NM_000789.4	downstream_gene_variant	-	-	-	-	-	-	-	0.191	-	-	52.2	52.2	47.3
rs11868324	17:63499948-63499948	A/G	ACE	NM_000789.4	downstream_gene_variant	-	-	-	-	-	-	-	3.044	-	-	52.2	51.9	47.5
rs1599161657	17:63500045-63500045	A/C	ACE	NM_000789.4	downstream_gene_variant	-	-	-	-	-	-	-	0.607	-	-	0	0.1	0
rs1358973558	17:63500077-63500077	T/C	ACE	NM_000789.4	downstream_gene_variant	-	-	-	-	-	-	-	0.604	-	-	0	0.1	0
rs1419519057	17:63500082-63500082	A/C	ACE	NM_000789.4	downstream_gene_variant	-	-	-	-	-	-	-	3.095	-	-	0	0.4	0.5
rs1324704243	17:63500086-63500086	A/C	ACE	NM_000789.4	downstream_gene_variant	-	-	-	-	-	-	-	5.193	-	-	0	0.3	0.4
rs1333342652	17:63500090-63500090	T/C	ACE	NM_000789.4	downstream_gene_variant	-	-	-	-	-	-	-	3.927	-	-	0	0.1	0
-	17:63500091-63500091	G/C	ACE	NM_000789.4	downstream_gene_variant	-	-	-	-	-	-	-	1.800	-	-	0	0.1	0
-	17:63500098-63500098	A/T	ACE	NM_000789.4	downstream_gene_variant	-	-	-	-	-	-	-	1.007	-	-	0	0.1	0
-	17:63500105-63500105	G/A	ACE	NM_000789.4	downstream_gene_variant	-	-	-	-	-	-	-	4.537	-	-	0	0.0	0
rs1599161722	17:63500178-63500178	A/T	ACE	NM_000789.4	downstream_gene_variant	-	-	-	-	-	-	-	0.784	-	-	0	0.0	0
rs1568052000	17:63500188-63500188	-/TTTTCTT	ACE	NM_000789.4	downstream_gene_variant	-	-	-	-	-	-	-	0.719	-	-	0.1	0	0
rs35643828	17:63500193-63500193	-/TTT	ACE	NM_000789.4	downstream_gene_variant	-	-	-	-	-	-	-	1.570	-	-	44.6	0	42.6
rs1196471462	17:63500195-63500195	-/TTTTC	ACE	NM_000789.4	downstream_gene_variant	-	-	-	-	-	-	-	1.307	-	-	2.5	0	2.2
rs763454321	17:63500196-63500196	-/TTTC	ACE	NM_000789.4	downstream_gene_variant	-	-	-	-	-	-	-	2.857	-	-	0.1	0	0.5
rs1343374328	17:63500213-63500213	G/T	ACE	NM_000789.4	downstream_gene_variant	-	-	-	-	-	-	-	0.493	-	-	0	0.1	2.1
rs1204659771	17:63500214-63500214	A/T	ACE	NM_000789.4	downstream_gene_variant	-	-	-	-	-	-	-	5.076	-	-	0	0.0	0.4
rs556989516	17:63500216-63500216	A/T	ACE	NM_000789.4	downstream_gene_variant	-	-	-	-	-	-	-	4.731	-	-	0	0.0	0
rs139215165	17:63500385-63500395	GGGTTTCACC/-	ACE	NM_000789.4	downstream_gene_variant	-	-	-	-	-	-	-	2.221	-	-	0	0	0
rs151029386	17:63500451-63500451	C/T	ACE	NM_000789.4	downstream_gene_variant	-	-	-	-	-	-	-	2.613	-	-	2.7	2.8	2.2
rs140952724	17:63500469-63500469	C/T	ACE	NM_000789.4	downstream_gene_variant	-	-	-	-	-	-	-	2.232	-	-	0.1	0.2	0.2
rs73330068	17:63500486-63500486	G/A	ACE	NM_000789.4	downstream_gene_variant	-	-	-	-	-	-	-	0.856	-	-	0	0.1	0.1
rs4280313	17:63500497-63500497	A/G	ACE	NM_000789.4	downstream_gene_variant	-	-	-	-	-	-	-	4.440	-	-	49.3	49.0	44.8
rs4461142	17:63500687-63500687	T/C	ACE	NM_000789.4	downstream_gene_variant	-	-	-	-	-	-	-	0.467	-	-	52.2	52.2	47.8
rs73994127	17:63500763-63500763	G/C	ACE	NM_000789.4	downstream_gene_variant	-	-	-	-	-	-	-	0.217	-	-	0	0.1	0.0
rs7502639	17:63500774-63500774	G/A	ACE	NM_000789.4	downstream_gene_variant	-	-	-	-	-	-	-	0.543	-	-	49.4	48.9	44.8
rs2147587339	17:63500825-63500825	C/T	ACE	NM_000789.4	downstream_gene_variant	-	-	-	-	-	-	-	2.175	-	-	0	0.0	0
rs7502672	17:63500846-63500846	G/A	ACE	NM_000789.4	downstream_gene_variant	-	-	-	-	-	-	-	0.987	-	-	49.5	49.4	45.1
rs2030977072	17:63500875-63500875	C/T	ACE	NM_000789.4	downstream_gene_variant	-	-	-	-	-	-	-	2.633	-	-	0	0.0	0
-	17:63500879-63500879	C/G	ACE	NM_000789.4	downstream_gene_variant	-	-	-	-	-	-	-	0.749	-	-	0	0.0	0
rs1235497454	17:63500887-63500887	A/C	ACE	NM_000789.4	downstream_gene_variant	-	-	-	-	-	-	-	0.445	-	-	0	0.0	0
rs2030977400	17:63500890-63500890	C/T	ACE	NM_000789.4	downstream_gene_variant	-	-	-	-	-	-	-	0.339	-	-	0	0.0	0
rs2147587407	17:63500896-63500896	C/T	ACE	NM_000789.4	downstream_gene_variant	-	-	-	-	-	-	-	0.278	-	-	0	0.0	0
-	17:63500902-63500902	A/G	ACE	NM_000789.4	downstream_gene_variant	-	-	-	-	-	-	-	4.228	-	-	0	0.0	0
-	17:63500903-63500903	C/T	ACE	NM_000789.4	downstream_gene_variant	-	-	-	-	-	-	-	1.342	-	-	0	0.0	0
rs1379463929	17:63500904-63500904	A/C	ACE	NM_000789.4	downstream_gene_variant	-	-	-	-	-	-	-	0.181	-	-	0	0.4	0
-	17:63500908-63500908	C/T	ACE	NM_000789.4	downstream_gene_variant	-	-	-	-	-	-	-	0.371	-	-	0	0.0	0
rs1238420927	17:63500914-63500914	G/T	ACE	NM_000789.4	downstream_gene_variant	-	-	-	-	-	-	-	0.165	-	-	0	0.1	0
rs73330076	17:63500982-63500982	C/T	ACE	NM_000789.4	downstream_gene_variant	-	-	-	-	-	-	-	3.969	-	-	0.1	0	0.5
rs1297845565	17:63500988-63500988	G/C	ACE	NM_000789.4	downstream_gene_variant	-	-	-	-	-	-	-	0.438	-	-	0	0.1	0
rs1230394988	17:63500991-63500991	C/T	ACE	NM_000789.4	downstream_gene_variant	-	-	-	-	-	-	-	1.133	-	-	0	0.0	0
rs1311136497	17:63500992-63500992	G/A	ACE	NM_000789.4	downstream_gene_variant	-	-	-	-	-	-	-	1.224	-	-	0	0.0	0
rs142853410	17:63500996-63500996	C/T	ACE	NM_000789.4	downstream_gene_variant	-	-	-	-	-	-	-	1.026	-	-	0	0.1	0.1
rs1484077058	17:63501073-63501073	C/T	ACE	NM_000789.4	downstream_gene_variant	-	-	-	-	-	-	-	4.313	-	-	0	0.1	0.0
rs2030982828	17:63501080-63501080	C/T	ACE	NM_000789.4	downstream_gene_variant	-	-	-	-	-	-	-	3.771	-	-	0	0.0	0
rs1256709049	17:63501081-63501081	T/C	ACE	NM_000789.4	downstream_gene_variant	-	-	-	-	-	-	-	5.773	-	-	0	0.1	0.1
-	17:63501087-63501087	C/G	ACE	NM_000789.4	downstream_gene_variant	-	-	-	-	-	-	-	4.176	-	-	0	0.0	0
rs1478128025	17:63501093-63501093	G/C	ACE	NM_000789.4	downstream_gene_variant	-	-	-	-	-	-	-	3.582	-	-	0	0.1	0.3
rs2030983725	17:63501119-63501119	C/T	ACE	NM_000789.4	downstream_gene_variant	-	-	-	-	-	-	-	2.366	-	-	0	0.1	0
rs1401089576	17:63501125-63501125	C/T	ACE	NM_000789.4	downstream_gene_variant	-	-	-	-	-	-	-	1.733	-	-	0	0.1	0.2
rs1207716650	17:63501134-63501134	T/C	ACE	NM_000789.4	downstream_gene_variant	-	-	-	-	-	-	-	2.831	-	-	0	0.0	0.0
rs1279405626	17:63501135-63501135	C/T	ACE	NM_000789.4	downstream_gene_variant	-	-	-	-	-	-	-	1.762	-	-	0	0.0	0.0
rs1488509754	17:63501137-63501137	C/T	ACE	NM_000789.4	downstream_gene_variant	-	-	-	-	-	-	-	1.648	-	-	0	0.0	0.0
rs1260946130	17:63501149-63501149	A/C	ACE	NM_000789.4	downstream_gene_variant	-	-	-	-	-	-	-	3.513	-	-	0	0.0	0
rs1260946130	17:63501149-63501149	A/T	ACE	NM_000789.4	downstream_gene_variant	-	-	-	-	-	-	-	3.356	-	-	0	0.0	0.0
rs1186065272	17:63501155-63501155	G/C	ACE	NM_000789.4	downstream_gene_variant	-	-	-	-	-	-	-	2.238	-	-	0	0.0	0.0
rs1426130309	17:63501159-63501159	T/C	ACE	NM_000789.4	downstream_gene_variant	-	-	-	-	-	-	-	5.536	-	-	0	0.0	0.0
-	17:63501183-63501183	-/AATGT	ACE	NM_000789.4	downstream_gene_variant	-	-	-	-	-	-	-	1.935	-	-	0.1	0	0
-	17:63501192-63501197	TCTCT/-	ACE	NM_000789.4	downstream_gene_variant	-	-	-	-	-	-	-	3.979	-	-	0	0	0
rs1283783185	17:63501213-63501213	C/T	ACE	NM_000789.4	downstream_gene_variant	-	-	-	-	-	-	-	3.303	-	-	0	0.2	0
rs1446429068	17:63501214-63501214	A/G	ACE	NM_000789.4	downstream_gene_variant	-	-	-	-	-	-	-	3.119	-	-	0	0.2	0
rs111169184	17:63501290-63501290	T/C	ACE	NM_000789.4	downstream_gene_variant	-	-	-	-	-	-	-	3.463	-	-	1.4	0	0
rs1568052426	17:63501290-63501471	CTCTCCCTCATCCTCTCTCCCTGTGTCACCTCTCCCTCATCCTCTCCCTCATCCTCTCTCCCTATGTCACCTCTCCCTCATCCTCTCTCCCTATGTCACCTCTCCCTCATCCTCTCCCTCATCCTCTCTCCCTATGTCATCTCTCCCTCATCCTCTCTCCCTGTGTCACCTCTCCCTCATC/-	ACE	NM_000789.4	downstream_gene_variant	-	-	-	-	-	-	-	-	-	-	0	0	0
rs1599162256	17:63501312-63501312	T/A	ACE	NM_000789.4	downstream_gene_variant	-	-	-	-	-	-	-	4.240	-	-	0	0.0	0
rs59989500	17:63501313-63501313	G/A	ACE	NM_000789.4	downstream_gene_variant	-	-	-	-	-	-	-	2.425	-	-	11.9	7.8	11.2
rs59989500	17:63501313-63501313	G/C	ACE	NM_000789.4	downstream_gene_variant	-	-	-	-	-	-	-	2.078	-	-	0	0.1	0
rs1450966798	17:63501318-63501330	CCTCTCCCTCAT/-	ACE	NM_000789.4	downstream_gene_variant	-	-	-	-	-	-	-	2.486	-	-	0	0	0
rs60841896	17:63501337-63501337	C/T	ACE	NM_000789.4	downstream_gene_variant	-	-	-	-	-	-	-	4.931	-	-	0.2	0	0
rs58965033	17:63501339-63501339	T/C	ACE	NM_000789.4	downstream_gene_variant	-	-	-	-	-	-	-	6.972	-	-	0.2	0	0.3
rs574590823	17:63501353-63501353	T/A	ACE	NM_000789.4	downstream_gene_variant	-	-	-	-	-	-	-	2.189	-	-	4.2	0	3.9
rs182650923	17:63501360-63501360	C/T	ACE	NM_000789.4	downstream_gene_variant	-	-	-	-	-	-	-	3.104	-	-	2.4	0	2.6
rs1349843328	17:63501372-63501372	C/G	ACE	NM_000789.4	downstream_gene_variant	-	-	-	-	-	-	-	2.330	-	-	0.4	0	0.7
rs1228776134	17:63501376-63501376	T/C	ACE	NM_000789.4	downstream_gene_variant	-	-	-	-	-	-	-	2.086	-	-	0.4	0	0.3
rs111164147	17:63501381-63501381	C/T	ACE	NM_000789.4	downstream_gene_variant	-	-	-	-	-	-	-	2.106	-	-	0.2	0.3	0.6
rs1371843597	17:63501430-63501471	CTCTCCCTCATCCTCTCTCCCTGTGTCACCTCTCCCTCATC/-	ACE	NM_000789.4	downstream_gene_variant	-	-	-	-	-	-	-	1.005	-	-	0	0	0
rs57263342	17:63501453-63501453	G/A	ACE	NM_000789.4	downstream_gene_variant	-	-	-	-	-	-	-	1.644	-	-	0	0.1	0.3
rs544400332	17:63501552-63501552	G/A	ACE	NM_000789.4	downstream_gene_variant	-	-	-	-	-	-	-	1.518	-	-	0.2	0	0.0
rs77042584	17:63501722-63501722	A/T	ACE	NM_000789.4	downstream_gene_variant	-	-	-	-	-	-	-	2.857	-	-	2.7	2.6	2.2
rs566439453	17:63501729-63501729	G/A	ACE	NM_000789.4	downstream_gene_variant	-	-	-	-	-	-	-	2.444	-	-	0	0.1	0.1
rs4968653	17:63501737-63501737	T/C	ACE	NM_000789.4	downstream_gene_variant	-	-	-	-	-	-	-	2.337	-	-	53.1	52.1	48.2
rs139044846	17:63502104-63502106	AC/-	ACE	NM_000789.4	downstream_gene_variant	-	-	-	-	-	-	-	0.600	-	-	0	0	0
rs7221678	17:63502251-63502251	C/T	ACE	NM_000789.4	downstream_gene_variant	-	-	-	-	-	-	-	1.992	-	-	49.9	48.9	45.4
rs774149713	17:63502262-63502262	T/A	ACE	NM_000789.4	downstream_gene_variant	-	-	-	-	-	-	-	2.653	-	-	0	0.1	0
rs759221394	17:63502272-63502272	T/A	ACE	NM_000789.4	downstream_gene_variant	-	-	-	-	-	-	-	1.465	-	-	0.1	0.1	0
rs11344975	17:63502290-63502291	A/-	ACE	NM_000789.4	downstream_gene_variant	-	-	-	-	-	-	-	0.647	-	-	0	0	0
rs962482976	17:63502339-63502339	C/T	ACE	NM_000789.4	downstream_gene_variant	-	-	-	-	-	-	-	0.764	-	-	0.2	0	0
rs760703687	17:63502494-63502494	C/T	ACE	NM_000789.4	downstream_gene_variant	-	-	-	-	-	-	-	1.138	-	-	0	0.0	0
rs77674991	17:63502576-63502577	A/-	ACE	NM_000789.4	downstream_gene_variant	-	-	-	-	-	-	-	1.426	-	-	0	0	0
rs557160100	17:63502586-63502588	AT/-	ACE	NM_000789.4	downstream_gene_variant	-	-	-	-	-	-	-	0.243	-	-	0	0	0
-	17:63502680-63502680	G/C	ACE	NM_000789.4	downstream_gene_variant	-	-	-	-	-	-	-	2.263	-	-	0.1	0	0
rs1029092433	17:63502777-63502777	A/C	ACE	NM_000789.4	downstream_gene_variant	-	-	-	-	-	-	-	4.302	-	-	0	0.0	0
rs145461095	17:63502788-63502788	A/G	ACE	NM_000789.4	downstream_gene_variant	-	-	-	-	-	-	-	2.911	-	-	2.2	1.0	1.1
rs1320331208	17:63502950-63502951	A/-	ACE	NM_000789.4	downstream_gene_variant	-	-	-	-	-	-	-	0.577	-	-	0	0	0
rs192626496	17:63503165-63503165	A/G	ACE	NM_000789.4	downstream_gene_variant	-	-	-	-	-	-	-	7.519	-	-	0.6	1.0	0.2
rs147816216	17:63503271-63503271	A/G	ACE	NM_000789.4	downstream_gene_variant	-	-	-	-	-	-	-	8.860	-	-	1.8	0.7	0.6

## Sheet: ADRB1
Existing_variation	Location	UPLOADED_ALLELE	SYMBOL	MANE_SELECT	Consequence	Protein_position	Amino_acids	SIFT	PolyPhen	LRT_score	MutationAssessor_score	PROVEAN_score	CADD_PHRED	am_class	am_pathogenicity	AF_Shetland (%)	AF_Orkney (%)	AF_1000G_European_populations (%)
rs2773469	10:114039136-114039136	A/G	ADRB1	NM_000684.3	upstream_gene_variant	-	-	-	-	-	-	-	5.294	-	-	76.9	77.5	67.5
rs1461678841	10:114039274-114039274	T/G	ADRB1	NM_000684.3	upstream_gene_variant	-	-	-	-	-	-	-	0.211	-	-	0.1	0	0
rs78965173	10:114039330-114039330	T/G	ADRB1	NM_000684.3	upstream_gene_variant	-	-	-	-	-	-	-	2.349	-	-	0	0.1	0.4
rs543491338	10:114039391-114039391	C/A	ADRB1	NM_000684.3	upstream_gene_variant	-	-	-	-	-	-	-	0.209	-	-	0	0.0	0.1
rs564515320	10:114039460-114039465	TTTTC/-	ADRB1	NM_000684.3	upstream_gene_variant	-	-	-	-	-	-	-	1.989	-	-	0	0	0
rs564515320	10:114039460-114039470	TTTTCTTTTC/-	ADRB1	NM_000684.3	upstream_gene_variant	-	-	-	-	-	-	-	1.903	-	-	0	0	0
-	10:114039460-114039470	TTTTCTTTTC/TTTTC	ADRB1	NM_000684.3	upstream_gene_variant	-	-	-	-	-	-	-	-	-	-	0	0	0
-	10:114039460-114039470	TTTTCTTTTC/TTTTCTTTTCTTTTC	ADRB1	NM_000684.3	upstream_gene_variant	-	-	-	-	-	-	-	-	-	-	0	0	0
-	10:114039460-114039470	TTTTCTTTTC/TTTTCTTTTCTTTTCTTTTC	ADRB1	NM_000684.3	upstream_gene_variant	-	-	-	-	-	-	-	-	-	-	0	0	0
rs564515320	10:114039460-114039460	-/TTTTC	ADRB1	NM_000684.3	upstream_gene_variant	-	-	-	-	-	-	-	1.341	-	-	0.2	0	0.4
rs564515320	10:114039460-114039460	-/TTTTCTTTTC	ADRB1	NM_000684.3	upstream_gene_variant	-	-	-	-	-	-	-	1.213	-	-	0.2	0	0.4
rs773268679	10:114039490-114039490	-/T	ADRB1	NM_000684.3	upstream_gene_variant	-	-	-	-	-	-	-	0.319	-	-	0.1	0	0.6
rs773268679	10:114039490-114039491	T/-	ADRB1	NM_000684.3	upstream_gene_variant	-	-	-	-	-	-	-	0.047	-	-	0	0	0
rs1564885501	10:114039494-114039494	T/C	ADRB1	NM_000684.3	upstream_gene_variant	-	-	-	-	-	-	-	2.716	-	-	0.1	0	0
rs1366417215	10:114039507-114039507	G/T	ADRB1	NM_000684.3	upstream_gene_variant	-	-	-	-	-	-	-	0.817	-	-	0	0.4	1.4
rs1231009571	10:114039508-114039508	A/T	ADRB1	NM_000684.3	upstream_gene_variant	-	-	-	-	-	-	-	0.228	-	-	0	0.4	0
rs1847474756	10:114039509-114039509	G/T	ADRB1	NM_000684.3	upstream_gene_variant	-	-	-	-	-	-	-	0.584	-	-	0	0.1	0
rs1230329157	10:114039512-114039512	A/T	ADRB1	NM_000684.3	upstream_gene_variant	-	-	-	-	-	-	-	0.455	-	-	0	0.1	0
rs4917674	10:114039576-114039576	C/T	ADRB1	NM_000684.3	upstream_gene_variant	-	-	-	-	-	-	-	1.469	-	-	13.3	11.4	12.7
rs4917675	10:114039718-114039718	T/C	ADRB1	NM_000684.3	upstream_gene_variant	-	-	-	-	-	-	-	1.169	-	-	26.6	23.6	24.1
rs141384484	10:114039730-114039730	C/T	ADRB1	NM_000684.3	upstream_gene_variant	-	-	-	-	-	-	-	0.453	-	-	0	1.0	0.3
rs941189576	10:114039790-114039790	A/T	ADRB1	NM_000684.3	upstream_gene_variant	-	-	-	-	-	-	-	15.98	-	-	0.1	0	0
rs760276449	10:114040239-114040239	G/A	ADRB1	NM_000684.3	upstream_gene_variant	-	-	-	-	-	-	-	1.957	-	-	0.1	0	0
-	10:114040258-114040258	T/A	ADRB1	NM_000684.3	upstream_gene_variant	-	-	-	-	-	-	-	15.38	-	-	0	0.0	0
rs17875432	10:114040492-114040492	C/T	ADRB1	NM_000684.3	upstream_gene_variant	-	-	-	-	-	-	-	0.089	-	-	13.3	11.4	12.7
rs17875473	10:114040535-114040535	C/T	ADRB1	NM_000684.3	upstream_gene_variant	-	-	-	-	-	-	-	0.359	-	-	9.5	9.5	7.7
rs759932440	10:114040573-114040573	C/G	ADRB1	NM_000684.3	upstream_gene_variant	-	-	-	-	-	-	-	2.156	-	-	0	0.1	0
rs971490565	10:114040799-114040799	G/A	ADRB1	NM_000684.3	upstream_gene_variant	-	-	-	-	-	-	-	0.055	-	-	0.2	0	0
rs12569709	10:114040878-114040878	A/C	ADRB1	NM_000684.3	upstream_gene_variant	-	-	-	-	-	-	-	8.567	-	-	13.3	0	12.5
rs34675216	10:114040888-114040888	-/AAAA	ADRB1	NM_000684.3	upstream_gene_variant	-	-	-	-	-	-	-	0.063	-	-	0.1	0	1.6
rs34675216	10:114040888-114040888	-/AAA	ADRB1	NM_000684.3	upstream_gene_variant	-	-	-	-	-	-	-	0.064	-	-	7.3	0	7.5
rs34675216	10:114040888-114040888	-/AA	ADRB1	NM_000684.3	upstream_gene_variant	-	-	-	-	-	-	-	0.065	-	-	0.3	0	7.5
rs34675216	10:114040888-114040888	-/A	ADRB1	NM_000684.3	upstream_gene_variant	-	-	-	-	-	-	-	0.067	-	-	0.3	0	0.2
rs187033138	10:114041217-114041217	C/T	ADRB1	NM_000684.3	upstream_gene_variant	-	-	-	-	-	-	-	0.174	-	-	0	0.1	0.2
rs17875474	10:114041306-114041306	C/A	ADRB1	NM_000684.3	upstream_gene_variant	-	-	-	-	-	-	-	4.294	-	-	3.3	3.5	4.7
rs2429511	10:114041494-114041494	T/C	ADRB1	NM_000684.3	upstream_gene_variant	-	-	-	-	-	-	-	7.622	-	-	50.3	53.6	43.5
rs535660420	10:114041628-114041628	T/G	ADRB1	NM_000684.3	upstream_gene_variant	-	-	-	-	-	-	-	0.681	-	-	0.2	0.1	0.3
-	10:114041690-114041690	G/A	ADRB1	NM_000684.3	upstream_gene_variant	-	-	-	-	-	-	-	4.064	-	-	0.2	0	0
rs2050395	10:114041836-114041836	T/G	ADRB1	NM_000684.3	upstream_gene_variant	-	-	-	-	-	-	-	0.124	-	-	13.3	11.4	12.9
rs17875439	10:114041991-114041991	T/C	ADRB1	NM_000684.3	upstream_gene_variant	-	-	-	-	-	-	-	3.326	-	-	13.3	11.5	12.7
-	10:114042143-114042143	G/C	ADRB1	NM_000684.3	upstream_gene_variant	-	-	-	-	-	-	-	2.126	-	-	0	0.3	0
rs994116740	10:114042261-114042261	C/A	ADRB1	NM_000684.3	upstream_gene_variant	-	-	-	-	-	-	-	15.08	-	-	0	0.0	0
rs35830856	10:114042329-114042329	-/T	ADRB1	NM_000684.3	upstream_gene_variant	-	-	-	-	-	-	-	0.952	-	-	13.3	0	0.1
rs61760620	10:114042336-114042336	T/A	ADRB1	NM_000684.3	upstream_gene_variant	-	-	-	-	-	-	-	2.262	-	-	1.0	0	2.5
rs11593575	10:114042439-114042439	C/G	ADRB1	NM_000684.3	upstream_gene_variant	-	-	-	-	-	-	-	1.357	-	-	1.6	0.8	1.4
-	10:114042503-114042509	AAAAAA/AAAAAAAAAAAA	ADRB1	NM_000684.3	upstream_gene_variant	-	-	-	-	-	-	-	-	-	-	0	0	0
-	10:114042503-114042509	AAAAAA/AAAAAAAAAAA	ADRB1	NM_000684.3	upstream_gene_variant	-	-	-	-	-	-	-	-	-	-	0	0	0
-	10:114042503-114042509	AAAAAA/AAAAAAAAAA	ADRB1	NM_000684.3	upstream_gene_variant	-	-	-	-	-	-	-	-	-	-	0	0	0
-	10:114042503-114042509	AAAAAA/AAAAAAAAA	ADRB1	NM_000684.3	upstream_gene_variant	-	-	-	-	-	-	-	-	-	-	0	0	0
-	10:114042503-114042509	AAAAAA/AAAAAAA	ADRB1	NM_000684.3	upstream_gene_variant	-	-	-	-	-	-	-	-	-	-	0	0	0
rs10676339	10:114042503-114042509	AAAAAA/-	ADRB1	NM_000684.3	upstream_gene_variant	-	-	-	-	-	-	-	6.785	-	-	0	0	0
rs10676339	10:114042503-114042507	AAAA/-	ADRB1	NM_000684.3	upstream_gene_variant	-	-	-	-	-	-	-	6.870	-	-	0	0	0
rs10676339	10:114042503-114042504	A/-	ADRB1	NM_000684.3	upstream_gene_variant	-	-	-	-	-	-	-	5.642	-	-	0	0	0
rs10676339	10:114042503-114042503	-/AAAAAA	ADRB1	NM_000684.3	upstream_gene_variant	-	-	-	-	-	-	-	8.643	-	-	0.8	0	4.5
rs10676339	10:114042503-114042503	-/AAAAA	ADRB1	NM_000684.3	upstream_gene_variant	-	-	-	-	-	-	-	8.682	-	-	0.1	0	4.5
rs10676339	10:114042503-114042503	-/AAA	ADRB1	NM_000684.3	upstream_gene_variant	-	-	-	-	-	-	-	8.759	-	-	45.9	0	44.1
rs10676339	10:114042503-114042503	-/A	ADRB1	NM_000684.3	upstream_gene_variant	-	-	-	-	-	-	-	8.838	-	-	45.9	0	44.1
rs545448494	10:114042629-114042629	G/T	ADRB1	NM_000684.3	upstream_gene_variant	-	-	-	-	-	-	-	16.36	-	-	0	0.1	0.1
rs118144506	10:114042654-114042654	C/T	ADRB1	NM_000684.3	upstream_gene_variant	-	-	-	-	-	-	-	10.80	-	-	0.4	0.4	0.1
rs960769441	10:114042814-114042815	T/-	ADRB1	NM_000684.3	upstream_gene_variant	-	-	-	-	-	-	-	3.274	-	-	0	0	0
rs17875475	10:114042839-114042839	G/A	ADRB1	NM_000684.3	upstream_gene_variant	-	-	-	-	-	-	-	7.493	-	-	0.5	0.4	0.1
rs535712542	10:114043198-114043198	G/A	ADRB1	NM_000684.3	upstream_gene_variant	-	-	-	-	-	-	-	17.52	-	-	0.2	0.1	0.3
rs117026155	10:114043272-114043272	G/A	ADRB1	NM_000684.3	upstream_gene_variant	-	-	-	-	-	-	-	8.275	-	-	0.7	0.8	0.7
rs755598759	10:114043355-114043355	G/A	ADRB1	NM_000684.3	upstream_gene_variant	-	-	-	-	-	-	-	10.34	-	-	0	0.2	0
rs969491010	10:114043388-114043388	G/A	ADRB1	NM_000684.3	upstream_gene_variant	-	-	-	-	-	-	-	2.271	-	-	0	0.0	0
rs562792837	10:114043401-114043401	C/G	ADRB1	NM_000684.3	upstream_gene_variant	-	-	-	-	-	-	-	6.471	-	-	0	0.2	0.0
-	10:114043598-114043632	GCGGGCGCAGGAAGGGGTGCGTCCGCAGGAACCC/-	ADRB1	NM_000684.3	upstream_gene_variant	-	-	-	-	-	-	-	-	-	-	0	0	0
rs12414657	10:114043616-114043616	T/C	ADRB1	NM_000684.3	upstream_gene_variant	-	-	-	-	-	-	-	5.885	-	-	12.8	11.3	12.8
rs1416467805	10:114043644-114043644	G/T	ADRB1	NM_000684.3	upstream_gene_variant	-	-	-	-	-	-	-	9.775	-	-	0	0.0	0
rs992040227	10:114043702-114043702	G/A	ADRB1	NM_000684.3	upstream_gene_variant	-	-	-	-	-	-	-	15.67	-	-	0.1	0.6	0.2
rs752321871	10:114043796-114043796	G/A	ADRB1	NM_000684.3	upstream_gene_variant	-	-	-	-	-	-	-	18.10	-	-	0.7	0.1	0.2
rs555170500	10:114043923-114043923	C/T	ADRB1	NM_000684.3	5_prime_UTR_variant	-	-	-	-	-	-	-	17.36	-	-	1.1	0	0.4
rs943949932	10:114044040-114044040	C/T	ADRB1	NM_000684.3	5_prime_UTR_variant	-	-	-	-	-	-	-	17.61	-	-	0	0.0	0.1
rs1002068782	10:114044171-114044171	C/G	ADRB1	NM_000684.3	synonymous_variant	13	P	-	-	-	-	-	12.10	-	-	0	0.1	0
rs1847526062	10:114044194-114044194	C/G	ADRB1	NM_000684.3	missense_variant	21	P/R	tolerated(0.19)	probably_damaging(0.973)	0.586567	-	-1.81	22.3	likely_benign	0.0967	0.1	0	0
rs371084372	10:114044249-114044249	C/T	ADRB1	NM_000684.3	synonymous_variant	39	P	-	-	-	-	-	13.55	-	-	0.1	0.1	0.3
rs72556521	10:114044250-114044250	G/A	ADRB1	NM_000684.3	missense_variant	40	A/T	tolerated(0.14)	benign(0.018)	0.975171	-	-0.09	15.31	likely_benign	0.0783	0	0.0	0
rs1801252,CM004689,COSV65168046	10:114044277-114044277	A/G	ADRB1	NM_000684.3	missense_variant	49	S/G	tolerated(0.87)	benign(0)	0.989030	-	0.35	5.743	likely_benign	0.0539	13.0	11.5	12.8
rs762153296	10:114044282-114044282	C/G	ADRB1	NM_000684.3	synonymous_variant	50	P	-	-	-	-	-	6.419	-	-	0	0.0	0
rs145117867	10:114044566-114044566	G/T	ADRB1	NM_000684.3	missense_variant	145	S/I	deleterious(0)	probably_damaging(0.974)	0.000000	-	-5.76	32	likely_pathogenic	0.9987	0	0.1	0
rs776439595	10:114044692-114044692	C/T	ADRB1	NM_000684.3	missense_variant	187	A/V	deleterious(0.03)	benign(0.025)	0.000031	-	-3.32	24.4	likely_benign	0.3185	0.2	0	0
rs762200213	10:114044946-114044946	-/CGCCCT	ADRB1	NM_000684.3	inframe_insertion	272	P/PPS	-	-	-	-	-	14.98	-	-	0	0.1	0.1
rs762200213	10:114044946-114044952	CGCCCT/-	ADRB1	NM_000684.3	inframe_deletion	272-274	PPS/P	-	-	-	-	-	16.56	-	-	0	0	0
rs762344790	10:114044951-114044951	C/G	ADRB1	NM_000684.3	synonymous_variant	273	P	-	-	-	-	-	7.189	-	-	0.1	0	0
rs141633952	10:114045197-114045197	C/A	ADRB1	NM_000684.3	synonymous_variant	355	P	-	-	-	-	-	7.695	-	-	0.4	0.4	0.0
rs1801253,CM994344,COSV65167813	10:114045297-114045297	G/C	ADRB1	NM_000684.3	missense_variant	389	G/R	tolerated(1)	benign(0)	0.000000	-	3.17	16.38	likely_benign	0.0808	76.9	77.9	68.3
rs542444851	10:114045449-114045449	G/A	ADRB1	NM_000684.3	synonymous_variant	439	T	-	-	-	-	-	6.434	-	-	0	0.2	0.0
rs55637433	10:114045574-114045574	C/A	ADRB1	NM_000684.3	3_prime_UTR_variant	-	-	-	-	-	-	-	14.16	-	-	0.5	2.7	3.2
rs35435446	10:114045769-114045769	-/T	ADRB1	NM_000684.3	3_prime_UTR_variant	-	-	-	-	-	-	-	5.360	-	-	0.3	0	0.0
rs1173848100	10:114045791-114045794	TTC/-	ADRB1	NM_000684.3	3_prime_UTR_variant	-	-	-	-	-	-	-	1.649	-	-	0	0	0
rs1400945012	10:114045797-114045797	-/T	ADRB1	NM_000684.3	3_prime_UTR_variant	-	-	-	-	-	-	-	1.853	-	-	6.3	0	4.6
rs1400945012	10:114045797-114045797	-/TT	ADRB1	NM_000684.3	3_prime_UTR_variant	-	-	-	-	-	-	-	1.818	-	-	6.3	0	4.6
rs1400945012	10:114045797-114045797	-/TTT	ADRB1	NM_000684.3	3_prime_UTR_variant	-	-	-	-	-	-	-	1.784	-	-	1.0	0	0
rs1400945012	10:114045797-114045797	-/TTTT	ADRB1	NM_000684.3	3_prime_UTR_variant	-	-	-	-	-	-	-	1.751	-	-	0.1	0	0
rs1431042104	10:114045797-114045802	TTCTT/-	ADRB1	NM_000684.3	3_prime_UTR_variant	-	-	-	-	-	-	-	2.342	-	-	0	0	0
rs34635547	10:114045800-114045800	-/TTT	ADRB1	NM_000684.3	3_prime_UTR_variant	-	-	-	-	-	-	-	2.651	-	-	0.1	0	0
rs34635547	10:114045800-114045804	TTTT/-	ADRB1	NM_000684.3	3_prime_UTR_variant	-	-	-	-	-	-	-	1.979	-	-	0	0	0
-	10:114045800-114045804	TTTT/TTTTT	ADRB1	NM_000684.3	3_prime_UTR_variant	-	-	-	-	-	-	-	-	-	-	0	0	0
rs34635547	10:114045800-114045805	TTTTT/-	ADRB1	NM_000684.3	3_prime_UTR_variant	-	-	-	-	-	-	-	2.009	-	-	0	0	0
-	10:114045800-114045805	TTTTT/TTTTTT	ADRB1	NM_000684.3	3_prime_UTR_variant	-	-	-	-	-	-	-	-	-	-	0	0	0
rs34635547	10:114045800-114045806	TTTTTT/-	ADRB1	NM_000684.3	3_prime_UTR_variant	-	-	-	-	-	-	-	1.979	-	-	0	0	0
-	10:114045800-114045806	TTTTTT/T	ADRB1	NM_000684.3	3_prime_UTR_variant	-	-	-	-	-	-	-	-	-	-	0	0	0
-	10:114045800-114045806	TTTTTT/TT	ADRB1	NM_000684.3	3_prime_UTR_variant	-	-	-	-	-	-	-	-	-	-	0	0	0
-	10:114045800-114045806	TTTTTT/TTTTTTT	ADRB1	NM_000684.3	3_prime_UTR_variant	-	-	-	-	-	-	-	-	-	-	0	0	0
-	10:114045800-114045806	TTTTTT/TTTTTTTT	ADRB1	NM_000684.3	3_prime_UTR_variant	-	-	-	-	-	-	-	-	-	-	0	0	0
rs113352788	10:114045800-114045805	CTTTTT/TTTTTT	ADRB1	NM_000684.3	3_prime_UTR_variant	-	-	-	-	-	-	-	4.655	-	-	0	0	0
rs1362675632	10:114045808-114045808	T/C	ADRB1	NM_000684.3	3_prime_UTR_variant	-	-	-	-	-	-	-	6.697	-	-	0.6	0	0.3
rs74383431	10:114045823-114045823	C/T	ADRB1	NM_000684.3	3_prime_UTR_variant	-	-	-	-	-	-	-	3.586	-	-	0.2	0.2	0
rs762046420	10:114045825-114045825	G/A	ADRB1	NM_000684.3	3_prime_UTR_variant	-	-	-	-	-	-	-	7.099	-	-	0	0.1	0
rs762046420	10:114045825-114045825	G/T	ADRB1	NM_000684.3	3_prime_UTR_variant	-	-	-	-	-	-	-	6.600	-	-	0.2	0.3	0
rs1289897864	10:114045828-114045839	GTGGTCCGGCC/-	ADRB1	NM_000684.3	3_prime_UTR_variant	-	-	-	-	-	-	-	9.936	-	-	0	0	0
rs1245691940	10:114045829-114045829	G/T	ADRB1	NM_000684.3	3_prime_UTR_variant	-	-	-	-	-	-	-	8.431	-	-	0.1	0.1	0.5
rs1485901060	10:114045831-114045831	G/T	ADRB1	NM_000684.3	3_prime_UTR_variant	-	-	-	-	-	-	-	9.536	-	-	0	0.0	0
rs1477432930	10:114045842-114045842	C/T	ADRB1	NM_000684.3	3_prime_UTR_variant	-	-	-	-	-	-	-	8.518	-	-	0.1	0.1	0
rs1165409174	10:114045847-114045847	G/T	ADRB1	NM_000684.3	3_prime_UTR_variant	-	-	-	-	-	-	-	15.21	-	-	0	0.0	0
rs17875477	10:114045974-114045974	C/T	ADRB1	NM_000684.3	3_prime_UTR_variant	-	-	-	-	-	-	-	5.175	-	-	0.4	0.7	0.1
rs965206565	10:114046336-114046336	T/A	ADRB1	NM_000684.3	3_prime_UTR_variant	-	-	-	-	-	-	-	19.90	-	-	0.1	0	0
rs977003328	10:114046337-114046337	A/G	ADRB1	NM_000684.3	3_prime_UTR_variant	-	-	-	-	-	-	-	18.14	-	-	0.1	0	0
rs17875446	10:114046473-114046473	-/A	ADRB1	NM_000684.3	3_prime_UTR_variant	-	-	-	-	-	-	-	2.764	-	-	12.9	0	13.0
rs199866231	10:114046482-114046482	G/A	ADRB1	NM_000684.3	3_prime_UTR_variant	-	-	-	-	-	-	-	9.106	-	-	0	0.0	0.2
-	10:114046715-114046715	A/C	ADRB1	NM_000684.3	3_prime_UTR_variant	-	-	-	-	-	-	-	18.45	-	-	0.3	0.2	0
rs3813719	10:114047123-114047123	C/T	ADRB1	NM_000684.3	downstream_gene_variant	-	-	-	-	-	-	-	13.33	-	-	12.9	11.8	12.8
rs967304376	10:114047144-114047144	A/T	ADRB1	NM_000684.3	downstream_gene_variant	-	-	-	-	-	-	-	16.39	-	-	0.2	0	0
-	10:114047197-114047200	AAA/AAAAA	ADRB1	NM_000684.3	downstream_gene_variant	-	-	-	-	-	-	-	-	-	-	0	0	0
-	10:114047197-114047200	AAA/AAAA	ADRB1	NM_000684.3	downstream_gene_variant	-	-	-	-	-	-	-	-	-	-	0	0	0
-	10:114047197-114047200	AAA/AA	ADRB1	NM_000684.3	downstream_gene_variant	-	-	-	-	-	-	-	-	-	-	0	0	0
-	10:114047197-114047200	AAA/A	ADRB1	NM_000684.3	downstream_gene_variant	-	-	-	-	-	-	-	-	-	-	0	0	0
rs34916734	10:114047197-114047200	AAA/-	ADRB1	NM_000684.3	downstream_gene_variant	-	-	-	-	-	-	-	2.026	-	-	0	0	0
rs34916734	10:114047197-114047199	AA/-	ADRB1	NM_000684.3	downstream_gene_variant	-	-	-	-	-	-	-	1.690	-	-	0	0	0
-	10:114047197-114047198	A/AA	ADRB1	NM_000684.3	downstream_gene_variant	-	-	-	-	-	-	-	-	-	-	0	0	0
rs34916734	10:114047197-114047198	A/-	ADRB1	NM_000684.3	downstream_gene_variant	-	-	-	-	-	-	-	1.705	-	-	0	0	0
rs34916734	10:114047197-114047197	-/AAA	ADRB1	NM_000684.3	downstream_gene_variant	-	-	-	-	-	-	-	3.721	-	-	0	0.1	0
rs34916734	10:114047197-114047197	-/AA	ADRB1	NM_000684.3	downstream_gene_variant	-	-	-	-	-	-	-	3.771	-	-	0	0.0	0.1
rs34916734	10:114047197-114047197	-/A	ADRB1	NM_000684.3	downstream_gene_variant	-	-	-	-	-	-	-	3.821	-	-	0.3	0.0	1.8
rs17875449	10:114047239-114047239	C/T	ADRB1	NM_000684.3	downstream_gene_variant	-	-	-	-	-	-	-	12.09	-	-	0.6	0.5	0.3
rs3813720	10:114047257-114047257	C/T	ADRB1	NM_000684.3	downstream_gene_variant	-	-	-	-	-	-	-	3.646	-	-	64.4	66.2	59.0
rs3813721	10:114047312-114047312	A/G	ADRB1	NM_000684.3	downstream_gene_variant	-	-	-	-	-	-	-	17.14	-	-	0.1	0.3	0.3
rs531593172	10:114047663-114047663	C/T	ADRB1	NM_000684.3	downstream_gene_variant	-	-	-	-	-	-	-	1.032	-	-	0	0.1	0.1
rs1265590270	10:114047925-114047925	C/A	ADRB1	NM_000684.3	downstream_gene_variant	-	-	-	-	-	-	-	7.777	-	-	0	0.0	0.0
-	10:114047958-114047959	A/AA	ADRB1	NM_000684.3	downstream_gene_variant	-	-	-	-	-	-	-	-	-	-	0	0	0
rs35291451	10:114047958-114047959	A/-	ADRB1	NM_000684.3	downstream_gene_variant	-	-	-	-	-	-	-	2.129	-	-	0	0	0
rs35291451	10:114047958-114047958	-/A	ADRB1	NM_000684.3	downstream_gene_variant	-	-	-	-	-	-	-	2.760	-	-	0.1	0	1.7
rs1220143934	10:114047973-114047979	AAAAGG/-	ADRB1	NM_000684.3	downstream_gene_variant	-	-	-	-	-	-	-	0.094	-	-	0	0	0
rs1292974238	10:114047975-114047979	AAGG/-	ADRB1	NM_000684.3	downstream_gene_variant	-	-	-	-	-	-	-	0.040	-	-	0	0	0
rs765931574	10:114047976-114047979	AGG/-	ADRB1	NM_000684.3	downstream_gene_variant	-	-	-	-	-	-	-	0.040	-	-	0	0	0
rs72453499	10:114047977-114047979	GG/-	ADRB1	NM_000684.3	downstream_gene_variant	-	-	-	-	-	-	-	0.041	-	-	0	0	0
rs371098031	10:114048094-114048094	A/G	ADRB1	NM_000684.3	downstream_gene_variant	-	-	-	-	-	-	-	6.095	-	-	0.1	0	0.0
rs565084718	10:114048277-114048277	C/A	ADRB1	NM_000684.3	downstream_gene_variant	-	-	-	-	-	-	-	1.022	-	-	0.2	0.1	0
rs7907426	10:114048505-114048505	A/C	ADRB1	NM_000684.3	downstream_gene_variant	-	-	-	-	-	-	-	0.620	-	-	12.9	11.7	13.2
rs749913920	10:114048553-114048553	T/A	ADRB1	NM_000684.3	downstream_gene_variant	-	-	-	-	-	-	-	11.80	-	-	0	0.5	0
-	10:114048625-114048625	G/A	ADRB1	NM_000684.3	downstream_gene_variant	-	-	-	-	-	-	-	2.687	-	-	0.1	0	0
rs898402118	10:114048659-114048659	A/G	ADRB1	NM_000684.3	downstream_gene_variant	-	-	-	-	-	-	-	10.16	-	-	0.2	0	0
rs141459168	10:114049044-114049044	T/G	ADRB1	NM_000684.3	downstream_gene_variant	-	-	-	-	-	-	-	18.09	-	-	1.3	2.1	1.7
rs2183378	10:114049133-114049133	C/T	ADRB1	NM_000684.3	downstream_gene_variant	-	-	-	-	-	-	-	9.464	-	-	12.9	11.7	12.8
rs11196611	10:114049229-114049229	G/A	ADRB1	NM_000684.3	downstream_gene_variant	-	-	-	-	-	-	-	9.975	-	-	12.9	11.8	12.8
rs1287745919	10:114049242-114049242	G/A	ADRB1	NM_000684.3	downstream_gene_variant	-	-	-	-	-	-	-	1.449	-	-	0.2	0	0
rs11196612	10:114049255-114049255	G/A	ADRB1	NM_000684.3	downstream_gene_variant	-	-	-	-	-	-	-	0.027	-	-	12.9	11.8	13.0
rs117114364	10:114049354-114049354	G/A	ADRB1	NM_000684.3	downstream_gene_variant	-	-	-	-	-	-	-	5.974	-	-	0.1	0.9	0.1
rs17875479	10:114049412-114049412	G/A	ADRB1	NM_000684.3	downstream_gene_variant	-	-	-	-	-	-	-	21.4	-	-	2.6	2.9	4.0
-	10:114049607-114049607	T/C	ADRB1	NM_000684.3	downstream_gene_variant	-	-	-	-	-	-	-	12.37	-	-	0	0.0	0
-	10:114049696-114049697	C/-	ADRB1	NM_000684.3	downstream_gene_variant	-	-	-	-	-	-	-	-	-	-	0	0	0
rs764840100	10:114049699-114049699	G/A	ADRB1	NM_000684.3	downstream_gene_variant	-	-	-	-	-	-	-	2.027	-	-	0	0.1	0
rs11196613	10:114049822-114049822	C/T	ADRB1	NM_000684.3	downstream_gene_variant	-	-	-	-	-	-	-	1.359	-	-	12.9	11.8	13.2
rs1049715597	10:114049968-114049968	C/T	ADRB1	NM_000684.3	downstream_gene_variant	-	-	-	-	-	-	-	2.614	-	-	0	0.0	0
rs757617145	10:114050053-114050053	T/C	ADRB1	NM_000684.3	downstream_gene_variant	-	-	-	-	-	-	-	5.220	-	-	0.2	0	0
rs35238126	10:114050188-114050189	T/-	ADRB1	NM_000684.3	downstream_gene_variant	-	-	-	-	-	-	-	0.343	-	-	0	0	0
rs35238126	10:114050188-114050190	TT/-	ADRB1	NM_000684.3	downstream_gene_variant	-	-	-	-	-	-	-	0.633	-	-	0	0	0
-	10:114050188-114050190	TT/T	ADRB1	NM_000684.3	downstream_gene_variant	-	-	-	-	-	-	-	-	-	-	0	0	0
-	10:114050188-114050190	TT/TTT	ADRB1	NM_000684.3	downstream_gene_variant	-	-	-	-	-	-	-	-	-	-	0	0	0
rs1057489896	10:114050205-114050205	G/T	ADRB1	NM_000684.3	downstream_gene_variant	-	-	-	-	-	-	-	1.551	-	-	0	0.4	1.9
rs11196614	10:114050219-114050219	C/T	ADRB1	NM_000684.3	downstream_gene_variant	-	-	-	-	-	-	-	2.374	-	-	12.9	11.5	13.2
-	10:114050223-114050223	G/T	ADRB1	NM_000684.3	downstream_gene_variant	-	-	-	-	-	-	-	1.360	-	-	0	0.0	0
rs1048517918	10:114050286-114050286	C/A	ADRB1	NM_000684.3	downstream_gene_variant	-	-	-	-	-	-	-	1.316	-	-	0.8	0.1	0
rs888212416	10:114050287-114050287	C/T	ADRB1	NM_000684.3	downstream_gene_variant	-	-	-	-	-	-	-	0.521	-	-	0.8	0.1	0
rs762058352	10:114050332-114050332	G/A	ADRB1	NM_000684.3	downstream_gene_variant	-	-	-	-	-	-	-	2.203	-	-	1.2	0.7	0.2
rs765403885	10:114050335-114050335	C/T	ADRB1	NM_000684.3	downstream_gene_variant	-	-	-	-	-	-	-	2.193	-	-	1.2	0.7	0.2
rs546892509	10:114050336-114050336	G/A	ADRB1	NM_000684.3	downstream_gene_variant	-	-	-	-	-	-	-	1.026	-	-	0	0.0	0.0
rs969220327	10:114050387-114050387	C/T	ADRB1	NM_000684.3	downstream_gene_variant	-	-	-	-	-	-	-	2.660	-	-	0	0.4	0
rs1210560330	10:114050582-114050582	C/G	ADRB1	NM_000684.3	downstream_gene_variant	-	-	-	-	-	-	-	1.121	-	-	0	0.0	0
rs11196615	10:114050652-114050652	C/G	ADRB1	NM_000684.3	downstream_gene_variant	-	-	-	-	-	-	-	1.307	-	-	12.9	11.7	13.2
rs767544228	10:114050687-114050687	T/C	ADRB1	NM_000684.3	downstream_gene_variant	-	-	-	-	-	-	-	4.062	-	-	0.3	0	0.0
rs1002132874	10:114050702-114050703	T/-	ADRB1	NM_000684.3	downstream_gene_variant	-	-	-	-	-	-	-	1.236	-	-	0	0	0
rs1020690826	10:114050716-114050716	-/T	ADRB1	NM_000684.3	downstream_gene_variant	-	-	-	-	-	-	-	0.327	-	-	0.1	0	0.0
-	10:114050769-114050770	G/-	ADRB1	NM_000684.3	downstream_gene_variant	-	-	-	-	-	-	-	-	-	-	0	0	0
rs7919873	10:114050909-114050909	A/C	ADRB1	NM_000684.3	downstream_gene_variant	-	-	-	-	-	-	-	3.703	-	-	12.9	11.8	13.2
rs17875480	10:114050986-114050986	C/T	ADRB1	NM_000684.3	downstream_gene_variant	-	-	-	-	-	-	-	4.134	-	-	5.0	6.0	2.9
rs7920400	10:114051382-114051382	A/G	ADRB1	NM_000684.3	downstream_gene_variant	-	-	-	-	-	-	-	8.361	-	-	12.9	11.8	13.2
rs17875481	10:114051563-114051563	C/G	ADRB1	NM_000684.3	downstream_gene_variant	-	-	-	-	-	-	-	7.306	-	-	3.3	1.4	2.5
rs746048824	10:114051586-114051586	G/T	ADRB1	NM_000684.3	downstream_gene_variant	-	-	-	-	-	-	-	6.552	-	-	0	0.0	0
rs35567888	10:114051684-114051684	-/T	ADRB1	NM_000684.3	downstream_gene_variant	-	-	-	-	-	-	-	0.638	-	-	64.1	0	58.6
rs35567888	10:114051684-114051684	-/TT	ADRB1	NM_000684.3	downstream_gene_variant	-	-	-	-	-	-	-	0.625	-	-	0.2	0	0.5
rs17875482	10:114051735-114051735	A/G	ADRB1	NM_000684.3	downstream_gene_variant	-	-	-	-	-	-	-	8.245	-	-	0.5	0.4	0.9
rs1461440633	10:114051832-114051832	C/T	ADRB1	NM_000684.3	downstream_gene_variant	-	-	-	-	-	-	-	2.008	-	-	0.1	0	0

## Sheet: ADRB2
Existing_variation	Location	UPLOADED_ALLELE	SYMBOL	MANE_SELECT	Consequence	Protein_position	Amino_acids	SIFT	PolyPhen	LRT_score	MutationAssessor_score	PROVEAN_score	CADD_PHRED	am_class	am_pathogenicity	AF_Shetland (%)	AF_Orkney (%)	AF_1000G_European_populations (%)
rs11168066	5:148821692-148821692	C/A	ADRB2	NM_000024.6	upstream_gene_variant	-	-	-	-	-	-	-	5.051	-	-	52.8	55.1	58.0
rs11959615	5:148821753-148821753	T/A	ADRB2	NM_000024.6	upstream_gene_variant	-	-	-	-	-	-	-	12.49	-	-	52.8	55.1	58.0
rs147649237	5:148821756-148821756	G/A	ADRB2	NM_000024.6	upstream_gene_variant	-	-	-	-	-	-	-	14.61	-	-	0.2	1.2	0.7
rs1392395295	5:148821760-148821760	G/A	ADRB2	NM_000024.6	upstream_gene_variant	-	-	-	-	-	-	-	0.100	-	-	0	0.2	0
rs1482876678	5:148821855-148821855	C/A	ADRB2	NM_000024.6	upstream_gene_variant	-	-	-	-	-	-	-	5.936	-	-	0	0.0	0
rs35875547	5:148821910-148821911	T/-	ADRB2	NM_000024.6	upstream_gene_variant	-	-	-	-	-	-	-	0.129	-	-	0	0	0
rs11958940	5:148821922-148821922	A/T	ADRB2	NM_000024.6	upstream_gene_variant	-	-	-	-	-	-	-	6.985	-	-	52.7	54.8	58.0
rs34064454	5:148822006-148822006	A/G	ADRB2	NM_000024.6	upstream_gene_variant	-	-	-	-	-	-	-	13.24	-	-	53.1	55.1	58.0
rs35019280	5:148822166-148822167	G/-	ADRB2	NM_000024.6	upstream_gene_variant	-	-	-	-	-	-	-	2.932	-	-	0	0	0
rs542351840	5:148822190-148822190	C/T	ADRB2	NM_000024.6	upstream_gene_variant	-	-	-	-	-	-	-	7.115	-	-	0	0.1	0.2
rs4705270	5:148822473-148822473	T/C	ADRB2	NM_000024.6	upstream_gene_variant	-	-	-	-	-	-	-	1.222	-	-	17.0	15.9	20.4
rs10079142	5:148822503-148822503	T/G	ADRB2	NM_000024.6	upstream_gene_variant	-	-	-	-	-	-	-	8.094	-	-	3.0	3.5	4.6
rs565591985	5:148822510-148822510	T/A	ADRB2	NM_000024.6	upstream_gene_variant	-	-	-	-	-	-	-	13.95	-	-	0.2	0.2	0
rs574562346	5:148822647-148822649	CA/-	ADRB2	NM_000024.6	upstream_gene_variant	-	-	-	-	-	-	-	0.896	-	-	0	0	0
rs9325121	5:148822733-148822733	T/C	ADRB2	NM_000024.6	upstream_gene_variant	-	-	-	-	-	-	-	3.831	-	-	16.9	16.8	20.6
rs33910799	5:148822926-148822927	G/-	ADRB2	NM_000024.6	upstream_gene_variant	-	-	-	-	-	-	-	0.568	-	-	0	0	0
rs58167370	5:148822957-148822957	A/C	ADRB2	NM_000024.6	upstream_gene_variant	-	-	-	-	-	-	-	3.059	-	-	0.2	0.3	0.3
rs34688847	5:148822979-148822979	-/T	ADRB2	NM_000024.6	upstream_gene_variant	-	-	-	-	-	-	-	0.805	-	-	5.7	0	20.5
rs34688847	5:148822979-148822980	T/-	ADRB2	NM_000024.6	upstream_gene_variant	-	-	-	-	-	-	-	0.624	-	-	0	0	0
-	5:148822979-148822980	T/TT	ADRB2	NM_000024.6	upstream_gene_variant	-	-	-	-	-	-	-	-	-	-	0	0	0
rs185565698	5:148823041-148823041	G/A	ADRB2	NM_000024.6	upstream_gene_variant	-	-	-	-	-	-	-	1.097	-	-	0.2	0.2	0.3
rs11746634	5:148823105-148823105	C/G	ADRB2	NM_000024.6	upstream_gene_variant	-	-	-	-	-	-	-	2.354	-	-	52.8	56.2	58.4
rs11168067	5:148823238-148823238	A/G	ADRB2	NM_000024.6	upstream_gene_variant	-	-	-	-	-	-	-	4.504	-	-	52.8	56.1	58.2
rs9325122	5:148823373-148823373	C/A	ADRB2	NM_000024.6	upstream_gene_variant	-	-	-	-	-	-	-	0.975	-	-	0	0.1	0
rs9325122	5:148823373-148823373	C/T	ADRB2	NM_000024.6	upstream_gene_variant	-	-	-	-	-	-	-	1.295	-	-	53.0	56.2	59.5
rs1756497035	5:148823424-148823424	C/G	ADRB2	NM_000024.6	upstream_gene_variant	-	-	-	-	-	-	-	6.550	-	-	0	0.0	0
rs11957351	5:148823541-148823541	C/T	ADRB2	NM_000024.6	upstream_gene_variant	-	-	-	-	-	-	-	1.141	-	-	52.8	55.4	58.2
rs11948371	5:148823545-148823545	T/A	ADRB2	NM_000024.6	upstream_gene_variant	-	-	-	-	-	-	-	0.823	-	-	52.8	55.4	58.2
rs2127358970	5:148823564-148823564	C/T	ADRB2	NM_000024.6	upstream_gene_variant	-	-	-	-	-	-	-	1.740	-	-	0.1	0.2	0
rs11960649	5:148823581-148823581	A/C	ADRB2	NM_000024.6	upstream_gene_variant	-	-	-	-	-	-	-	2.487	-	-	53.2	56.1	58.5
rs540835188	5:148823625-148823625	T/C	ADRB2	NM_000024.6	upstream_gene_variant	-	-	-	-	-	-	-	6.330	-	-	0.4	0.1	0.5
rs35684381	5:148823673-148823673	T/C	ADRB2	NM_000024.6	upstream_gene_variant	-	-	-	-	-	-	-	3.544	-	-	13.4	13.2	15.9
rs989299109	5:148823702-148823702	A/T	ADRB2	NM_000024.6	upstream_gene_variant	-	-	-	-	-	-	-	3.241	-	-	0	0.1	0
rs973820399	5:148823955-148823955	G/A	ADRB2	NM_000024.6	upstream_gene_variant	-	-	-	-	-	-	-	1.327	-	-	0	0.1	0
rs753001343	5:148824141-148824141	T/A	ADRB2	NM_000024.6	upstream_gene_variant	-	-	-	-	-	-	-	14.04	-	-	0	0.3	0
rs1432622	5:148824199-148824199	T/C	ADRB2	NM_000024.6	upstream_gene_variant	-	-	-	-	-	-	-	10.48	-	-	53.1	56.0	58.2
rs41374847	5:148824285-148824285	G/T	ADRB2	NM_000024.6	upstream_gene_variant	-	-	-	-	-	-	-	1.140	-	-	0.1	0.5	0.0
rs965165353	5:148824337-148824337	A/G	ADRB2	NM_000024.6	upstream_gene_variant	-	-	-	-	-	-	-	8.532	-	-	0	0.1	0
rs769317348	5:148824423-148824423	T/G	ADRB2	NM_000024.6	upstream_gene_variant	-	-	-	-	-	-	-	5.186	-	-	0.2	0.1	0.0
rs1432623	5:148824445-148824445	C/T	ADRB2	NM_000024.6	upstream_gene_variant	-	-	-	-	-	-	-	0.053	-	-	52.8	56.1	58.2
rs41402547	5:148824526-148824526	T/C	ADRB2	NM_000024.6	upstream_gene_variant	-	-	-	-	-	-	-	5.939	-	-	0.1	0	0.0
rs11168068	5:148824558-148824558	C/T	ADRB2	NM_000024.6	upstream_gene_variant	-	-	-	-	-	-	-	2.008	-	-	52.8	55.8	58.0
-	5:148824579-148824581	AA/AAA	ADRB2	NM_000024.6	upstream_gene_variant	-	-	-	-	-	-	-	-	-	-	0	0	0
-	5:148824579-148824581	AA/A	ADRB2	NM_000024.6	upstream_gene_variant	-	-	-	-	-	-	-	-	-	-	0	0	0
rs11287644	5:148824579-148824581	AA/-	ADRB2	NM_000024.6	upstream_gene_variant	-	-	-	-	-	-	-	0.244	-	-	0	0	0
rs11287644	5:148824579-148824580	A/-	ADRB2	NM_000024.6	upstream_gene_variant	-	-	-	-	-	-	-	0.049	-	-	0	0	0
rs11287644	5:148824579-148824579	-/A	ADRB2	NM_000024.6	upstream_gene_variant	-	-	-	-	-	-	-	0.150	-	-	0.2	0	0.9
rs200746760	5:148824784-148824785	T/-	ADRB2	NM_000024.6	upstream_gene_variant	-	-	-	-	-	-	-	0.445	-	-	0	0	0
-	5:148824880-148824880	T/A	ADRB2	NM_000024.6	upstream_gene_variant	-	-	-	-	-	-	-	18.74	-	-	0.3	0	0
rs17778257	5:148825014-148825014	A/T	ADRB2	NM_000024.6	upstream_gene_variant	-	-	-	-	-	-	-	18.84	-	-	36.4	39.2	38.1
rs35140776	5:148825094-148825094	C/T	ADRB2	NM_000024.6	upstream_gene_variant	-	-	-	-	-	-	-	0.904	-	-	1.9	0.6	0.6
rs2400706	5:148825301-148825301	C/T	ADRB2	NM_000024.6	upstream_gene_variant	-	-	-	-	-	-	-	2.959	-	-	16.4	16.8	20.3
rs2895795	5:148825403-148825403	T/A	ADRB2	NM_000024.6	upstream_gene_variant	-	-	-	-	-	-	-	7.820	-	-	16.4	16.8	20.3
rs1268104016	5:148825413-148825413	T/C	ADRB2	NM_000024.6	upstream_gene_variant	-	-	-	-	-	-	-	3.287	-	-	0	0.1	0
rs2400707	5:148825489-148825489	A/G	ADRB2	NM_000024.6	upstream_gene_variant	-	-	-	-	-	-	-	5.132	-	-	53.1	56.0	58.4
rs2053044	5:148825809-148825809	A/G	ADRB2	NM_000024.6	upstream_gene_variant	-	-	-	-	-	-	-	11.75	-	-	53.1	55.8	58.5
rs41481848	5:148825916-148825916	G/A	ADRB2	NM_000024.6	upstream_gene_variant	-	-	-	-	-	-	-	8.071	-	-	0.1	0	0.0
rs41371044	5:148825937-148825937	G/A	ADRB2	NM_000024.6	upstream_gene_variant	-	-	-	-	-	-	-	6.816	-	-	0.2	0.9	0.1
rs758739682	5:148825940-148825940	-/T	ADRB2	NM_000024.6	upstream_gene_variant	-	-	-	-	-	-	-	7.702	-	-	1.3	1.9	0.5
rs780755859	5:148825942-148825943	A/-	ADRB2	NM_000024.6	upstream_gene_variant	-	-	-	-	-	-	-	0.350	-	-	0	0	0
rs750087033	5:148825944-148825946	CC/-	ADRB2	NM_000024.6	upstream_gene_variant	-	-	-	-	-	-	-	7.716	-	-	0	0	0
rs1001584128	5:148826109-148826109	G/C	ADRB2	NM_000024.6	upstream_gene_variant	-	-	-	-	-	-	-	5.675	-	-	0	0.1	0
rs1222373943	5:148826111-148826111	G/A	ADRB2	NM_000024.6	upstream_gene_variant	-	-	-	-	-	-	-	5.507	-	-	0	0.0	0
rs17287460	5:148826123-148826123	C/A	ADRB2	NM_000024.6	upstream_gene_variant	-	-	-	-	-	-	-	1.834	-	-	0	0.0	0
rs12654778	5:148826178-148826178	G/A	ADRB2	NM_000024.6	upstream_gene_variant	-	-	-	-	-	-	-	16.75	-	-	35.7	39.0	37.6
rs146649973	5:148826231-148826231	C/G	ADRB2	NM_000024.6	upstream_gene_variant	-	-	-	-	-	-	-	10.72	-	-	0.5	0	0.3
rs41327449	5:148826250-148826250	G/A	ADRB2	NM_000024.6	upstream_gene_variant	-	-	-	-	-	-	-	9.662	-	-	0.1	0	0.3
rs1756539626	5:148826311-148826311	G/A	ADRB2	NM_000024.6	upstream_gene_variant	-	-	-	-	-	-	-	13.35	-	-	0	0.0	0
rs11168070,COSV60006366	5:148826364-148826364	G/C	ADRB2	NM_000024.6	upstream_gene_variant	-	-	-	-	-	-	-	8.978	-	-	53.2	55.8	58.7
-	5:148826409-148826409	G/T	ADRB2	NM_000024.6	upstream_gene_variant	-	-	-	-	-	-	-	8.982	-	-	0	0.0	0
rs1378599409	5:148826452-148826452	G/A	ADRB2	NM_000024.6	upstream_gene_variant	-	-	-	-	-	-	-	13.65	-	-	0.6	0	0
rs11959427	5:148826465-148826465	C/T	ADRB2	NM_000024.6	upstream_gene_variant	-	-	-	-	-	-	-	12.83	-	-	53.3	56.1	58.6
rs769080869	5:148826480-148826485	GAGGG/-	ADRB2	NM_000024.6	upstream_gene_variant	-	-	-	-	-	-	-	14.42	-	-	0	0	0
rs1197173428	5:148826637-148826637	A/C	ADRB2	NM_000024.6	5_prime_UTR_variant	-	-	-	-	-	-	-	7.210	-	-	0.2	1.1	0
rs1042711,COSV60005584,CR993026	5:148826785-148826785	C/T	ADRB2	NM_000024.6	5_prime_UTR_variant	-	-	-	-	-	-	-	13.27	-	-	53.2	56.4	58.2
rs1801704,CR993027	5:148826812-148826812	C/T	ADRB2	NM_000024.6	5_prime_UTR_variant	-	-	-	-	-	-	-	20.4	-	-	53.2	56.4	58.2
rs1042713,CM950016,COSV60005269	5:148826877-148826877	G/A	ADRB2	NM_000024.6	missense_variant	16	G/R	tolerated(0.07)	benign(0.033)	0.748967	0.895	-0.36	17.95	likely_benign	0.0906	36.6	39.3	37.8
rs1042714,CM970061,COSV60005978	5:148826910-148826910	G/C	ADRB2	NM_000024.6	missense_variant	27	E/Q	tolerated(0.36)	benign(0.009)	0.132808	1.04	0.5	17.51	likely_benign	0.0699	53.2	56.4	58.6
COSV60005591	5:148827018-148827018	C/G	ADRB2	NM_000024.6	missense_variant	63	R/G	deleterious(0)	probably_damaging(0.998)	0.000000	2.705	-5.91	26.0	likely_pathogenic	0.7548	0	0.1	0
-	5:148827075-148827075	A/G	ADRB2	NM_000024.6	missense_variant	82	M/V	deleterious(0.01)	probably_damaging(0.955)	0.000000	-0.1	-3.09	25.3	ambiguous	0.4029	0	0.0	0
rs1042717,COSV60005777	5:148827083-148827083	G/A	ADRB2	NM_000024.6	synonymous_variant	84	L	-	-	-	-	-	8.574	-	-	16.6	16.9	20.1
rs1800888,CM984123	5:148827322-148827322	C/T	ADRB2	NM_000024.6	missense_variant	164	T/I	tolerated(1)	benign(0.003)	0.000003	-1.1	2.09	17.38	likely_benign	0.1634	1.4	1.2	1.8
rs1042718,COSV60005175	5:148827354-148827354	C/A	ADRB2	NM_000024.6	synonymous_variant	175	R	-	-	-	-	-	12.02	-	-	13.6	15.6	17.1
rs750591246	5:148827767-148827767	T/C	ADRB2	NM_000024.6	synonymous_variant	312	N	-	-	-	-	-	10.75	-	-	0	0.1	0
rs746492442	5:148827832-148827832	T/A	ADRB2	NM_000024.6	missense_variant	334	I/N	tolerated(0.14)	benign(0.003)	0.000743	-0.425	0.85	22.5	likely_benign	0.14	0.1	0	0
rs1042719,COSV60005218,COSV60005988	5:148827884-148827884	G/C	ADRB2	NM_000024.6	synonymous_variant	351	G	-	-	-	-	-	11.40	-	-	27.2	27.3	28.0
rs374400618	5:148827939-148827939	C/A	ADRB2	NM_000024.6	missense_variant	370	Q/K	tolerated(0.14)	benign(0)	0.331998	1.78	-0.37	17.90	likely_benign	0.0599	0	0.0	0
rs1042720,COSV60005554	5:148828070-148828070	G/A	ADRB2	NM_000024.6	synonymous_variant	413	L	-	-	-	-	-	4.824	-	-	29.9	26.8	31.6
rs375373945	5:148828095-148828096	A/-	ADRB2	NM_000024.6	3_prime_UTR_variant	-	-	-	-	-	-	-	-	-	-	0	0	0
rs1242337711	5:148828095-148828095	-/C	ADRB2	NM_000024.6	3_prime_UTR_variant	-	-	-	-	-	-	-	8.925	-	-	0	0.3	0
rs34522894	5:148828096-148828096	-/CC	ADRB2	NM_000024.6	3_prime_UTR_variant	-	-	-	-	-	-	-	4.975	-	-	0.3	0.0	1.1
rs34522894	5:148828096-148828096	-/C	ADRB2	NM_000024.6	3_prime_UTR_variant	-	-	-	-	-	-	-	5.023	-	-	20.3	0.1	23.0
-	5:148828096-148828097	C/CCC	ADRB2	NM_000024.6	3_prime_UTR_variant	-	-	-	-	-	-	-	-	-	-	0	0	0
-	5:148828096-148828097	C/CC	ADRB2	NM_000024.6	3_prime_UTR_variant	-	-	-	-	-	-	-	-	-	-	0	0	0.0
rs34522894	5:148828096-148828097	C/-	ADRB2	NM_000024.6	3_prime_UTR_variant	-	-	-	-	-	-	-	0.001	-	-	0	0	0
-	5:148828096-148828098	CC/C	ADRB2	NM_000024.6	3_prime_UTR_variant	-	-	-	-	-	-	-	-	-	-	0	0	0
rs34522894	5:148828096-148828098	CC/-	ADRB2	NM_000024.6	3_prime_UTR_variant	-	-	-	-	-	-	-	1.320	-	-	0	0	0
rs759505133	5:148828096-148828096	A/C	ADRB2	NM_000024.6	3_prime_UTR_variant	-	-	-	-	-	-	-	7.993	-	-	0	0.4	0
rs1554111312	5:148828104-148828104	-/CCCCG	ADRB2	NM_000024.6	3_prime_UTR_variant	-	-	-	-	-	-	-	4.172	-	-	0.2	0	0
rs1554111311	5:148828104-148828104	-/CCG	ADRB2	NM_000024.6	3_prime_UTR_variant	-	-	-	-	-	-	-	4.272	-	-	0.5	0	3.1
rs141761380	5:148828104-148828104	-/CG	ADRB2	NM_000024.6	3_prime_UTR_variant	-	-	-	-	-	-	-	4.321	-	-	25.5	0	25.9
rs8192451	5:148828451-148828451	C/T	ADRB2	NM_000024.6	3_prime_UTR_variant	-	-	-	-	-	-	-	16.63	-	-	0.5	0.6	0.7
rs45521531	5:148828500-148828500	G/A	ADRB2	NM_000024.6	3_prime_UTR_variant	-	-	-	-	-	-	-	17.14	-	-	0	0.0	0.1
rs181731627	5:148828665-148828665	G/T	ADRB2	NM_000024.6	downstream_gene_variant	-	-	-	-	-	-	-	10.59	-	-	0.1	0.4	0.4
rs33942282	5:148829255-148829255	C/A	ADRB2	NM_000024.6	downstream_gene_variant	-	-	-	-	-	-	-	7.474	-	-	3.4	2.2	2.3
-	5:148829387-148829387	G/A	ADRB2	NM_000024.6	downstream_gene_variant	-	-	-	-	-	-	-	5.146	-	-	0	0.0	0
rs33968470	5:148829448-148829448	C/T	ADRB2	NM_000024.6	downstream_gene_variant	-	-	-	-	-	-	-	0.180	-	-	0.2	0	0.9
rs34056949	5:148829817-148829817	C/T	ADRB2	NM_000024.6	downstream_gene_variant	-	-	-	-	-	-	-	18.23	-	-	0.2	0.2	0.1
rs144637803	5:148830337-148830337	A/G	ADRB2	NM_000024.6	downstream_gene_variant	-	-	-	-	-	-	-	4.762	-	-	0.2	0.2	0.1
rs566818622	5:148830439-148830439	A/G	ADRB2	NM_000024.6	downstream_gene_variant	-	-	-	-	-	-	-	8.865	-	-	0.2	0	0.2
rs754663611	5:148830476-148830476	A/G	ADRB2	NM_000024.6	downstream_gene_variant	-	-	-	-	-	-	-	6.516	-	-	0.1	0.0	0
rs533945243	5:148830720-148830720	T/G	ADRB2	NM_000024.6	downstream_gene_variant	-	-	-	-	-	-	-	5.749	-	-	0.2	0.1	0.3
rs77983073	5:148830975-148830975	G/A	ADRB2	NM_000024.6	downstream_gene_variant	-	-	-	-	-	-	-	0.201	-	-	0.8	0.0	0.8
rs113544664	5:148831034-148831034	-/T	ADRB2	NM_000024.6	downstream_gene_variant	-	-	-	-	-	-	-	8.327	-	-	2.7	3.8	3.1
rs113544664	5:148831034-148831034	-/TT	ADRB2	NM_000024.6	downstream_gene_variant	-	-	-	-	-	-	-	8.288	-	-	0.2	0.1	0.2
rs561741440	5:148831428-148831428	G/A	ADRB2	NM_000024.6	downstream_gene_variant	-	-	-	-	-	-	-	0.012	-	-	0.1	0.1	0.0
rs746592570	5:148831681-148831681	T/C	ADRB2	NM_000024.6	downstream_gene_variant	-	-	-	-	-	-	-	15.95	-	-	0.5	0.0	0
rs538379303	5:148831714-148831714	C/A	ADRB2	NM_000024.6	downstream_gene_variant	-	-	-	-	-	-	-	14.64	-	-	0	0.1	0.3
rs7702861	5:148832295-148832295	C/G	ADRB2	NM_000024.6	downstream_gene_variant	-	-	-	-	-	-	-	0.334	-	-	11.8	13.7	21.0
rs986658566	5:148832324-148832326	CT/-	ADRB2	NM_000024.6	downstream_gene_variant	-	-	-	-	-	-	-	1.282	-	-	0	0	0
rs116438750	5:148832409-148832409	G/T	ADRB2	NM_000024.6	downstream_gene_variant	-	-	-	-	-	-	-	1.758	-	-	0.1	0.6	0.5
rs4705271	5:148832428-148832428	C/A	ADRB2	NM_000024.6	downstream_gene_variant	-	-	-	-	-	-	-	0.594	-	-	11.7	13.6	21.1
rs971666087	5:148832452-148832452	T/A	ADRB2	NM_000024.6	downstream_gene_variant	-	-	-	-	-	-	-	1.965	-	-	0.1	0	0
-	5:148832560-148832560	T/C	ADRB2	NM_000024.6	downstream_gene_variant	-	-	-	-	-	-	-	8.340	-	-	0	0.0	0
rs980132979	5:148832612-148832613	A/-	ADRB2	NM_000024.6	downstream_gene_variant	-	-	-	-	-	-	-	0.149	-	-	0	0	0
rs1864930	5:148832688-148832688	G/A	ADRB2	NM_000024.6	downstream_gene_variant	-	-	-	-	-	-	-	7.866	-	-	6.5	7.2	3.5
rs1864931	5:148832713-148832713	C/T	ADRB2	NM_000024.6	downstream_gene_variant	-	-	-	-	-	-	-	2.607	-	-	0.2	0.3	1.6
rs879701104	5:148832971-148832971	-/T	ADRB2	NM_000024.6	downstream_gene_variant	-	-	-	-	-	-	-	20.2	-	-	0.2	0.3	0.7
rs569034529	5:148832974-148832974	-/CATTTCA	ADRB2	NM_000024.6	downstream_gene_variant	-	-	-	-	-	-	-	19.29	-	-	0.2	0.3	0.7
rs7707749	5:148832991-148832991	C/T	ADRB2	NM_000024.6	downstream_gene_variant	-	-	-	-	-	-	-	4.918	-	-	0.2	0.3	0.7
rs113834221	5:148833139-148833139	G/A	ADRB2	NM_000024.6	downstream_gene_variant	-	-	-	-	-	-	-	16.14	-	-	3.1	2.5	4.3
rs1055497399	5:148833389-148833389	T/C	ADRB2	NM_000024.6	downstream_gene_variant	-	-	-	-	-	-	-	7.473	-	-	0.7	0	0
rs3857420	5:148833519-148833519	G/A	ADRB2	NM_000024.6	downstream_gene_variant	-	-	-	-	-	-	-	0.712	-	-	11.8	13.8	20.3

## Sheet: CACNA1S
Existing_variation	Location	UPLOADED_ALLELE	SYMBOL	MANE_SELECT	Consequence	Protein_position	Amino_acids	SIFT	PolyPhen	LRT_score	MutationAssessor_score	PROVEAN_score	CADD_PHRED	am_class	am_pathogenicity	AF_Shetland (%)	AF_Orkney (%)	AF_1000G_European_populations (%)
rs11576681	1:201034923-201034923	C/G	CACNA1S	NM_000069.3	downstream_gene_variant	-	-	-	-	-	-	-	11.79	-	-	37.8	33.6	27.9
rs759111288	1:201035007-201035007	C/A	CACNA1S	NM_000069.3	downstream_gene_variant	-	-	-	-	-	-	-	5.270	-	-	0.1	0.0	0
rs754264937	1:201035162-201035162	T/C	CACNA1S	NM_000069.3	downstream_gene_variant	-	-	-	-	-	-	-	11.00	-	-	0.1	0	0
rs12132696	1:201035384-201035384	G/A	CACNA1S	NM_000069.3	downstream_gene_variant	-	-	-	-	-	-	-	0.201	-	-	10.6	11.2	10.1
rs79116305	1:201035401-201035402	T/-	CACNA1S	NM_000069.3	downstream_gene_variant	-	-	-	-	-	-	-	0.480	-	-	0	0	0
rs192863315	1:201035521-201035521	G/A	CACNA1S	NM_000069.3	downstream_gene_variant	-	-	-	-	-	-	-	0.682	-	-	0.1	0.2	0.7
rs80213558	1:201035572-201035572	T/C	CACNA1S	NM_000069.3	downstream_gene_variant	-	-	-	-	-	-	-	5.582	-	-	3.9	5.9	5.6
rs1449228228	1:201035646-201035646	C/A	CACNA1S	NM_000069.3	downstream_gene_variant	-	-	-	-	-	-	-	0.732	-	-	0	0.1	0
rs4915211	1:201035700-201035700	T/C	CACNA1S	NM_000069.3	downstream_gene_variant	-	-	-	-	-	-	-	0.288	-	-	98.0	96.9	99.3
rs113588945	1:201035729-201035729	G/A	CACNA1S	NM_000069.3	downstream_gene_variant	-	-	-	-	-	-	-	16.10	-	-	1.0	0.2	0.6
rs1659765306	1:201035733-201035733	A/T	CACNA1S	NM_000069.3	downstream_gene_variant	-	-	-	-	-	-	-	16.92	-	-	0	0.3	0
rs545656386	1:201035818-201035818	-/TTTTT	CACNA1S	NM_000069.3	downstream_gene_variant	-	-	-	-	-	-	-	0.637	-	-	0.3	0	0
rs545656386	1:201035818-201035818	-/TTTTTT	CACNA1S	NM_000069.3	downstream_gene_variant	-	-	-	-	-	-	-	0.624	-	-	0.3	0	0
rs545656386	1:201035818-201035818	-/TTTTTTT	CACNA1S	NM_000069.3	downstream_gene_variant	-	-	-	-	-	-	-	0.611	-	-	0.1	0	0
rs545656386	1:201035818-201035825	TTTTTTT/-	CACNA1S	NM_000069.3	downstream_gene_variant	-	-	-	-	-	-	-	1.284	-	-	0	0	0
rs545656386	1:201035818-201035826	TTTTTTTT/-	CACNA1S	NM_000069.3	downstream_gene_variant	-	-	-	-	-	-	-	1.312	-	-	0	0	0
rs545656386	1:201035818-201035827	TTTTTTTTT/-	CACNA1S	NM_000069.3	downstream_gene_variant	-	-	-	-	-	-	-	1.290	-	-	0	0	0
-	1:201035818-201035827	TTTTTTTTT/TTTTTTTTTTTTTTT	CACNA1S	NM_000069.3	downstream_gene_variant	-	-	-	-	-	-	-	-	-	-	0	0	0
rs545656386	1:201035818-201035828	TTTTTTTTTT/-	CACNA1S	NM_000069.3	downstream_gene_variant	-	-	-	-	-	-	-	1.282	-	-	0	0	0
rs545656386	1:201035818-201035829	TTTTTTTTTTT/-	CACNA1S	NM_000069.3	downstream_gene_variant	-	-	-	-	-	-	-	1.272	-	-	0	0	0
rs545656386	1:201035818-201035830	TTTTTTTTTTTT/-	CACNA1S	NM_000069.3	downstream_gene_variant	-	-	-	-	-	-	-	1.240	-	-	0	0	0
-	1:201035818-201035830	TTTTTTTTTTTT/TTT	CACNA1S	NM_000069.3	downstream_gene_variant	-	-	-	-	-	-	-	-	-	-	0	0	0
-	1:201035818-201035830	TTTTTTTTTTTT/TTTTTTTTTTTTTTTTTTTTTTT	CACNA1S	NM_000069.3	downstream_gene_variant	-	-	-	-	-	-	-	-	-	-	0	0	0
rs545656386	1:201035818-201035832	TTTTTTTTTTTTTT/-	CACNA1S	NM_000069.3	downstream_gene_variant	-	-	-	-	-	-	-	1.234	-	-	0	0	0
rs545656386	1:201035818-201035835	TTTTTTTTTTTTTTTTT/-	CACNA1S	NM_000069.3	downstream_gene_variant	-	-	-	-	-	-	-	1.211	-	-	0	0	0
-	1:201035818-201035835	TTTTTTTTTTTTTTTTT/TTTT	CACNA1S	NM_000069.3	downstream_gene_variant	-	-	-	-	-	-	-	-	-	-	0	0	0
-	1:201035818-201035835	TTTTTTTTTTTTTTTTT/TTTTT	CACNA1S	NM_000069.3	downstream_gene_variant	-	-	-	-	-	-	-	-	-	-	0	0	0
-	1:201035818-201035835	TTTTTTTTTTTTTTTTT/TTTTTTT	CACNA1S	NM_000069.3	downstream_gene_variant	-	-	-	-	-	-	-	-	-	-	0	0	0
-	1:201035818-201035835	TTTTTTTTTTTTTTTTT/TTTTTTTT	CACNA1S	NM_000069.3	downstream_gene_variant	-	-	-	-	-	-	-	-	-	-	0	0	0
-	1:201035818-201035835	TTTTTTTTTTTTTTTTT/TTTTTTTTT	CACNA1S	NM_000069.3	downstream_gene_variant	-	-	-	-	-	-	-	-	-	-	0	0	0
-	1:201035818-201035835	TTTTTTTTTTTTTTTTT/TTTTTTTTTTTTTTTTTTTTTTT	CACNA1S	NM_000069.3	downstream_gene_variant	-	-	-	-	-	-	-	-	-	-	0	0	0
rs1572002563	1:201035852-201035862	AGAGACGGGG/-	CACNA1S	NM_000069.3	downstream_gene_variant	-	-	-	-	-	-	-	0.467	-	-	0	0	0
rs1659781142	1:201035852-201035864	AGAGACGGGGTC/-	CACNA1S	NM_000069.3	downstream_gene_variant	-	-	-	-	-	-	-	0.868	-	-	0	0	0
rs1659780877	1:201035852-201035861	AGAGACGGG/-	CACNA1S	NM_000069.3	downstream_gene_variant	-	-	-	-	-	-	-	0.441	-	-	0	0	0
rs1231029620	1:201035862-201035862	G/T	CACNA1S	NM_000069.3	downstream_gene_variant	-	-	-	-	-	-	-	0.869	-	-	0.1	0.1	0.4
-	1:201035863-201035863	T/G	CACNA1S	NM_000069.3	downstream_gene_variant	-	-	-	-	-	-	-	1.418	-	-	0.1	0	0
rs1298954812	1:201035864-201035864	C/T	CACNA1S	NM_000069.3	downstream_gene_variant	-	-	-	-	-	-	-	3.006	-	-	0.5	0.3	1.1
rs999509591	1:201035867-201035867	A/T	CACNA1S	NM_000069.3	downstream_gene_variant	-	-	-	-	-	-	-	1.813	-	-	0.6	0.4	1.4
rs1237098789	1:201035872-201035872	G/T	CACNA1S	NM_000069.3	downstream_gene_variant	-	-	-	-	-	-	-	4.961	-	-	0.1	0.0	0
rs66619394	1:201036004-201036006	TG/-	CACNA1S	NM_000069.3	downstream_gene_variant	-	-	-	-	-	-	-	0.737	-	-	0	0	0
rs66619394	1:201036004-201036008	TGTG/-	CACNA1S	NM_000069.3	downstream_gene_variant	-	-	-	-	-	-	-	0.725	-	-	0	0	0
rs66619394	1:201036004-201036018	TGTGTGTGTGTGTG/-	CACNA1S	NM_000069.3	downstream_gene_variant	-	-	-	-	-	-	-	0.728	-	-	0	0	0
-	1:201036004-201036018	TGTGTGTGTGTGTG/TGTGTGTGTG	CACNA1S	NM_000069.3	downstream_gene_variant	-	-	-	-	-	-	-	-	-	-	0	0	0
-	1:201036004-201036018	TGTGTGTGTGTGTG/TGTGTGTGTGTG	CACNA1S	NM_000069.3	downstream_gene_variant	-	-	-	-	-	-	-	-	-	-	0	0	0
-	1:201036004-201036018	TGTGTGTGTGTGTG/TGTGTGTGTGTGTGTG	CACNA1S	NM_000069.3	downstream_gene_variant	-	-	-	-	-	-	-	-	-	-	0	0	0
-	1:201036004-201036018	TGTGTGTGTGTGTG/TGTGTGTGTGTGTGTGTG	CACNA1S	NM_000069.3	downstream_gene_variant	-	-	-	-	-	-	-	-	-	-	0	0	0
-	1:201036004-201036018	TGTGTGTGTGTGTG/TGTGTGTGTGTGTGTGTGTG	CACNA1S	NM_000069.3	downstream_gene_variant	-	-	-	-	-	-	-	-	-	-	0	0	0
-	1:201036004-201036018	TGTGTGTGTGTGTG/TGTGTGTGTGTGTGTGTGTGTG	CACNA1S	NM_000069.3	downstream_gene_variant	-	-	-	-	-	-	-	-	-	-	0	0	0
-	1:201036004-201036018	TGTGTGTGTGTGTG/TGTGTGTGTGTGTGTGTGTGTGTG	CACNA1S	NM_000069.3	downstream_gene_variant	-	-	-	-	-	-	-	-	-	-	0	0	0
-	1:201036004-201036018	TGTGTGTGTGTGTG/TGTGTGTGTGTGTGTGTGTGTGTGTG	CACNA1S	NM_000069.3	downstream_gene_variant	-	-	-	-	-	-	-	-	-	-	0	0	0
-	1:201036004-201036018	TGTGTGTGTGTGTG/TGTGTGTGTGTGTGTGTGTGTGTGTGTG	CACNA1S	NM_000069.3	downstream_gene_variant	-	-	-	-	-	-	-	-	-	-	0	0	0
-	1:201036004-201036008	TGTG/TG	CACNA1S	NM_000069.3	downstream_gene_variant	-	-	-	-	-	-	-	-	-	-	0	0	0
-	1:201036004-201036008	TGTG/TGTGTGTGTGTG	CACNA1S	NM_000069.3	downstream_gene_variant	-	-	-	-	-	-	-	-	-	-	0	0	0
-	1:201036004-201036006	TG/TGTGTGTGTG	CACNA1S	NM_000069.3	downstream_gene_variant	-	-	-	-	-	-	-	-	-	-	0	0	0
-	1:201036004-201036006	TG/TGTGTGTGTGTGTG	CACNA1S	NM_000069.3	downstream_gene_variant	-	-	-	-	-	-	-	-	-	-	0	0	0
-	1:201036004-201036006	TG/TGTGTGTGTGTGTGTG	CACNA1S	NM_000069.3	downstream_gene_variant	-	-	-	-	-	-	-	-	-	-	0	0	0
rs66619394	1:201036004-201036004	-/TG	CACNA1S	NM_000069.3	downstream_gene_variant	-	-	-	-	-	-	-	0.951	-	-	28.5	0	21.1
rs66619394	1:201036004-201036004	-/TGTG	CACNA1S	NM_000069.3	downstream_gene_variant	-	-	-	-	-	-	-	0.913	-	-	28.5	0	21.1
rs66619394	1:201036004-201036004	-/TGTGTGTG	CACNA1S	NM_000069.3	downstream_gene_variant	-	-	-	-	-	-	-	0.842	-	-	0.4	0	5.1
rs66619394	1:201036004-201036004	-/TGTGTGTGTG	CACNA1S	NM_000069.3	downstream_gene_variant	-	-	-	-	-	-	-	0.808	-	-	1.2	0	5.1
rs66619394	1:201036004-201036004	-/TGTGTGTGTGTG	CACNA1S	NM_000069.3	downstream_gene_variant	-	-	-	-	-	-	-	0.776	-	-	1.2	0	5.1
rs66619394	1:201036004-201036004	-/TGTGTGTGTGTGTG	CACNA1S	NM_000069.3	downstream_gene_variant	-	-	-	-	-	-	-	0.745	-	-	1.2	0	5.1
rs66619394	1:201036004-201036004	-/TGTGTGTGTGTGTGTG	CACNA1S	NM_000069.3	downstream_gene_variant	-	-	-	-	-	-	-	0.715	-	-	0.1	0	0
rs61282413	1:201036033-201036033	-/G	CACNA1S	NM_000069.3	downstream_gene_variant	-	-	-	-	-	-	-	1.373	-	-	10.0	0	9.6
rs754866965	1:201036034-201036034	-/G	CACNA1S	NM_000069.3	downstream_gene_variant	-	-	-	-	-	-	-	1.007	-	-	7.1	0	0.4
rs754866965	1:201036034-201036034	-/GTG	CACNA1S	NM_000069.3	downstream_gene_variant	-	-	-	-	-	-	-	0.967	-	-	7.1	0	2.1
rs754866965	1:201036034-201036034	-/GTGTG	CACNA1S	NM_000069.3	downstream_gene_variant	-	-	-	-	-	-	-	0.928	-	-	7.1	0	2.1
rs754866965	1:201036034-201036034	-/GTGTGTG	CACNA1S	NM_000069.3	downstream_gene_variant	-	-	-	-	-	-	-	0.891	-	-	7.1	0	5.8
rs754866965	1:201036034-201036034	-/GTGTGTGTG	CACNA1S	NM_000069.3	downstream_gene_variant	-	-	-	-	-	-	-	0.855	-	-	0.9	0	0
rs754866965	1:201036034-201036034	-/GTGTGTGTGTG	CACNA1S	NM_000069.3	downstream_gene_variant	-	-	-	-	-	-	-	0.821	-	-	0.7	0	0
rs754866965	1:201036034-201036034	-/GTGTGTGTGTGTG	CACNA1S	NM_000069.3	downstream_gene_variant	-	-	-	-	-	-	-	0.789	-	-	0.2	0	0
rs906318	1:201036079-201036079	G/T	CACNA1S	NM_000069.3	downstream_gene_variant	-	-	-	-	-	-	-	8.554	-	-	10.0	10.5	9.6
rs1037164205	1:201036113-201036113	C/A	CACNA1S	NM_000069.3	downstream_gene_variant	-	-	-	-	-	-	-	0.712	-	-	0	0.1	0
-	1:201036171-201036171	G/A	CACNA1S	NM_000069.3	downstream_gene_variant	-	-	-	-	-	-	-	0.682	-	-	0	0.0	0
rs61817994	1:201036173-201036173	A/G	CACNA1S	NM_000069.3	downstream_gene_variant	-	-	-	-	-	-	-	0.884	-	-	3.9	5.8	5.6
rs965321	1:201036374-201036374	T/C	CACNA1S	NM_000069.3	downstream_gene_variant	-	-	-	-	-	-	-	4.915	-	-	40.1	34.7	29.9
rs536356189	1:201036424-201036424	G/A	CACNA1S	NM_000069.3	downstream_gene_variant	-	-	-	-	-	-	-	3.350	-	-	0.1	0.2	0.6
rs6427874	1:201036426-201036426	T/A	CACNA1S	NM_000069.3	downstream_gene_variant	-	-	-	-	-	-	-	0.889	-	-	10.6	11.2	10.1
rs12407671	1:201036429-201036429	A/G	CACNA1S	NM_000069.3	downstream_gene_variant	-	-	-	-	-	-	-	0.389	-	-	0.3	0.0	0.4
rs1995681	1:201036678-201036678	C/T	CACNA1S	NM_000069.3	downstream_gene_variant	-	-	-	-	-	-	-	1.805	-	-	50.7	46.0	40.0
rs144582588	1:201036776-201036776	C/G	CACNA1S	NM_000069.3	downstream_gene_variant	-	-	-	-	-	-	-	0.179	-	-	0.1	0	0.7
rs143768112	1:201037002-201037002	A/G	CACNA1S	NM_000069.3	downstream_gene_variant	-	-	-	-	-	-	-	6.673	-	-	0.1	0.5	0.3
rs10753888	1:201037057-201037057	A/G	CACNA1S	NM_000069.3	downstream_gene_variant	-	-	-	-	-	-	-	6.805	-	-	40.0	34.6	29.9
-	1:201037082-201037082	C/A	CACNA1S	NM_000069.3	downstream_gene_variant	-	-	-	-	-	-	-	0.616	-	-	0	0.0	0
-	1:201037086-201037086	C/A	CACNA1S	NM_000069.3	downstream_gene_variant	-	-	-	-	-	-	-	5.373	-	-	0	0.0	0
rs897041413	1:201037133-201037133	C/T	CACNA1S	NM_000069.3	downstream_gene_variant	-	-	-	-	-	-	-	2.174	-	-	0	0.1	0
rs190418922	1:201037278-201037278	C/G	CACNA1S	NM_000069.3	downstream_gene_variant	-	-	-	-	-	-	-	0.008	-	-	0	0.4	0.0
rs181693033	1:201037279-201037279	G/A	CACNA1S	NM_000069.3	downstream_gene_variant	-	-	-	-	-	-	-	0.887	-	-	0.1	0.2	0.9
rs185724938	1:201037320-201037320	G/C	CACNA1S	NM_000069.3	downstream_gene_variant	-	-	-	-	-	-	-	0.474	-	-	0.1	0	0.1
rs6673267	1:201037533-201037533	A/G	CACNA1S	NM_000069.3	downstream_gene_variant	-	-	-	-	-	-	-	5.265	-	-	54.8	51.6	45.6
rs960930714	1:201037594-201037594	A/G	CACNA1S	NM_000069.3	downstream_gene_variant	-	-	-	-	-	-	-	2.011	-	-	0.1	0	0
rs10920100	1:201037774-201037774	C/T	CACNA1S	NM_000069.3	downstream_gene_variant	-	-	-	-	-	-	-	2.936	-	-	2.3	0.8	2.0
rs1044984916	1:201037872-201037872	C/T	CACNA1S	NM_000069.3	downstream_gene_variant	-	-	-	-	-	-	-	0.366	-	-	0	0.1	0
rs181372690	1:201037961-201037961	A/G	CACNA1S	NM_000069.3	downstream_gene_variant	-	-	-	-	-	-	-	0.404	-	-	0.3	0.5	0.7
-	1:201038089-201038089	C/A	CACNA1S	NM_000069.3	downstream_gene_variant	-	-	-	-	-	-	-	0.543	-	-	0	0.0	0
rs752678402	1:201038133-201038133	-/A	CACNA1S	NM_000069.3	downstream_gene_variant	-	-	-	-	-	-	-	1.511	-	-	11.1	0	10.9
rs79942725	1:201038295-201038295	C/T	CACNA1S	NM_000069.3	downstream_gene_variant	-	-	-	-	-	-	-	2.198	-	-	0.6	0.1	0.4
rs1340444003	1:201038389-201038389	C/T	CACNA1S	NM_000069.3	downstream_gene_variant	-	-	-	-	-	-	-	11.16	-	-	0.1	0	0
rs74138816	1:201038490-201038490	T/G	CACNA1S	NM_000069.3	downstream_gene_variant	-	-	-	-	-	-	-	1.873	-	-	0.6	0.3	0.5
rs116761619	1:201038639-201038639	G/A	CACNA1S	NM_000069.3	downstream_gene_variant	-	-	-	-	-	-	-	1.420	-	-	0	0.2	0.8
rs6701496	1:201038700-201038700	G/A	CACNA1S	NM_000069.3	downstream_gene_variant	-	-	-	-	-	-	-	0.312	-	-	37.7	32.6	27.6
rs12049493	1:201039052-201039052	C/T	CACNA1S	NM_000069.3	downstream_gene_variant	-	-	-	-	-	-	-	2.625	-	-	0	0.1	0.1
rs12077786	1:201039248-201039248	G/A	CACNA1S	NM_000069.3	downstream_gene_variant	-	-	-	-	-	-	-	2.842	-	-	1.9	0.8	1.6
rs35360610	1:201039454-201039454	-/G	CACNA1S	NM_000069.3	downstream_gene_variant	-	-	-	-	-	-	-	0.935	-	-	56.5	52.9	46.7
rs116623623	1:201039466-201039466	A/G	CACNA1S	NM_000069.3	downstream_gene_variant	-	-	-	-	-	-	-	0.962	-	-	1.7	0.7	2.1
rs1399027717	1:201039486-201039486	-/A	CACNA1S	NM_000069.3	downstream_gene_variant	-	-	-	-	-	-	-	0.992	-	-	0	0.4	0.0
rs577214090	1:201039744-201039744	C/T	CACNA1S	NM_000069.3	3_prime_UTR_variant	-	-	-	-	-	-	-	0.003	-	-	0.1	0	0
rs751405561	1:201039861-201039861	G/A	CACNA1S	NM_000069.3	synonymous_variant	1864	S	-	-	-	-	-	5.015	-	-	0.4	0	0
rs72749169,CM175522,COSV99054152	1:201039883-201039883	C/T	CACNA1S	NM_000069.3	missense_variant	1857	S/N	deleterious_low_confidence(0)	benign(0.041)	-	1.78	-0.57	21.2	likely_benign	0.1211	0.5	0.1	0.4
rs149547196,CM152890	1:201039938-201039938	G/A	CACNA1S	NM_000069.3	missense_variant	1839	P/S	tolerated_low_confidence(0.13)	benign(0)	0.291488	-0.095	-2.09	15.18	likely_benign	0.0763	0.6	1.1	0.3
rs12139527,COSV62942385	1:201040054-201040054	A/G	CACNA1S	NM_000069.3	missense_variant	1800	L/S	deleterious_low_confidence(0)	probably_damaging(0.994)	-	2.085	-1.75	24.9	likely_pathogenic	0.5861	11.8	11.8	10.2
rs1546416,COSV62945146	1:201040428-201040428	A/G	CACNA1S	NM_000069.3	intron_variant	-	-	-	-	-	-	-	0.783	-	-	44.6	40.9	36.5
-	1:201040538-201040538	T/C	CACNA1S	NM_000069.3	intron_variant	-	-	-	-	-	-	-	1.367	-	-	0	0.1	0
rs144083319	1:201040575-201040575	G/A	CACNA1S	NM_000069.3	intron_variant	-	-	-	-	-	-	-	11.23	-	-	0	0.0	0.1
rs745873135	1:201040730-201040730	G/A	CACNA1S	NM_000069.3	splice_polypyrimidine_tract_variant,intron_variant	-	-	-	-	-	-	-	1.302	-	-	0	0.0	0
rs193157424	1:201040745-201040745	G/A	CACNA1S	NM_000069.3	intron_variant	-	-	-	-	-	-	-	9.493	-	-	0.3	0.7	0.9
rs6427875	1:201040769-201040769	T/C	CACNA1S	NM_000069.3	intron_variant	-	-	-	-	-	-	-	0.002	-	-	98.0	97.4	99.4
rs536744391	1:201040956-201040956	G/A	CACNA1S	NM_000069.3	intron_variant	-	-	-	-	-	-	-	4.827	-	-	0	0.1	0.1
rs914357570	1:201041149-201041149	G/A	CACNA1S	NM_000069.3	intron_variant	-	-	-	-	-	-	-	0.644	-	-	0	0.0	0
rs1360288782	1:201041213-201041213	A/T	CACNA1S	NM_000069.3	intron_variant	-	-	-	-	-	-	-	3.262	-	-	0	0.0	0
-	1:201041414-201041414	C/T	CACNA1S	NM_000069.3	intron_variant	-	-	-	-	-	-	-	1.924	-	-	0.1	0	0
rs368724612,COSV62942330	1:201041452-201041452	G/A	CACNA1S	NM_000069.3	intron_variant	-	-	-	-	-	-	-	0.167	-	-	0	0.1	0.0
rs535743054	1:201041723-201041723	G/A	CACNA1S	NM_000069.3	intron_variant	-	-	-	-	-	-	-	1.965	-	-	0.1	0	0.1
rs6675915,COSV62945328	1:201041734-201041734	T/C	CACNA1S	NM_000069.3	intron_variant	-	-	-	-	-	-	-	3.748	-	-	56.4	52.1	46.6
rs184820611	1:201041840-201041840	T/C	CACNA1S	NM_000069.3	intron_variant	-	-	-	-	-	-	-	0.834	-	-	0	0.1	0.1
rs769344149	1:201041898-201041898	C/G	CACNA1S	NM_000069.3	intron_variant	-	-	-	-	-	-	-	2.321	-	-	0.2	0.0	0
rs1465729472	1:201042376-201042376	G/A	CACNA1S	NM_000069.3	intron_variant	-	-	-	-	-	-	-	1.421	-	-	0	0.0	0
rs190993876	1:201042413-201042413	C/T	CACNA1S	NM_000069.3	intron_variant	-	-	-	-	-	-	-	0.796	-	-	0	0.4	0.1
rs147865576	1:201042467-201042467	C/T	CACNA1S	NM_000069.3	intron_variant	-	-	-	-	-	-	-	0.176	-	-	0	0.1	0.0
rs12566395	1:201042609-201042609	G/T	CACNA1S	NM_000069.3	intron_variant	-	-	-	-	-	-	-	0.138	-	-	2.0	0.8	2.4
rs145367736,COSV62938554	1:201042634-201042634	G/A	CACNA1S	NM_000069.3	intron_variant	-	-	-	-	-	-	-	4.661	-	-	0.8	1.3	0.8
rs771313307	1:201042666-201042666	G/C	CACNA1S	NM_000069.3	intron_variant	-	-	-	-	-	-	-	2.059	-	-	0	0.0	0
rs1507147	1:201042696-201042696	G/A	CACNA1S	NM_000069.3	intron_variant	-	-	-	-	-	-	-	3.317	-	-	44.5	40.1	36.4
-	1:201042767-201042767	C/T	CACNA1S	NM_000069.3	intron_variant	-	-	-	-	-	-	-	5.640	-	-	0	0.0	0
rs1876386	1:201042885-201042885	C/T	CACNA1S	NM_000069.3	intron_variant	-	-	-	-	-	-	-	3.150	-	-	4.6	6.3	5.9
rs5780052	1:201042912-201042913	C/-	CACNA1S	NM_000069.3	intron_variant	-	-	-	-	-	-	-	5.797	-	-	0	0	0
rs5010839,COSV62938675	1:201042916-201042916	A/T	CACNA1S	NM_000069.3	intron_variant	-	-	-	-	-	-	-	2.256	-	-	39.7	33.5	30.1
rs2279944	1:201043119-201043119	C/T	CACNA1S	NM_000069.3	intron_variant	-	-	-	-	-	-	-	2.057	-	-	11.2	12.0	9.6
rs545877576	1:201043126-201043126	G/A	CACNA1S	NM_000069.3	intron_variant	-	-	-	-	-	-	-	0.023	-	-	0	0.2	0.1
COSV100755029	1:201043317-201043317	C/T	CACNA1S	NM_000069.3	missense_variant	1671	G/D	tolerated_low_confidence(0.06)	benign(0)	0.000000	1.64	-2.63	19.98	likely_benign	0.0973	0	0.0	0
rs146696748	1:201043321-201043321	A/T	CACNA1S	NM_000069.3	missense_variant	1670	Y/N	tolerated_low_confidence(0.29)	benign(0)	0.000001	0.73	-0.47	0.699	likely_benign	0.0518	0	0.0	0
rs13374149,COSV62942163	1:201043356-201043356	C/T	CACNA1S	NM_000069.3	missense_variant	1658	R/H	deleterious_low_confidence(0.04)	benign(0)	0.000000	1.955	1.21	11.57	likely_benign	0.0834	4.6	6.4	5.9
rs147392278	1:201043357-201043357	G/A	CACNA1S	NM_000069.3	missense_variant	1658	R/C	deleterious_low_confidence(0)	benign(0.162)	0.000000	1.955	-2.64	24.7	likely_benign	0.1142	0.1	0	0.1
rs775497469	1:201043373-201043373	G/A	CACNA1S	NM_000069.3	synonymous_variant	1652	R	-	-	-	-	-	1.241	-	-	0	0.3	0
rs146885451	1:201043413-201043413	T/A	CACNA1S	NM_000069.3	missense_variant	1639	E/V	deleterious_low_confidence(0)	benign(0.342)	0.002239	2.435	-4.41	24.4	likely_benign	0.2866	0.1	0	0.1
rs41267497	1:201043469-201043469	G/A	CACNA1S	NM_000069.3	synonymous_variant	1620	P	-	-	-	-	-	0.122	-	-	20.5	20.0	15.6
rs2102547896	1:201043494-201043495	G/-	CACNA1S	NM_000069.3	frameshift_variant	1612	L/X	-	-	-	-	-	-	-	-	0	0	0
rs202185027	1:201043573-201043573	G/A	CACNA1S	NM_000069.3	intron_variant	-	-	-	-	-	-	-	4.246	-	-	0.6	1.0	0.1
rs189748208	1:201043738-201043738	C/T	CACNA1S	NM_000069.3	intron_variant	-	-	-	-	-	-	-	0.008	-	-	3.1	1.3	0.2
rs67602696	1:201043809-201043809	C/T	CACNA1S	NM_000069.3	intron_variant	-	-	-	-	-	-	-	0.011	-	-	37.7	33.2	27.7
rs55837027	1:201043840-201043840	G/A	CACNA1S	NM_000069.3	intron_variant	-	-	-	-	-	-	-	0.090	-	-	1.9	0.6	1.6
rs537281555	1:201043849-201043849	C/G	CACNA1S	NM_000069.3	intron_variant	-	-	-	-	-	-	-	1.432	-	-	0	0.2	0
-	1:201043856-201043856	A/C	CACNA1S	NM_000069.3	intron_variant	-	-	-	-	-	-	-	2.276	-	-	0	0.3	0
rs570878589	1:201043897-201043897	C/G	CACNA1S	NM_000069.3	intron_variant	-	-	-	-	-	-	-	4.777	-	-	0	0.2	0
rs2297906	1:201044208-201044208	T/C	CACNA1S	NM_000069.3	intron_variant	-	-	-	-	-	-	-	2.612	-	-	56.4	52.3	46.6
rs116309539	1:201044259-201044259	C/T	CACNA1S	NM_000069.3	intron_variant	-	-	-	-	-	-	-	1.222	-	-	1.1	1.1	0.8
rs777086465	1:201044565-201044565	C/T	CACNA1S	NM_000069.3	intron_variant	-	-	-	-	-	-	-	1.444	-	-	0.6	0.1	0
rs55861132,COSV62945375	1:201044606-201044606	G/A	CACNA1S	NM_000069.3	intron_variant	-	-	-	-	-	-	-	2.203	-	-	12.1	12.1	10.4
rs375370556	1:201044797-201044797	C/T	CACNA1S	NM_000069.3	intron_variant	-	-	-	-	-	-	-	1.036	-	-	0	0.6	0.2
rs187605251	1:201044813-201044813	C/T	CACNA1S	NM_000069.3	intron_variant	-	-	-	-	-	-	-	1.346	-	-	0.1	0	0.0
rs192150388	1:201044818-201044818	C/T	CACNA1S	NM_000069.3	intron_variant	-	-	-	-	-	-	-	0.271	-	-	0.1	0	0.9
rs10494827	1:201044819-201044819	G/C	CACNA1S	NM_000069.3	intron_variant	-	-	-	-	-	-	-	0.403	-	-	56.4	52.3	46.6
-	1:201045217-201045217	A/C	CACNA1S	NM_000069.3	intron_variant	-	-	-	-	-	-	-	1.044	-	-	0.1	0	0
rs60112590	1:201045480-201045480	A/G	CACNA1S	NM_000069.3	intron_variant	-	-	-	-	-	-	-	3.113	-	-	11.8	12.0	10.0
-	1:201045678-201045678	T/G	CACNA1S	NM_000069.3	intron_variant	-	-	-	-	-	-	-	3.031	-	-	0	0.0	0
rs1462791191	1:201045702-201045702	T/A	CACNA1S	NM_000069.3	intron_variant	-	-	-	-	-	-	-	2.245	-	-	0.1	0	0
-	1:201045734-201045736	AA/A	CACNA1S	NM_000069.3	intron_variant	-	-	-	-	-	-	-	-	-	-	0	0	0
rs56958698	1:201045734-201045736	AA/-	CACNA1S	NM_000069.3	intron_variant	-	-	-	-	-	-	-	0.615	-	-	0	0	0
rs1460355378	1:201045782-201045782	-/TG	CACNA1S	NM_000069.3	intron_variant	-	-	-	-	-	-	-	2.022	-	-	0.4	0	0
rs950352610	1:201045826-201045826	G/A	CACNA1S	NM_000069.3	intron_variant	-	-	-	-	-	-	-	1.046	-	-	0	0.2	0
rs12122809	1:201045838-201045838	C/T	CACNA1S	NM_000069.3	intron_variant	-	-	-	-	-	-	-	1.233	-	-	37.7	33.1	27.7
rs146390343	1:201045987-201045993	AAAATA/-	CACNA1S	NM_000069.3	intron_variant	-	-	-	-	-	-	-	10.66	-	-	0	0	0
rs150282480	1:201046167-201046174	TTATTTA/-	CACNA1S	NM_000069.3	intron_variant	-	-	-	-	-	-	-	0.827	-	-	0	0	0
rs762712753	1:201046171-201046174	TTA/-	CACNA1S	NM_000069.3	intron_variant	-	-	-	-	-	-	-	0.756	-	-	0	0	0
rs10681450	1:201046174-201046174	-/T	CACNA1S	NM_000069.3	intron_variant	-	-	-	-	-	-	-	0.925	-	-	6.3	0	8.4
rs10681450	1:201046174-201046174	-/TTTAT	CACNA1S	NM_000069.3	intron_variant	-	-	-	-	-	-	-	0.853	-	-	6.3	0	8.4
rs10681450	1:201046174-201046174	-/TTTATTTAT	CACNA1S	NM_000069.3	intron_variant	-	-	-	-	-	-	-	0.786	-	-	0.1	0	0.3
rs1553248475	1:201046187-201046187	-/TATTTATC	CACNA1S	NM_000069.3	intron_variant	-	-	-	-	-	-	-	0.727	-	-	0.3	0	0.5
-	1:201046262-201046262	A/G	CACNA1S	NM_000069.3	intron_variant	-	-	-	-	-	-	-	3.386	-	-	0	0.0	0
-	1:201046442-201046442	A/T	CACNA1S	NM_000069.3	intron_variant	-	-	-	-	-	-	-	0.961	-	-	0	0.0	0
rs139747634,COSV106510925	1:201046445-201046445	C/T	CACNA1S	NM_000069.3	intron_variant	-	-	-	-	-	-	-	0.344	-	-	0	0.0	0.0
rs769238512	1:201046447-201046448	T/-	CACNA1S	NM_000069.3	intron_variant	-	-	-	-	-	-	-	1.222	-	-	0	0	0
-	1:201046456-201046456	C/T	CACNA1S	NM_000069.3	intron_variant	-	-	-	-	-	-	-	2.673	-	-	0	0.0	0
rs80180830	1:201046476-201046477	G/-	CACNA1S	NM_000069.3	intron_variant	-	-	-	-	-	-	-	0.591	-	-	0	0	0
rs112943716	1:201046543-201046544	T/-	CACNA1S	NM_000069.3	intron_variant	-	-	-	-	-	-	-	0.589	-	-	0	0	0
rs565376245	1:201046582-201046582	G/A	CACNA1S	NM_000069.3	intron_variant	-	-	-	-	-	-	-	0.759	-	-	0.2	0	0.0
rs1023470838	1:201046628-201046628	C/T	CACNA1S	NM_000069.3	intron_variant	-	-	-	-	-	-	-	0.633	-	-	0.1	0.0	0
rs3913893	1:201046655-201046655	C/G	CACNA1S	NM_000069.3	intron_variant	-	-	-	-	-	-	-	1.583	-	-	39.9	36.4	31.5
rs777227987	1:201046677-201046678	C/-	CACNA1S	NM_000069.3	intron_variant	-	-	-	-	-	-	-	0.298	-	-	0	0	0
rs747436577	1:201046680-201046680	-/T	CACNA1S	NM_000069.3	intron_variant	-	-	-	-	-	-	-	0.442	-	-	0.1	1.4	0.3
rs757571734	1:201046681-201046681	-/CGG	CACNA1S	NM_000069.3	intron_variant	-	-	-	-	-	-	-	0.354	-	-	0.1	1.4	0.3
rs2102552474	1:201046729-201046729	T/C	CACNA1S	NM_000069.3	intron_variant	-	-	-	-	-	-	-	5.890	-	-	0	0.0	0
rs1261012091	1:201046730-201046730	C/T	CACNA1S	NM_000069.3	intron_variant	-	-	-	-	-	-	-	1.080	-	-	0	0.0	0
rs1572022687	1:201046731-201046731	G/A	CACNA1S	NM_000069.3	intron_variant	-	-	-	-	-	-	-	0.119	-	-	0	0.0	0
rs556947614	1:201046734-201046734	G/A	CACNA1S	NM_000069.3	intron_variant	-	-	-	-	-	-	-	0.313	-	-	0.6	0.4	0.3
rs1660484040	1:201046736-201046736	G/C	CACNA1S	NM_000069.3	intron_variant	-	-	-	-	-	-	-	0.688	-	-	0	0.0	0
rs1660484229	1:201046740-201046740	G/C	CACNA1S	NM_000069.3	intron_variant	-	-	-	-	-	-	-	1.097	-	-	0	0.0	0
rs2102552516	1:201046753-201046753	T/C	CACNA1S	NM_000069.3	intron_variant	-	-	-	-	-	-	-	4.493	-	-	0	0.0	0
rs2102552517	1:201046754-201046754	G/A	CACNA1S	NM_000069.3	intron_variant	-	-	-	-	-	-	-	2.082	-	-	0	0.0	0
rs1660485453	1:201046775-201046775	C/T	CACNA1S	NM_000069.3	intron_variant	-	-	-	-	-	-	-	2.515	-	-	0.2	0.0	0
rs115081939	1:201046914-201046914	C/T	CACNA1S	NM_000069.3	intron_variant	-	-	-	-	-	-	-	0.623	-	-	0.2	0.3	0.6
rs12407188	1:201046996-201046996	G/C	CACNA1S	NM_000069.3	intron_variant	-	-	-	-	-	-	-	4.758	-	-	0.3	0.0	0.4
rs3850625,COSV62938023	1:201047168-201047168	G/A	CACNA1S	NM_000069.3	missense_variant	1539	R/C	deleterious_low_confidence(0.01)	benign(0.295)	0.000000	2.02	-7.11	26.8	likely_benign	0.249	9.1	9.9	11.7
rs536780125	1:201047358-201047358	T/A	CACNA1S	NM_000069.3	intron_variant	-	-	-	-	-	-	-	2.753	-	-	0	0.1	0.1
-	1:201047428-201047428	T/A	CACNA1S	NM_000069.3	intron_variant	-	-	-	-	-	-	-	2.131	-	-	0	0.1	0
rs2297905	1:201047518-201047518	C/T	CACNA1S	NM_000069.3	splice_region_variant,intron_variant	-	-	-	-	-	-	-	3.131	-	-	11.8	11.7	10.0
rs531120165	1:201047865-201047865	-/G	CACNA1S	NM_000069.3	intron_variant	-	-	-	-	-	-	-	0.195	-	-	0.1	0.1	0.3
rs181392607	1:201048117-201048117	C/T	CACNA1S	NM_000069.3	intron_variant	-	-	-	-	-	-	-	2.044	-	-	0.6	0.3	0.2
rs7535428	1:201048474-201048474	T/G	CACNA1S	NM_000069.3	intron_variant	-	-	-	-	-	-	-	4.587	-	-	4.6	6.3	5.9
rs35713982	1:201048559-201048559	-/T	CACNA1S	NM_000069.3	intron_variant	-	-	-	-	-	-	-	5.829	-	-	11.8	12.0	10.0
-	1:201048749-201048749	T/C	CACNA1S	NM_000069.3	intron_variant	-	-	-	-	-	-	-	11.01	-	-	0	0.1	0
rs535739565	1:201048833-201048833	A/G	CACNA1S	NM_000069.3	intron_variant	-	-	-	-	-	-	-	7.308	-	-	0.2	0.2	0.0
rs190936979	1:201048930-201048930	C/A	CACNA1S	NM_000069.3	intron_variant	-	-	-	-	-	-	-	6.401	-	-	0	0.0	0.2
rs1305336445	1:201049460-201049466	AAAGGA/-	CACNA1S	NM_000069.3	intron_variant	-	-	-	-	-	-	-	14.63	-	-	0	0	0
rs1267381001	1:201049466-201049466	-/TC	CACNA1S	NM_000069.3	intron_variant	-	-	-	-	-	-	-	15.89	-	-	4.1	0	0
rs1465214275	1:201049472-201049472	A/T	CACNA1S	NM_000069.3	intron_variant	-	-	-	-	-	-	-	12.00	-	-	3.8	1.7	0
rs1190242515	1:201049473-201049473	A/C	CACNA1S	NM_000069.3	intron_variant	-	-	-	-	-	-	-	9.545	-	-	3.9	1.7	0
rs1254399218	1:201049476-201049476	-/GTAT	CACNA1S	NM_000069.3	intron_variant	-	-	-	-	-	-	-	4.759	-	-	3.5	1.7	0
rs533047930	1:201049479-201049479	C/T	CACNA1S	NM_000069.3	intron_variant	-	-	-	-	-	-	-	3.816	-	-	3.5	1.8	0.1
rs1251281582	1:201049481-201049481	T/A	CACNA1S	NM_000069.3	intron_variant	-	-	-	-	-	-	-	11.31	-	-	3.4	1.7	0
rs1370286193	1:201049482-201049482	C/A	CACNA1S	NM_000069.3	intron_variant	-	-	-	-	-	-	-	6.442	-	-	3.3	1.7	0
rs961218464	1:201049483-201049483	C/A	CACNA1S	NM_000069.3	intron_variant	-	-	-	-	-	-	-	8.118	-	-	3.3	1.7	0
rs1159119126	1:201049485-201049485	G/A	CACNA1S	NM_000069.3	intron_variant	-	-	-	-	-	-	-	8.989	-	-	3.3	1.7	0
rs968507629	1:201049525-201049525	C/T	CACNA1S	NM_000069.3	intron_variant	-	-	-	-	-	-	-	0.308	-	-	0.5	0.2	0
-	1:201049552-201049552	G/T	CACNA1S	NM_000069.3	intron_variant	-	-	-	-	-	-	-	0.350	-	-	0	0.0	0
rs143759388	1:201049613-201049613	T/C	CACNA1S	NM_000069.3	intron_variant	-	-	-	-	-	-	-	9.977	-	-	0.9	0.1	0.4
rs55734382	1:201049931-201049931	C/T	CACNA1S	NM_000069.3	intron_variant	-	-	-	-	-	-	-	0.022	-	-	39.5	36.9	32.0
rs778855954	1:201049950-201049950	G/A	CACNA1S	NM_000069.3	intron_variant	-	-	-	-	-	-	-	3.354	-	-	0.2	0	0.1
rs116560554	1:201049953-201049953	G/A	CACNA1S	NM_000069.3	intron_variant	-	-	-	-	-	-	-	0.235	-	-	4.6	6.4	5.8
rs12065493	1:201050206-201050206	C/T	CACNA1S	NM_000069.3	intron_variant	-	-	-	-	-	-	-	0.099	-	-	2.3	0.7	2.8
rs567690198	1:201050654-201050654	C/T	CACNA1S	NM_000069.3	intron_variant	-	-	-	-	-	-	-	6.354	-	-	0.1	0	0.1
rs75777080	1:201050868-201050868	G/A	CACNA1S	NM_000069.3	intron_variant	-	-	-	-	-	-	-	2.223	-	-	0.6	0.1	0.1
-	1:201050924-201050924	T/A	CACNA1S	NM_000069.3	intron_variant	-	-	-	-	-	-	-	0.466	-	-	0	0.0	0
rs6702590	1:201050977-201050977	A/G	CACNA1S	NM_000069.3	splice_region_variant,intron_variant	-	-	-	-	-	-	-	3.108	-	-	58.4	59.3	67.2
rs145910245,CM106953	1:201051037-201051037	T/A	CACNA1S	NM_000069.3	missense_variant	1354	T/S	tolerated_low_confidence(0.34)	benign(0.176)	0.000000	-1.34	1.62	17.20	likely_benign	0.0979	1.3	0.4	0.0
rs12138260	1:201051232-201051232	G/A	CACNA1S	NM_000069.3	intron_variant	-	-	-	-	-	-	-	1.527	-	-	19.9	20.0	15.6
-	1:201051330-201051330	C/T	CACNA1S	NM_000069.3	intron_variant	-	-	-	-	-	-	-	9.602	-	-	0	0.0	0
rs3861928	1:201051446-201051446	T/G	CACNA1S	NM_000069.3	intron_variant	-	-	-	-	-	-	-	4.182	-	-	58.4	59.9	67.2
rs3767498	1:201051599-201051599	A/G	CACNA1S	NM_000069.3	intron_variant	-	-	-	-	-	-	-	3.188	-	-	58.4	59.6	67.2
rs3767499	1:201051723-201051723	T/C	CACNA1S	NM_000069.3	intron_variant	-	-	-	-	-	-	-	5.168	-	-	39.8	40.7	48.3
rs921707846	1:201051838-201051838	G/A	CACNA1S	NM_000069.3	intron_variant	-	-	-	-	-	-	-	2.501	-	-	0	0.0	0
-	1:201052022-201052022	T/C	CACNA1S	NM_000069.3	intron_variant	-	-	-	-	-	-	-	4.585	-	-	0	0.2	0
rs551363836	1:201052346-201052346	C/T	CACNA1S	NM_000069.3	intron_variant	-	-	-	-	-	-	-	0.283	-	-	0.3	0	0.1
rs12029212	1:201052491-201052491	C/G	CACNA1S	NM_000069.3	intron_variant	-	-	-	-	-	-	-	6.229	-	-	16.4	18.2	16.1
rs780660115	1:201052856-201052857	G/-	CACNA1S	NM_000069.3	intron_variant	-	-	-	-	-	-	-	0.015	-	-	0	0	0
rs145454763	1:201052861-201052861	G/A	CACNA1S	NM_000069.3	intron_variant	-	-	-	-	-	-	-	2.524	-	-	0	0.0	0.0
rs78775906	1:201052871-201052871	G/A	CACNA1S	NM_000069.3	intron_variant	-	-	-	-	-	-	-	3.882	-	-	1.8	3.3	2.1
rs755493548	1:201052943-201052943	G/A	CACNA1S	NM_000069.3	intron_variant	-	-	-	-	-	-	-	0.463	-	-	0	0.0	0
-	1:201053070-201053070	T/C	CACNA1S	NM_000069.3	intron_variant	-	-	-	-	-	-	-	0.047	-	-	0	0.0	0
rs56183942,COSV62937039	1:201053248-201053248	G/A	CACNA1S	NM_000069.3	synonymous_variant	1274	I	-	-	-	-	-	8.067	-	-	1.8	0.6	1.6
rs142184434	1:201053283-201053283	C/T	CACNA1S	NM_000069.3	splice_polypyrimidine_tract_variant,intron_variant	-	-	-	-	-	-	-	2.023	-	-	2.4	1.4	1.9
rs369787862	1:201053293-201053293	C/T	CACNA1S	NM_000069.3	intron_variant	-	-	-	-	-	-	-	2.205	-	-	0	0.1	0
-	1:201053380-201053380	C/T	CACNA1S	NM_000069.3	intron_variant	-	-	-	-	-	-	-	2.201	-	-	0	0.6	0
rs191758096	1:201053456-201053456	C/T	CACNA1S	NM_000069.3	splice_donor_region_variant,intron_variant	-	-	-	-	-	-	-	13.21	-	-	0.2	0.0	0.1
rs2102562641	1:201053703-201053703	A/C	CACNA1S	NM_000069.3	intron_variant	-	-	-	-	-	-	-	3.168	-	-	0	0.0	0
rs3767500	1:201053906-201053906	C/G	CACNA1S	NM_000069.3	intron_variant	-	-	-	-	-	-	-	8.377	-	-	39.8	40.3	48.2
rs3767501	1:201053951-201053951	C/T	CACNA1S	NM_000069.3	intron_variant	-	-	-	-	-	-	-	8.270	-	-	58.4	59.4	67.1
rs3767502	1:201053970-201053970	T/C	CACNA1S	NM_000069.3	intron_variant	-	-	-	-	-	-	-	0.271	-	-	58.4	59.4	67.1
rs111414501	1:201054189-201054189	A/G	CACNA1S	NM_000069.3	intron_variant	-	-	-	-	-	-	-	5.906	-	-	0	0.0	0.1
rs769574158	1:201054205-201054205	G/T	CACNA1S	NM_000069.3	intron_variant	-	-	-	-	-	-	-	11.03	-	-	0	0.1	0
rs533144736	1:201054236-201054236	A/G	CACNA1S	NM_000069.3	intron_variant	-	-	-	-	-	-	-	14.65	-	-	0.2	0.3	0.1
rs932940339	1:201054260-201054260	G/T	CACNA1S	NM_000069.3	intron_variant	-	-	-	-	-	-	-	3.325	-	-	0	0.1	0
rs3818873	1:201054308-201054308	C/T	CACNA1S	NM_000069.3	intron_variant	-	-	-	-	-	-	-	3.983	-	-	46.5	47.4	56.9
rs1424212984	1:201054475-201054475	G/T	CACNA1S	NM_000069.3	intron_variant	-	-	-	-	-	-	-	14.35	-	-	0	0.0	0
rs148870919	1:201054543-201054543	C/T	CACNA1S	NM_000069.3	missense_variant	1210	G/R	deleterious_low_confidence(0)	possibly_damaging(0.601)	0.002274	2.64	-1.25	24.9	ambiguous	0.5368	0	0.1	0
rs1399299613,COSV62945070	1:201054604-201054604	G/C	CACNA1S	NM_000069.3	intron_variant	-	-	-	-	-	-	-	16.06	-	-	0	0.0	0
-	1:201054718-201054718	-/G	CACNA1S	NM_000069.3	intron_variant	-	-	-	-	-	-	-	7.143	-	-	0	0.0	0
rs529174581	1:201054723-201054723	C/G	CACNA1S	NM_000069.3	intron_variant	-	-	-	-	-	-	-	0.263	-	-	0	0.0	0.1
rs988057279	1:201054728-201054728	T/G	CACNA1S	NM_000069.3	intron_variant	-	-	-	-	-	-	-	0.055	-	-	0	0.1	0.1
-	1:201054731-201054732	T/-	CACNA1S	NM_000069.3	intron_variant	-	-	-	-	-	-	-	0.607	-	-	0	0	0
rs913779535	1:201054732-201054732	T/G	CACNA1S	NM_000069.3	intron_variant	-	-	-	-	-	-	-	2.806	-	-	0	0.2	0.1
-	1:201054739-201054739	G/A	CACNA1S	NM_000069.3	intron_variant	-	-	-	-	-	-	-	14.07	-	-	0	0.0	0
rs10800755	1:201054852-201054852	G/C	CACNA1S	NM_000069.3	intron_variant	-	-	-	-	-	-	-	1.837	-	-	58.4	59.1	67.2
rs10800756	1:201054931-201054931	G/A	CACNA1S	NM_000069.3	intron_variant	-	-	-	-	-	-	-	2.499	-	-	58.4	58.6	67.2
rs752681448	1:201055015-201055015	G/T	CACNA1S	NM_000069.3	intron_variant	-	-	-	-	-	-	-	3.317	-	-	0	0.0	0
rs980827832	1:201055204-201055204	C/T	CACNA1S	NM_000069.3	intron_variant	-	-	-	-	-	-	-	2.212	-	-	0.1	0	0
rs76439256	1:201055458-201055458	C/T	CACNA1S	NM_000069.3	intron_variant	-	-	-	-	-	-	-	1.533	-	-	1.9	0.6	1.6
rs538225375	1:201055478-201055478	A/C	CACNA1S	NM_000069.3	intron_variant	-	-	-	-	-	-	-	0.226	-	-	0	0.6	0.3
rs1212179418	1:201055657-201055657	C/T	CACNA1S	NM_000069.3	intron_variant	-	-	-	-	-	-	-	3.211	-	-	0	0.1	0
rs12032370	1:201055821-201055821	C/T	CACNA1S	NM_000069.3	intron_variant	-	-	-	-	-	-	-	1.208	-	-	12.6	13.5	10.5
rs146329303	1:201055928-201055928	G/A	CACNA1S	NM_000069.3	intron_variant	-	-	-	-	-	-	-	8.066	-	-	0.2	0	0.1
rs79599589	1:201056012-201056012	C/A	CACNA1S	NM_000069.3	intron_variant	-	-	-	-	-	-	-	4.158	-	-	0.2	0.4	0
rs12403526	1:201056050-201056050	C/G	CACNA1S	NM_000069.3	intron_variant	-	-	-	-	-	-	-	2.982	-	-	2.3	0	0
-	1:201056070-201056074	ACAC/ACACACACACACACAC	CACNA1S	NM_000069.3	intron_variant	-	-	-	-	-	-	-	-	-	-	0	0	0
-	1:201056070-201056074	ACAC/ACACACACACACAC	CACNA1S	NM_000069.3	intron_variant	-	-	-	-	-	-	-	-	-	-	0	0	0
-	1:201056070-201056074	ACAC/ACACACACACAC	CACNA1S	NM_000069.3	intron_variant	-	-	-	-	-	-	-	-	-	-	0	0	0
-	1:201056070-201056074	ACAC/ACACACACAC	CACNA1S	NM_000069.3	intron_variant	-	-	-	-	-	-	-	-	-	-	0	0	0
-	1:201056070-201056074	ACAC/ACACACAC	CACNA1S	NM_000069.3	intron_variant	-	-	-	-	-	-	-	-	-	-	0	0	0
-	1:201056070-201056074	ACAC/ACACAC	CACNA1S	NM_000069.3	intron_variant	-	-	-	-	-	-	-	-	-	-	0	0	0
-	1:201056070-201056074	ACAC/ACAGACACACAC	CACNA1S	NM_000069.3	intron_variant	-	-	-	-	-	-	-	-	-	-	0	0	0
rs58170287	1:201056070-201056074	ACAC/-	CACNA1S	NM_000069.3	intron_variant	-	-	-	-	-	-	-	2.490	-	-	0	0	0
rs58170287	1:201056070-201056072	AC/-	CACNA1S	NM_000069.3	intron_variant	-	-	-	-	-	-	-	2.359	-	-	0	0	0
rs200384829	1:201056070-201056070	G/C	CACNA1S	NM_000069.3	intron_variant	-	-	-	-	-	-	-	0.919	-	-	0.1	0	0
rs58170287	1:201056070-201056070	-/ACACACACACACAC	CACNA1S	NM_000069.3	intron_variant	-	-	-	-	-	-	-	2.266	-	-	0.3	0	0.0
rs58170287	1:201056070-201056070	-/ACACACACACAC	CACNA1S	NM_000069.3	intron_variant	-	-	-	-	-	-	-	2.348	-	-	0.2	0	1.1
rs58170287	1:201056070-201056070	-/ACACACAC	CACNA1S	NM_000069.3	intron_variant	-	-	-	-	-	-	-	2.519	-	-	0.2	0	1.1
rs58170287	1:201056070-201056070	-/ACACAC	CACNA1S	NM_000069.3	intron_variant	-	-	-	-	-	-	-	2.608	-	-	0.2	0	2.7
rs528783002	1:201056070-201056070	-/ACAGACAC	CACNA1S	NM_000069.3	intron_variant	-	-	-	-	-	-	-	2.519	-	-	0.1	0	0
rs58170287	1:201056070-201056070	-/AC	CACNA1S	NM_000069.3	intron_variant	-	-	-	-	-	-	-	2.790	-	-	13.2	0	2.7
rs776838050	1:201056080-201056080	-/ACACACACACACAT	CACNA1S	NM_000069.3	intron_variant	-	-	-	-	-	-	-	3.555	-	-	1.2	0	4.0
rs1553249520	1:201056082-201056082	-/ACACACACACACACAT	CACNA1S	NM_000069.3	intron_variant	-	-	-	-	-	-	-	2.267	-	-	0.1	0	0.0
rs1553249519	1:201056082-201056082	-/ACACACACACACAT	CACNA1S	NM_000069.3	intron_variant	-	-	-	-	-	-	-	2.350	-	-	0.3	0	0.7
rs546855949	1:201056082-201056082	-/ACACACACACAT	CACNA1S	NM_000069.3	intron_variant	-	-	-	-	-	-	-	2.434	-	-	33.5	0	38.2
rs1553249524	1:201056082-201056082	-/ACACACACAT	CACNA1S	NM_000069.3	intron_variant	-	-	-	-	-	-	-	2.521	-	-	0.6	0	2.3
rs1553249523	1:201056082-201056082	-/ACACACAT	CACNA1S	NM_000069.3	intron_variant	-	-	-	-	-	-	-	2.609	-	-	0.2	0	1.8
rs990925567	1:201056241-201056241	A/T	CACNA1S	NM_000069.3	intron_variant	-	-	-	-	-	-	-	7.422	-	-	0	0.0	0
rs3767503	1:201056554-201056554	C/A	CACNA1S	NM_000069.3	intron_variant	-	-	-	-	-	-	-	0.070	-	-	38.9	38.8	47.8
rs3767504	1:201056567-201056567	C/A	CACNA1S	NM_000069.3	intron_variant	-	-	-	-	-	-	-	1.247	-	-	38.9	38.8	47.8
-	1:201056579-201056579	C/G	CACNA1S	NM_000069.3	intron_variant	-	-	-	-	-	-	-	6.786	-	-	0.3	0.3	0
rs190450353	1:201056644-201056644	A/C	CACNA1S	NM_000069.3	intron_variant	-	-	-	-	-	-	-	0.487	-	-	0.2	0	0.0
rs3861929	1:201056722-201056722	C/T	CACNA1S	NM_000069.3	intron_variant	-	-	-	-	-	-	-	0.017	-	-	53.7	52.9	61.1
rs117919460	1:201056812-201056812	T/C	CACNA1S	NM_000069.3	intron_variant	-	-	-	-	-	-	-	4.217	-	-	0.4	0.1	1.1
rs775560683	1:201056823-201056823	G/C	CACNA1S	NM_000069.3	intron_variant	-	-	-	-	-	-	-	0.544	-	-	0	0.0	0
rs150144397	1:201056897-201056897	G/A	CACNA1S	NM_000069.3	intron_variant	-	-	-	-	-	-	-	5.353	-	-	0	0.0	0.3
rs547361272	1:201056994-201056994	C/A	CACNA1S	NM_000069.3	intron_variant	-	-	-	-	-	-	-	4.400	-	-	0	0.5	0.0
rs368839628	1:201057050-201057050	G/A	CACNA1S	NM_000069.3	intron_variant	-	-	-	-	-	-	-	0.335	-	-	0.1	0.0	0
rs1413078045	1:201057089-201057089	C/T	CACNA1S	NM_000069.3	intron_variant	-	-	-	-	-	-	-	3.064	-	-	0.1	0	0
rs145556506	1:201057114-201057114	G/T	CACNA1S	NM_000069.3	intron_variant	-	-	-	-	-	-	-	1.114	-	-	0.4	0.2	1.5
rs34754698	1:201057159-201057159	C/A	CACNA1S	NM_000069.3	intron_variant	-	-	-	-	-	-	-	0.757	-	-	1.0	0.6	1.3
rs531379254	1:201057307-201057307	G/A	CACNA1S	NM_000069.3	intron_variant	-	-	-	-	-	-	-	0.167	-	-	0.5	0.4	0.3
rs143600262	1:201057626-201057626	C/T	CACNA1S	NM_000069.3	intron_variant	-	-	-	-	-	-	-	0.321	-	-	0.1	0.0	0.7
-	1:201057642-201057642	T/G	CACNA1S	NM_000069.3	intron_variant	-	-	-	-	-	-	-	4.851	-	-	0.1	0	0
-	1:201057650-201057650	A/C	CACNA1S	NM_000069.3	intron_variant	-	-	-	-	-	-	-	2.960	-	-	0	0.0	0
rs138832875	1:201057759-201057759	G/A	CACNA1S	NM_000069.3	intron_variant	-	-	-	-	-	-	-	3.659	-	-	0.1	0.0	0.7
rs4915473	1:201057788-201057788	T/C	CACNA1S	NM_000069.3	intron_variant	-	-	-	-	-	-	-	0.981	-	-	47.4	46.2	58.2
rs11306691	1:201057812-201057813	T/-	CACNA1S	NM_000069.3	intron_variant	-	-	-	-	-	-	-	0.952	-	-	0	0	0
rs4915474	1:201057927-201057927	C/T	CACNA1S	NM_000069.3	intron_variant	-	-	-	-	-	-	-	1.399	-	-	38.3	36.9	48.3
rs141962712	1:201057948-201057948	C/T	CACNA1S	NM_000069.3	intron_variant	-	-	-	-	-	-	-	0.064	-	-	0.1	0.0	0.6
rs549354980	1:201058152-201058152	C/T	CACNA1S	NM_000069.3	intron_variant	-	-	-	-	-	-	-	0.017	-	-	0.1	0	0.1
rs80305999	1:201058192-201058192	A/G	CACNA1S	NM_000069.3	intron_variant	-	-	-	-	-	-	-	0.974	-	-	1.0	0.1	0.8
rs565835542	1:201058197-201058197	G/A	CACNA1S	NM_000069.3	intron_variant	-	-	-	-	-	-	-	5.145	-	-	0.1	0.6	0.0
-	1:201058559-201058559	G/A	CACNA1S	NM_000069.3	intron_variant	-	-	-	-	-	-	-	5.254	-	-	0	0.1	0
rs41267499	1:201058564-201058564	C/T	CACNA1S	NM_000069.3	intron_variant	-	-	-	-	-	-	-	1.497	-	-	0.4	0.7	0.1
rs897553450	1:201058576-201058576	C/T	CACNA1S	NM_000069.3	intron_variant	-	-	-	-	-	-	-	0.167	-	-	0.6	0	0
rs1250610324	1:201058654-201058654	C/T	CACNA1S	NM_000069.3	intron_variant	-	-	-	-	-	-	-	0.099	-	-	0	0.2	0
rs560817431	1:201058659-201058659	A/G	CACNA1S	NM_000069.3	intron_variant	-	-	-	-	-	-	-	0.355	-	-	0.6	1.2	0.0
rs150674744	1:201058820-201058820	G/C	CACNA1S	NM_000069.3	intron_variant	-	-	-	-	-	-	-	0.578	-	-	0.1	0.0	0.6
rs186544329	1:201058933-201058933	C/G	CACNA1S	NM_000069.3	intron_variant	-	-	-	-	-	-	-	0.206	-	-	0.1	0	0.0
rs547491925	1:201059122-201059122	T/G	CACNA1S	NM_000069.3	intron_variant	-	-	-	-	-	-	-	6.013	-	-	0.1	0.4	0
rs191611010	1:201059140-201059140	C/A	CACNA1S	NM_000069.3	intron_variant	-	-	-	-	-	-	-	6.220	-	-	0.1	0.0	0.6
-	1:201059146-201059146	C/T	CACNA1S	NM_000069.3	intron_variant	-	-	-	-	-	-	-	4.400	-	-	0.1	0.1	0
rs56021911	1:201059171-201059171	G/A	CACNA1S	NM_000069.3	intron_variant	-	-	-	-	-	-	-	0.344	-	-	2.0	2.6	1.7
rs1012090330	1:201059324-201059324	G/A	CACNA1S	NM_000069.3	intron_variant	-	-	-	-	-	-	-	5.514	-	-	0	0.0	0
rs530745157	1:201059331-201059331	G/A	CACNA1S	NM_000069.3	intron_variant	-	-	-	-	-	-	-	0.107	-	-	0.1	0.0	0.1
rs73075033	1:201059338-201059338	G/A	CACNA1S	NM_000069.3	intron_variant	-	-	-	-	-	-	-	0.006	-	-	0.1	0.0	0.8
rs147538779	1:201059373-201059373	C/T	CACNA1S	NM_000069.3	intron_variant	-	-	-	-	-	-	-	4.998	-	-	0.1	0.0	0.6
rs140140749	1:201059582-201059582	A/G	CACNA1S	NM_000069.3	intron_variant	-	-	-	-	-	-	-	0.394	-	-	1.6	0.5	1.7
-	1:201059663-201059663	A/G	CACNA1S	NM_000069.3	intron_variant	-	-	-	-	-	-	-	2.358	-	-	0.1	0.2	0
-	1:201059830-201059837	CCACTAT/-	CACNA1S	NM_000069.3	intron_variant	-	-	-	-	-	-	-	-	-	-	0	0	0
rs148646737	1:201059892-201059892	T/C	CACNA1S	NM_000069.3	intron_variant	-	-	-	-	-	-	-	4.771	-	-	3.3	2.1	2.4
rs12127269	1:201060059-201060059	C/T	CACNA1S	NM_000069.3	intron_variant	-	-	-	-	-	-	-	7.026	-	-	3.5	4.5	3.3
rs7556265	1:201060085-201060085	T/C	CACNA1S	NM_000069.3	intron_variant	-	-	-	-	-	-	-	1.203	-	-	6.8	8.1	7.6
rs542563481	1:201060109-201060109	G/A	CACNA1S	NM_000069.3	intron_variant	-	-	-	-	-	-	-	1.665	-	-	0	0.3	0
rs75365575	1:201060216-201060216	C/T	CACNA1S	NM_000069.3	intron_variant	-	-	-	-	-	-	-	0.033	-	-	1.3	0.9	0.6
rs4915475	1:201060303-201060303	T/C	CACNA1S	NM_000069.3	intron_variant	-	-	-	-	-	-	-	0.551	-	-	39.4	40.3	47.6
rs758332426	1:201060502-201060502	C/T	CACNA1S	NM_000069.3	intron_variant	-	-	-	-	-	-	-	0.019	-	-	0.5	0.1	0
rs183182464	1:201060523-201060523	A/G	CACNA1S	NM_000069.3	intron_variant	-	-	-	-	-	-	-	0.279	-	-	0.4	0.4	0.1
rs576937112	1:201060562-201060562	T/C	CACNA1S	NM_000069.3	intron_variant	-	-	-	-	-	-	-	2.104	-	-	0.2	0.2	0.0
rs3831308	1:201060591-201060591	-/CATCCTGCCCTACC	CACNA1S	NM_000069.3	intron_variant	-	-	-	-	-	-	-	0.425	-	-	2.7	0.6	2.5
rs34515088	1:201060811-201060811	T/C	CACNA1S	NM_000069.3	synonymous_variant	1087	Q	-	-	-	-	-	7.080	-	-	1.4	1.0	1.8
rs12046840	1:201061010-201061010	G/A	CACNA1S	NM_000069.3	intron_variant	-	-	-	-	-	-	-	1.759	-	-	6.8	7.9	7.8
rs138837077	1:201061332-201061332	C/T	CACNA1S	NM_000069.3	missense_variant	1064	V/I	tolerated_low_confidence(0.1)	benign(0.094)	0.000003	1.215	-0.91	22.9	likely_benign	0.0846	0.1	0.3	0
rs2297904,COSV62942548	1:201061540-201061540	G/A	CACNA1S	NM_000069.3	intron_variant	-	-	-	-	-	-	-	7.074	-	-	9.9	8.6	11.3
-	1:201061639-201061639	C/T	CACNA1S	NM_000069.3	intron_variant	-	-	-	-	-	-	-	0.824	-	-	0	0.1	0
rs61614423,COSV62943367	1:201061860-201061860	C/T	CACNA1S	NM_000069.3	intron_variant	-	-	-	-	-	-	-	0.054	-	-	6.8	8.0	7.8
rs41267501	1:201061931-201061931	A/G	CACNA1S	NM_000069.3	intron_variant	-	-	-	-	-	-	-	11.61	-	-	1.9	1.3	1.4
rs149658326	1:201061984-201061984	T/A	CACNA1S	NM_000069.3	missense_variant	1005	M/L	tolerated_low_confidence(0.37)	benign(0.009)	0.000000	-0.98	-2.39	22.0	likely_benign	0.0974	0	0.0	0
COSV62943019	1:201061994-201061994	G/A	CACNA1S	NM_000069.3	synonymous_variant	1001	L	-	-	-	-	-	7.868	-	-	0	0.0	0
rs2297903	1:201062179-201062179	A/C	CACNA1S	NM_000069.3	intron_variant	-	-	-	-	-	-	-	7.752	-	-	42.1	41.0	50.2
rs576279824	1:201062365-201062365	C/T	CACNA1S	NM_000069.3	intron_variant	-	-	-	-	-	-	-	1.973	-	-	0	0.0	0.0
rs138328785	1:201062491-201062491	G/A	CACNA1S	NM_000069.3	synonymous_variant	959	D	-	-	-	-	-	6.073	-	-	0	0.4	0
rs199787523	1:201062564-201062564	C/T	CACNA1S	NM_000069.3	intron_variant	-	-	-	-	-	-	-	7.490	-	-	0	0.0	0.1
rs2275484	1:201062603-201062603	G/C	CACNA1S	NM_000069.3	intron_variant	-	-	-	-	-	-	-	0.230	-	-	0.4	0.1	1.0
rs535987356	1:201062712-201062712	C/A	CACNA1S	NM_000069.3	intron_variant	-	-	-	-	-	-	-	1.894	-	-	0	0.0	0.3
rs549897928	1:201062713-201062713	A/G	CACNA1S	NM_000069.3	intron_variant	-	-	-	-	-	-	-	2.363	-	-	0	0.0	0.3
rs12048771	1:201062898-201062898	G/C	CACNA1S	NM_000069.3	intron_variant	-	-	-	-	-	-	-	0.117	-	-	6.1	7.3	7.2
rs1156931496	1:201062990-201062990	G/A	CACNA1S	NM_000069.3	intron_variant	-	-	-	-	-	-	-	3.998	-	-	0.4	0.1	0
rs184836789	1:201063085-201063085	G/A	CACNA1S	NM_000069.3	intron_variant	-	-	-	-	-	-	-	0.145	-	-	0.4	0.4	0.3
rs111683985	1:201063131-201063131	-/T	CACNA1S	NM_000069.3	intron_variant	-	-	-	-	-	-	-	0.780	-	-	0	0.8	0.0
rs111683985	1:201063131-201063132	T/-	CACNA1S	NM_000069.3	intron_variant	-	-	-	-	-	-	-	0.477	-	-	0	0	0
rs35660366	1:201063145-201063145	-/C	CACNA1S	NM_000069.3	intron_variant	-	-	-	-	-	-	-	2.708	-	-	40.1	0	47.7
rs55922503	1:201063183-201063183	A/T	CACNA1S	NM_000069.3	intron_variant	-	-	-	-	-	-	-	4.082	-	-	9.2	8.1	10.5
-	1:201063214-201063214	C/G	CACNA1S	NM_000069.3	intron_variant	-	-	-	-	-	-	-	1.402	-	-	0.8	0	0
rs879667613	1:201063300-201063300	-/T	CACNA1S	NM_000069.3	intron_variant	-	-	-	-	-	-	-	2.083	-	-	0.2	0	0.1
rs112670481,COSV62944219	1:201063309-201063309	T/G	CACNA1S	NM_000069.3	intron_variant	-	-	-	-	-	-	-	1.474	-	-	0.3	0	0.3
rs180851208	1:201063329-201063329	G/C	CACNA1S	NM_000069.3	intron_variant	-	-	-	-	-	-	-	0.559	-	-	0	0.2	0.1
rs12403523	1:201063340-201063340	A/T	CACNA1S	NM_000069.3	intron_variant	-	-	-	-	-	-	-	2.803	-	-	6.0	7.4	7.2
rs12406017	1:201063410-201063410	C/T	CACNA1S	NM_000069.3	intron_variant	-	-	-	-	-	-	-	3.170	-	-	6.1	7.5	7.2
rs117758503	1:201063471-201063471	G/A	CACNA1S	NM_000069.3	intron_variant	-	-	-	-	-	-	-	10.76	-	-	0.3	0.0	0.3
rs147501976	1:201063585-201063585	A/G	CACNA1S	NM_000069.3	intron_variant	-	-	-	-	-	-	-	1.697	-	-	0.2	0	0.1
rs10920103	1:201063609-201063609	G/T	CACNA1S	NM_000069.3	intron_variant	-	-	-	-	-	-	-	2.709	-	-	6.1	7.4	7.2
rs140206356	1:201063676-201063676	C/T	CACNA1S	NM_000069.3	intron_variant	-	-	-	-	-	-	-	0.128	-	-	0.3	0.6	0.2
rs956306737	1:201063796-201063796	G/T	CACNA1S	NM_000069.3	intron_variant	-	-	-	-	-	-	-	6.723	-	-	0	0.4	0.0
rs772949329	1:201064065-201064065	C/T	CACNA1S	NM_000069.3	intron_variant	-	-	-	-	-	-	-	0.100	-	-	0.1	0	0
rs1661162153	1:201064228-201064228	G/A	CACNA1S	NM_000069.3	intron_variant	-	-	-	-	-	-	-	5.050	-	-	0.4	0.5	0
rs759534928	1:201064361-201064361	C/T	CACNA1S	NM_000069.3	intron_variant	-	-	-	-	-	-	-	1.038	-	-	0.1	0	0
rs16847613	1:201064592-201064592	G/A	CACNA1S	NM_000069.3	intron_variant	-	-	-	-	-	-	-	2.501	-	-	8.2	8.0	10.2
-	1:201064670-201064670	G/T	CACNA1S	NM_000069.3	intron_variant	-	-	-	-	-	-	-	0.506	-	-	0.3	0	0
-	1:201064758-201064758	A/T	CACNA1S	NM_000069.3	intron_variant	-	-	-	-	-	-	-	0.841	-	-	0	0.0	0
rs12565866	1:201064951-201064951	C/G	CACNA1S	NM_000069.3	intron_variant	-	-	-	-	-	-	-	0.130	-	-	2.1	1.3	1.7
rs12565866	1:201064951-201064951	C/T	CACNA1S	NM_000069.3	intron_variant	-	-	-	-	-	-	-	0.160	-	-	0.9	0.7	0.0
rs12565884	1:201065144-201065144	C/T	CACNA1S	NM_000069.3	intron_variant	-	-	-	-	-	-	-	2.482	-	-	2.2	1.5	2.4
rs3767505	1:201065408-201065408	T/C	CACNA1S	NM_000069.3	intron_variant	-	-	-	-	-	-	-	4.177	-	-	6.5	7.7	8.1
rs578209457	1:201065447-201065447	G/A	CACNA1S	NM_000069.3	intron_variant	-	-	-	-	-	-	-	0.378	-	-	0	0.0	0.1
rs3820421	1:201065520-201065520	A/T	CACNA1S	NM_000069.3	intron_variant	-	-	-	-	-	-	-	1.521	-	-	2.3	0.8	2.8
rs148416098	1:201065526-201065526	C/G	CACNA1S	NM_000069.3	intron_variant	-	-	-	-	-	-	-	1.119	-	-	0	0.1	0.0
-	1:201065570-201065570	T/C	CACNA1S	NM_000069.3	intron_variant	-	-	-	-	-	-	-	3.636	-	-	0	0.0	0
rs989047691	1:201065662-201065662	C/T	CACNA1S	NM_000069.3	intron_variant	-	-	-	-	-	-	-	0.871	-	-	0	0.0	0
-	1:201065669-201065669	C/G	CACNA1S	NM_000069.3	intron_variant	-	-	-	-	-	-	-	0.548	-	-	0	0.1	0
rs7411680	1:201065739-201065739	G/A	CACNA1S	NM_000069.3	intron_variant	-	-	-	-	-	-	-	1.178	-	-	0.3	0.0	0.9
rs751833750	1:201065942-201065942	C/T	CACNA1S	NM_000069.3	missense_variant	917	V/M	deleterious_low_confidence(0)	probably_damaging(0.992)	0.000000	3.725	-2.79	25.8	likely_pathogenic	0.7433	0	0.0	0
rs2297902,COSV62937047	1:201065943-201065943	G/A	CACNA1S	NM_000069.3	splice_region_variant,synonymous_variant	916	H	-	-	-	-	-	10.47	-	-	1.8	0.6	2.0
rs113792034	1:201065959-201065959	G/A	CACNA1S	NM_000069.3	splice_polypyrimidine_tract_variant,intron_variant	-	-	-	-	-	-	-	4.089	-	-	4.6	6.2	5.9
-	1:201065967-201065967	G/T	CACNA1S	NM_000069.3	intron_variant	-	-	-	-	-	-	-	6.432	-	-	0	0.0	0
rs4564170	1:201065970-201065970	A/G	CACNA1S	NM_000069.3	intron_variant	-	-	-	-	-	-	-	0.097	-	-	0.2	0	0.2
rs201570722	1:201066067-201066068	T/-	CACNA1S	NM_000069.3	intron_variant	-	-	-	-	-	-	-	0.718	-	-	0	0	0
rs74138824	1:201066215-201066215	G/A	CACNA1S	NM_000069.3	intron_variant	-	-	-	-	-	-	-	0.012	-	-	0.3	0.2	0.1
rs16847623,COSV62939819	1:201066301-201066301	G/A	CACNA1S	NM_000069.3	synonymous_variant	891	S	-	-	-	-	-	0.355	-	-	0.2	0	0.4
rs41267503	1:201066360-201066360	A/T	CACNA1S	NM_000069.3	intron_variant	-	-	-	-	-	-	-	1.347	-	-	3.6	5.4	4.8
rs2297901	1:201066479-201066479	G/T	CACNA1S	NM_000069.3	intron_variant	-	-	-	-	-	-	-	0.022	-	-	9.9	12.4	13.2
rs114191689	1:201066634-201066634	C/T	CACNA1S	NM_000069.3	intron_variant	-	-	-	-	-	-	-	0.015	-	-	0.4	0.7	0.5
rs905290994	1:201066771-201066771	G/A	CACNA1S	NM_000069.3	intron_variant	-	-	-	-	-	-	-	0.087	-	-	0	0.0	0
rs553269266	1:201066812-201066812	G/A	CACNA1S	NM_000069.3	intron_variant	-	-	-	-	-	-	-	2.628	-	-	0.2	0.4	0.1
rs371339601	1:201066877-201066877	C/T	CACNA1S	NM_000069.3	intron_variant	-	-	-	-	-	-	-	7.599	-	-	0	0.0	0.0
rs545411173,COSV62943438	1:201066950-201066950	C/T	CACNA1S	NM_000069.3	missense_variant	865	R/H	deleterious_low_confidence(0)	probably_damaging(0.921)	0.000010	3.485	-4.57	29.8	ambiguous	0.4084	0	0.1	0.0
rs556884315	1:201067070-201067070	C/T	CACNA1S	NM_000069.3	intron_variant	-	-	-	-	-	-	-	2.985	-	-	0	0.0	0
rs148945933	1:201067132-201067132	A/G	CACNA1S	NM_000069.3	intron_variant	-	-	-	-	-	-	-	0.163	-	-	1.8	1.7	0.9
rs2297899	1:201067279-201067279	G/C	CACNA1S	NM_000069.3	intron_variant	-	-	-	-	-	-	-	0.332	-	-	1.8	0.6	2.1
rs1053904728	1:201067432-201067432	C/T	CACNA1S	NM_000069.3	intron_variant	-	-	-	-	-	-	-	2.153	-	-	0.1	0	0
rs16847632	1:201067608-201067608	G/A	CACNA1S	NM_000069.3	intron_variant	-	-	-	-	-	-	-	0.121	-	-	1.8	0.6	2.1
-	1:201067707-201067707	C/T	CACNA1S	NM_000069.3	intron_variant	-	-	-	-	-	-	-	0.430	-	-	0	0.1	0
rs1306294326	1:201067737-201067737	T/C	CACNA1S	NM_000069.3	intron_variant	-	-	-	-	-	-	-	7.567	-	-	0.1	0	0
rs780180290	1:201067807-201067807	C/T	CACNA1S	NM_000069.3	intron_variant	-	-	-	-	-	-	-	0.114	-	-	0	0.0	0
rs77394706	1:201067808-201067808	G/A	CACNA1S	NM_000069.3	intron_variant	-	-	-	-	-	-	-	2.201	-	-	4.7	8.6	5.4
rs563728849	1:201067857-201067857	C/T	CACNA1S	NM_000069.3	intron_variant	-	-	-	-	-	-	-	2.794	-	-	0	0.6	0
rs1036665242	1:201067858-201067858	G/A	CACNA1S	NM_000069.3	intron_variant	-	-	-	-	-	-	-	5.431	-	-	0	0.1	0
rs748169598	1:201067915-201067915	C/G	CACNA1S	NM_000069.3	intron_variant	-	-	-	-	-	-	-	0.615	-	-	0	0.7	0
rs772523649	1:201067917-201067917	C/T	CACNA1S	NM_000069.3	intron_variant	-	-	-	-	-	-	-	0.015	-	-	0	0.1	0.0
rs7519715	1:201067941-201067941	T/C	CACNA1S	NM_000069.3	intron_variant	-	-	-	-	-	-	-	0.115	-	-	54.3	58.0	62.1
rs61817997,COSV62936458	1:201067955-201067955	C/T	CACNA1S	NM_000069.3	intron_variant	-	-	-	-	-	-	-	0.629	-	-	4.1	6.1	5.5
rs922004399	1:201068034-201068034	C/T	CACNA1S	NM_000069.3	intron_variant	-	-	-	-	-	-	-	0.168	-	-	0.3	0	0
rs76390707	1:201068084-201068084	G/A	CACNA1S	NM_000069.3	intron_variant	-	-	-	-	-	-	-	0.996	-	-	1.8	0.6	2.1
rs16847636	1:201068179-201068179	A/G	CACNA1S	NM_000069.3	intron_variant	-	-	-	-	-	-	-	0.045	-	-	0.9	0.1	0.5
rs148365543	1:201068192-201068192	G/A	CACNA1S	NM_000069.3	intron_variant	-	-	-	-	-	-	-	0.884	-	-	2.0	3.2	1.3
rs958100386	1:201068221-201068221	C/T	CACNA1S	NM_000069.3	intron_variant	-	-	-	-	-	-	-	1.490	-	-	0	0.1	0
-	1:201068229-201068235	TCTTTT/-	CACNA1S	NM_000069.3	intron_variant	-	-	-	-	-	-	-	3.797	-	-	0	0	0
rs60151209	1:201068231-201068231	-/TTT	CACNA1S	NM_000069.3	intron_variant	-	-	-	-	-	-	-	2.780	-	-	0.3	0	0
rs60151209	1:201068231-201068233	TT/-	CACNA1S	NM_000069.3	intron_variant	-	-	-	-	-	-	-	3.333	-	-	0	0	0
rs60151209	1:201068231-201068235	TTTT/-	CACNA1S	NM_000069.3	intron_variant	-	-	-	-	-	-	-	3.779	-	-	0	0	0
rs60151209	1:201068231-201068236	TTTTT/-	CACNA1S	NM_000069.3	intron_variant	-	-	-	-	-	-	-	3.754	-	-	0	0	0
-	1:201068231-201068236	TTTTT/TTTT	CACNA1S	NM_000069.3	intron_variant	-	-	-	-	-	-	-	-	-	-	0	0	0
rs60151209	1:201068231-201068246	TTTTTTTTTTTTTTT/-	CACNA1S	NM_000069.3	intron_variant	-	-	-	-	-	-	-	4.101	-	-	0	0	0
rs369793339	1:201068278-201068278	-/TT	CACNA1S	NM_000069.3	intron_variant	-	-	-	-	-	-	-	2.257	-	-	1.4	0.1	4.1
rs115692456	1:201068278-201068278	C/T	CACNA1S	NM_000069.3	intron_variant	-	-	-	-	-	-	-	3.401	-	-	4.8	8.0	4.5
rs185081417	1:201068279-201068279	G/A	CACNA1S	NM_000069.3	intron_variant	-	-	-	-	-	-	-	2.754	-	-	0	0.0	0.0
-	1:201068312-201068312	A/T	CACNA1S	NM_000069.3	intron_variant	-	-	-	-	-	-	-	1.040	-	-	0.1	0	0
rs150710608	1:201068353-201068353	C/T	CACNA1S	NM_000069.3	intron_variant	-	-	-	-	-	-	-	1.862	-	-	9.0	11.0	8.4
rs764985417	1:201068355-201068355	G/C	CACNA1S	NM_000069.3	intron_variant	-	-	-	-	-	-	-	0.605	-	-	0	0.5	0.0
rs566008565	1:201068539-201068539	G/A	CACNA1S	NM_000069.3	intron_variant	-	-	-	-	-	-	-	4.280	-	-	0.1	0	0.2
rs66839237	1:201068584-201068584	G/C	CACNA1S	NM_000069.3	intron_variant	-	-	-	-	-	-	-	0.381	-	-	17.6	17.1	17.8
-	1:201068587-201068587	A/G	CACNA1S	NM_000069.3	intron_variant	-	-	-	-	-	-	-	2.899	-	-	0	0.0	0
rs139113250	1:201068610-201068610	T/C	CACNA1S	NM_000069.3	intron_variant	-	-	-	-	-	-	-	0.876	-	-	36.0	32.9	35.6
rs572609523	1:201068641-201068641	G/A	CACNA1S	NM_000069.3	intron_variant	-	-	-	-	-	-	-	1.036	-	-	0	0.0	0
rs113989881	1:201068643-201068643	T/C	CACNA1S	NM_000069.3	intron_variant	-	-	-	-	-	-	-	0.388	-	-	0.1	0.0	0.1
rs976815362	1:201068728-201068728	T/C	CACNA1S	NM_000069.3	intron_variant	-	-	-	-	-	-	-	2.607	-	-	0	0.0	0
rs1661343838	1:201068729-201068729	G/A	CACNA1S	NM_000069.3	intron_variant	-	-	-	-	-	-	-	1.105	-	-	0	0.0	0
rs912155672	1:201068739-201068739	G/A	CACNA1S	NM_000069.3	intron_variant	-	-	-	-	-	-	-	0.884	-	-	0.1	0	0
rs1359940520	1:201068740-201068740	C/T	CACNA1S	NM_000069.3	intron_variant	-	-	-	-	-	-	-	0.404	-	-	0	0.0	0
rs146014489	1:201068741-201068741	A/G	CACNA1S	NM_000069.3	intron_variant	-	-	-	-	-	-	-	0.775	-	-	0	0.0	0.0
rs1036598177	1:201068742-201068742	G/C	CACNA1S	NM_000069.3	intron_variant	-	-	-	-	-	-	-	0.311	-	-	0.1	0	0.0
rs1044929676	1:201068743-201068743	A/G	CACNA1S	NM_000069.3	intron_variant	-	-	-	-	-	-	-	1.622	-	-	0	0.0	0
rs939318004	1:201068752-201068752	A/G	CACNA1S	NM_000069.3	intron_variant	-	-	-	-	-	-	-	0.838	-	-	0	0.0	0
-	1:201068756-201068756	C/G	CACNA1S	NM_000069.3	intron_variant	-	-	-	-	-	-	-	0.941	-	-	0	0.0	0
rs1661346532	1:201068764-201068764	T/C	CACNA1S	NM_000069.3	intron_variant	-	-	-	-	-	-	-	1.158	-	-	0	0.0	0
-	1:201068765-201068765	G/C	CACNA1S	NM_000069.3	intron_variant	-	-	-	-	-	-	-	0.251	-	-	0	0.0	0
rs1272740	1:201068834-201068834	T/C	CACNA1S	NM_000069.3	intron_variant	-	-	-	-	-	-	-	4.213	-	-	84.4	84.8	79.5
rs562885310	1:201069252-201069255	CAG/-	CACNA1S	NM_000069.3	intron_variant	-	-	-	-	-	-	-	2.042	-	-	0	0	0
rs570567653	1:201069352-201069352	C/G	CACNA1S	NM_000069.3	intron_variant	-	-	-	-	-	-	-	1.413	-	-	0	0.1	0
rs17420160	1:201069373-201069373	T/C	CACNA1S	NM_000069.3	intron_variant	-	-	-	-	-	-	-	0.281	-	-	5.4	2.5	3.7
rs141619541,COSV62937626,COSV62937892	1:201069508-201069508	C/T	CACNA1S	NM_000069.3	synonymous_variant	818	A	-	-	-	-	-	0.246	-	-	0	0.1	0.1
rs139956524,CM1412810,COSV99054144	1:201069522-201069522	C/T	CACNA1S	NM_000069.3	missense_variant	814	A/T	deleterious_low_confidence(0.01)	benign(0.009)	0.000014	1.965	-1.39	22.7	likely_benign	0.1207	0.2	1.1	0.2
rs7415038,COSV62939654	1:201069559-201069559	A/G	CACNA1S	NM_000069.3	synonymous_variant	801	F	-	-	-	-	-	12.17	-	-	53.6	54.5	40.6
rs151243896,COSV62941971	1:201069681-201069681	G/A	CACNA1S	NM_000069.3	intron_variant	-	-	-	-	-	-	-	1.062	-	-	0.1	0.1	0.4
rs538202934	1:201069685-201069685	A/G	CACNA1S	NM_000069.3	intron_variant	-	-	-	-	-	-	-	0.240	-	-	0	0.1	0.0
rs904503742	1:201069980-201069980	C/T	CACNA1S	NM_000069.3	intron_variant	-	-	-	-	-	-	-	1.110	-	-	0	0.1	0
rs757768156	1:201070050-201070050	C/A	CACNA1S	NM_000069.3	intron_variant	-	-	-	-	-	-	-	1.349	-	-	0	0.4	0
rs771865391	1:201070336-201070336	G/T	CACNA1S	NM_000069.3	missense_variant	766	L/M	deleterious_low_confidence(0)	probably_damaging(0.999)	0.000002	1.76	-0.47	23.2	likely_benign	0.1718	0.3	0	0
-	1:201070665-201070668	GGC/-	CACNA1S	NM_000069.3	intron_variant	-	-	-	-	-	-	-	1.862	-	-	0	0	0
-	1:201070669-201070674	GCATG/-	CACNA1S	NM_000069.3	intron_variant	-	-	-	-	-	-	-	1.565	-	-	0	0	0
-	1:201070676-201070681	GTGTC/-	CACNA1S	NM_000069.3	intron_variant	-	-	-	-	-	-	-	4.299	-	-	0	0	0
-	1:201070683-201070683	C/T	CACNA1S	NM_000069.3	intron_variant	-	-	-	-	-	-	-	4.222	-	-	0.2	0	0
-	1:201070685-201070685	-/TGATAC	CACNA1S	NM_000069.3	intron_variant	-	-	-	-	-	-	-	3.081	-	-	0.1	0	0
-	1:201070688-201070688	-/G	CACNA1S	NM_000069.3	intron_variant	-	-	-	-	-	-	-	2.059	-	-	0.1	0	0
-	1:201070689-201070689	T/A	CACNA1S	NM_000069.3	intron_variant	-	-	-	-	-	-	-	1.593	-	-	0.1	0	0
-	1:201070690-201070690	-/CACCGA	CACNA1S	NM_000069.3	intron_variant	-	-	-	-	-	-	-	0.345	-	-	0.1	0	0
-	1:201070695-201070695	C/T	CACNA1S	NM_000069.3	intron_variant	-	-	-	-	-	-	-	2.151	-	-	0.2	0	0
rs116735638	1:201070883-201070883	A/T	CACNA1S	NM_000069.3	intron_variant	-	-	-	-	-	-	-	0.015	-	-	1.9	2.4	2.2
rs9427711	1:201071052-201071052	A/G	CACNA1S	NM_000069.3	intron_variant	-	-	-	-	-	-	-	4.505	-	-	81.8	83.0	76.4
rs192201107	1:201071117-201071117	G/A	CACNA1S	NM_000069.3	intron_variant	-	-	-	-	-	-	-	1.282	-	-	0	0.2	0.1
rs1661433152	1:201071420-201071420	C/T	CACNA1S	NM_000069.3	intron_variant	-	-	-	-	-	-	-	0.045	-	-	0	0.0	0
-	1:201071612-201071612	G/T	CACNA1S	NM_000069.3	intron_variant	-	-	-	-	-	-	-	0.039	-	-	0	0.0	0
-	1:201071627-201071627	A/C	CACNA1S	NM_000069.3	intron_variant	-	-	-	-	-	-	-	0.065	-	-	0	0.0	0
rs926668450	1:201071709-201071709	C/T	CACNA1S	NM_000069.3	intron_variant	-	-	-	-	-	-	-	2.235	-	-	0	0.0	0
rs185458696	1:201072062-201072062	G/A	CACNA1S	NM_000069.3	intron_variant	-	-	-	-	-	-	-	0.037	-	-	0	0.0	0.0
rs1661450290	1:201072067-201072067	T/G	CACNA1S	NM_000069.3	intron_variant	-	-	-	-	-	-	-	4.773	-	-	0	0.1	0
rs9427712	1:201072070-201072070	G/A	CACNA1S	NM_000069.3	intron_variant	-	-	-	-	-	-	-	0.118	-	-	45.8	43.3	33.0
rs9427467	1:201072113-201072113	T/C	CACNA1S	NM_000069.3	intron_variant	-	-	-	-	-	-	-	5.570	-	-	81.7	82.7	75.7
rs9427713	1:201072236-201072236	G/A	CACNA1S	NM_000069.3	intron_variant	-	-	-	-	-	-	-	0.280	-	-	45.7	43.5	33.0
rs1484574206	1:201072336-201072336	G/A	CACNA1S	NM_000069.3	intron_variant	-	-	-	-	-	-	-	0.447	-	-	0.2	0	0
rs2886329	1:201072352-201072352	A/G	CACNA1S	NM_000069.3	intron_variant	-	-	-	-	-	-	-	2.792	-	-	81.7	82.6	75.6
rs935926661	1:201072385-201072385	G/A	CACNA1S	NM_000069.3	intron_variant	-	-	-	-	-	-	-	1.485	-	-	0	0.1	0
rs115435141	1:201072509-201072509	C/G	CACNA1S	NM_000069.3	intron_variant	-	-	-	-	-	-	-	3.014	-	-	0.6	1.5	1.0
rs567376955	1:201072649-201072649	G/A	CACNA1S	NM_000069.3	intron_variant	-	-	-	-	-	-	-	0.383	-	-	0	0.1	0.1
rs543629732	1:201072715-201072715	C/G	CACNA1S	NM_000069.3	intron_variant	-	-	-	-	-	-	-	0.263	-	-	0	0.7	0
rs756870237	1:201072775-201072775	T/A	CACNA1S	NM_000069.3	missense_variant	736	Y/F	tolerated_low_confidence(0.43)	benign(0.006)	0.290997	0.53	-2.38	22.5	likely_benign	0.1113	0	0.0	0
rs3767506,COSV62935848	1:201073025-201073025	C/T	CACNA1S	NM_000069.3	intron_variant	-	-	-	-	-	-	-	0.009	-	-	8.2	3.6	6.9
rs571192855	1:201073026-201073026	G/A	CACNA1S	NM_000069.3	intron_variant	-	-	-	-	-	-	-	0.053	-	-	0.1	0	0.1
rs3767507	1:201073140-201073140	C/T	CACNA1S	NM_000069.3	intron_variant	-	-	-	-	-	-	-	5.307	-	-	8.2	3.5	6.9
rs9427468	1:201073198-201073198	T/C	CACNA1S	NM_000069.3	intron_variant	-	-	-	-	-	-	-	0.501	-	-	81.7	82.7	75.5
rs368953868	1:201073240-201073240	C/T	CACNA1S	NM_000069.3	intron_variant	-	-	-	-	-	-	-	0.460	-	-	0.2	0	0
-	1:201073315-201073315	A/G	CACNA1S	NM_000069.3	intron_variant	-	-	-	-	-	-	-	3.527	-	-	0	0.0	0
rs71138316	1:201073348-201073351	CTG/-	CACNA1S	NM_000069.3	intron_variant	-	-	-	-	-	-	-	4.384	-	-	0	0	0
rs9333652	1:201073490-201073490	G/A	CACNA1S	NM_000069.3	intron_variant	-	-	-	-	-	-	-	1.756	-	-	35.9	38.7	42.5
rs2296386	1:201073855-201073855	G/A	CACNA1S	NM_000069.3	intron_variant	-	-	-	-	-	-	-	0.716	-	-	18.3	20.8	24.3
rs1012343847	1:201074155-201074155	G/A	CACNA1S	NM_000069.3	intron_variant	-	-	-	-	-	-	-	3.975	-	-	0.1	0	0
rs10800757	1:201074173-201074173	C/T	CACNA1S	NM_000069.3	intron_variant	-	-	-	-	-	-	-	0.133	-	-	35.8	39.2	42.4
rs34878705	1:201074174-201074175	C/-	CACNA1S	NM_000069.3	intron_variant	-	-	-	-	-	-	-	0.326	-	-	0	0	0
rs10920106	1:201074188-201074188	C/T	CACNA1S	NM_000069.3	intron_variant	-	-	-	-	-	-	-	0.015	-	-	16.2	14.8	14.5
rs1211797983	1:201074321-201074321	G/C	CACNA1S	NM_000069.3	intron_variant	-	-	-	-	-	-	-	0.450	-	-	0	0.0	0
rs79984703	1:201074499-201074499	C/A	CACNA1S	NM_000069.3	splice_region_variant,intron_variant	-	-	-	-	-	-	-	2.248	-	-	1.3	3.2	3.5
[truncated: 582 more rows]

## Sheet: CFTR
Existing_variation	Location	UPLOADED_ALLELE	SYMBOL	MANE_SELECT	Consequence	Protein_position	Amino_acids	SIFT	PolyPhen	LRT_score	MutationAssessor_score	PROVEAN_score	CADD_PHRED	am_class	am_pathogenicity	AF_Shetland (%)	AF_Orkney (%)	AF_1000G_European_populations (%)
[truncated: 1,897 more rows]

[truncated: 27 more sheets: COMT, CYP1A1_CYP1A2, CYP2A6, CYP2B6, CYP2C8, CYP2C9, CYP2C19, CYP2D6, CYP2E1, CYP3A4_CYP3A5, CYP4F2, DPYD, DRD2, G6PD, GST locus, IFNL3, MTHFR, NAT1_NAT2, NUDT15, POR …]
